# Supplementary material for: Characterization of Annexin V Fusion with the Superfolder GFP in Liposomes Binding and Apoptosis Detection
Source: Front Physiol. 2017 May 19;8:317. doi: 10.3389/fphys.2017.00317 (PMC5437369; doi:10.3389/fphys.2017.00317)
Supplement: Data Sheet 1 — The 3D structure of sfGFP-ANXV fusion protein. [file DataSheet1.zip]

Archive with 1 entries (1 files):
- File S1.pdb
