# Supplementary material for: Characterization of Annexin V Fusion with the Superfolder GFP in Liposomes Binding and Apoptosis Detection
Source: Front Physiol. 2017 May 19;8:317. doi: 10.3389/fphys.2017.00317 (PMC5437369; doi:10.3389/fphys.2017.00317)
Supplement: Data Sheet 1 — The 3D structure of sfGFP-ANXV fusion protein. [file DataSheet1.zip › File S1.pdb]

REMARK  99  Chain ID : 1
REMARK  99  Residues : 356
REMARK  99  Atoms    : 2814
REMARK  99  File     : final.sc.pdb
ATOM      1  N   MET     1      18.102  63.626 -22.410  1.00  0.00              
ATOM      2  CA  MET     1      17.105  64.425 -21.663  1.00  0.00              
ATOM      3  CB  MET     1      17.484  65.914 -21.655  1.00  0.00              
ATOM      4  C   MET     1      15.768  64.300 -22.306  1.00  0.00              
ATOM      5  O   MET     1      15.160  63.232 -22.306  1.00  0.00              
ATOM      6  CG  MET     1      16.575  66.760 -20.758  1.00  0.00           C  
ATOM      7  SD  MET     1      16.956  68.536 -20.761  1.00  0.00           S  
ATOM      8  CE  MET     1      18.545  68.361 -19.901  1.00  0.00           C  
ATOM      9  N   ARG     2      15.274  65.414 -22.873  1.00  0.00              
ATOM     10  CA  ARG     2      14.015  65.366 -23.544  1.00  0.00              
ATOM     11  CB  ARG     2      13.444  66.744 -23.922  1.00  0.00              
ATOM     12  C   ARG     2      14.262  64.610 -24.800  1.00  0.00              
ATOM     13  O   ARG     2      15.405  64.465 -25.230  1.00  0.00              
ATOM     14  CG  ARG     2      13.090  67.604 -22.707  1.00  0.00           C  
ATOM     15  CD  ARG     2      11.812  68.413 -22.912  1.00  0.00           C  
ATOM     16  NE  ARG     2      10.741  67.417 -23.193  1.00  0.00           N  
ATOM     17  CZ  ARG     2       9.441  67.671 -22.865  1.00  0.00           C  
ATOM     18  NH1 ARG     2       9.102  68.859 -22.283  1.00  0.00           N  
ATOM     19  NH2 ARG     2       8.482  66.735 -23.122  1.00  0.00           N  
ATOM     20  N   GLY     3      13.193  64.080 -25.413  1.00  0.00              
ATOM     21  CA  GLY     3      13.396  63.281 -26.579  1.00  0.00              
ATOM     22  C   GLY     3      13.570  61.894 -26.056  1.00  0.00              
ATOM     23  O   GLY     3      13.507  61.666 -24.848  1.00  0.00              
ATOM     24  N   SER     4      13.791  60.915 -26.950  1.00  0.00              
ATOM     25  CA  SER     4      13.922  59.574 -26.465  1.00  0.00              
ATOM     26  CB  SER     4      13.564  58.504 -27.510  1.00  0.00              
ATOM     27  C   SER     4      15.324  59.330 -26.022  1.00  0.00              
ATOM     28  O   SER     4      16.282  59.802 -26.632  1.00  0.00              
ATOM     29  OG  SER     4      14.470  58.567 -28.602  1.00  0.00           O  
ATOM     30  N   HIS     5      15.450  58.564 -24.922  1.00  0.00              
ATOM     31  CA  HIS     5      16.699  58.179 -24.339  1.00  0.00              
ATOM     32  CB  HIS     5      17.442  59.316 -23.612  1.00  0.00              
ATOM     33  C   HIS     5      16.344  57.162 -23.304  1.00  0.00              
ATOM     34  O   HIS     5      15.425  56.366 -23.488  1.00  0.00              
ATOM     35  ND1 HIS     5      19.209  60.128 -25.247  1.00  0.00           N  
ATOM     36  CG  HIS     5      18.041  60.326 -24.543  1.00  0.00           C  
ATOM     37  NE2 HIS     5      18.470  62.152 -25.795  1.00  0.00           N  
ATOM     38  CD2 HIS     5      17.604  61.567 -24.889  1.00  0.00           C  
ATOM     39  CE1 HIS     5      19.418  61.251 -25.980  1.00  0.00           C  
ATOM     40  N   HIS     6      17.081  57.170 -22.179  1.00  0.00              
ATOM     41  CA  HIS     6      16.809  56.268 -21.099  1.00  0.00              
ATOM     42  CB  HIS     6      17.816  56.368 -19.942  1.00  0.00              
ATOM     43  C   HIS     6      15.459  56.631 -20.582  1.00  0.00              
ATOM     44  O   HIS     6      14.721  55.792 -20.066  1.00  0.00              
ATOM     45  ND1 HIS     6      19.511  54.599 -20.600  1.00  0.00           N  
ATOM     46  CG  HIS     6      19.187  55.912 -20.339  1.00  0.00           C  
ATOM     47  NE2 HIS     6      21.370  55.782 -20.892  1.00  0.00           N  
ATOM     48  CD2 HIS     6      20.334  56.621 -20.522  1.00  0.00           C  
ATOM     49  CE1 HIS     6      20.828  54.579 -20.926  1.00  0.00           C  
ATOM     50  N   HIS     7      15.100  57.913 -20.749  1.00  0.00              
ATOM     51  CA  HIS     7      13.872  58.448 -20.247  1.00  0.00              
ATOM     52  CB  HIS     7      13.678  59.928 -20.616  1.00  0.00              
ATOM     53  C   HIS     7      12.717  57.684 -20.796  1.00  0.00              
ATOM     54  O   HIS     7      11.761  57.441 -20.071  1.00  0.00              
ATOM     55  ND1 HIS     7      14.143  61.623 -18.787  1.00  0.00           N  
ATOM     56  CG  HIS     7      14.577  60.830 -19.825  1.00  0.00           C  
ATOM     57  NE2 HIS     7      16.335  61.948 -18.961  1.00  0.00           N  
ATOM     58  CD2 HIS     7      15.918  61.040 -19.919  1.00  0.00           C  
ATOM     59  CE1 HIS     7      15.234  62.270 -18.306  1.00  0.00           C  
ATOM     60  N   HIS     8      12.746  57.286 -22.078  1.00  0.00              
ATOM     61  CA  HIS     8      11.614  56.569 -22.592  1.00  0.00              
ATOM     62  CB  HIS     8      11.602  56.383 -24.118  1.00  0.00              
ATOM     63  C   HIS     8      11.445  55.247 -21.914  1.00  0.00              
ATOM     64  O   HIS     8      10.311  54.810 -21.725  1.00  0.00              
ATOM     65  ND1 HIS     8       9.581  57.540 -25.116  1.00  0.00           N  
ATOM     66  CG  HIS     8      10.916  57.544 -24.776  1.00  0.00           C  
ATOM     67  NE2 HIS     8      10.368  59.545 -25.667  1.00  0.00           N  
ATOM     68  CD2 HIS     8      11.380  58.776 -25.120  1.00  0.00           C  
ATOM     69  CE1 HIS     8       9.307  58.760 -25.643  1.00  0.00           C  
ATOM     70  N   HIS     9      12.547  54.573 -21.522  1.00  0.00              
ATOM     71  CA  HIS     9      12.400  53.269 -20.931  1.00  0.00              
ATOM     72  CB  HIS     9      13.724  52.678 -20.432  1.00  0.00              
ATOM     73  C   HIS     9      11.511  53.364 -19.739  1.00  0.00              
ATOM     74  O   HIS     9      10.472  52.707 -19.694  1.00  0.00              
ATOM     75  ND1 HIS     9      13.184  51.133 -18.497  1.00  0.00           N  
ATOM     76  CG  HIS     9      13.531  51.326 -19.815  1.00  0.00           C  
ATOM     77  NE2 HIS     9      13.344  49.114 -19.413  1.00  0.00           N  
ATOM     78  CD2 HIS     9      13.625  50.082 -20.361  1.00  0.00           C  
ATOM     79  CE1 HIS     9      13.086  49.792 -18.310  1.00  0.00           C  
ATOM     80  N   HIS    10      11.854  54.195 -18.740  1.00  0.00              
ATOM     81  CA  HIS    10      10.897  54.271 -17.684  1.00  0.00              
ATOM     82  CB  HIS    10      11.398  54.880 -16.361  1.00  0.00              
ATOM     83  C   HIS    10       9.782  55.080 -18.234  1.00  0.00              
ATOM     84  O   HIS    10       9.988  56.022 -18.990  1.00  0.00              
ATOM     85  ND1 HIS    10      13.592  53.947 -15.450  1.00  0.00           N  
ATOM     86  CG  HIS    10      12.221  53.902 -15.570  1.00  0.00           C  
ATOM     87  NE2 HIS    10      12.912  52.170 -14.297  1.00  0.00           N  
ATOM     88  CD2 HIS    10      11.822  52.811 -14.859  1.00  0.00           C  
ATOM     89  CE1 HIS    10      13.952  52.889 -14.679  1.00  0.00           C  
ATOM     90  N   GLY    11       8.542  54.720 -17.900  1.00  0.00              
ATOM     91  CA  GLY    11       7.463  55.439 -18.491  1.00  0.00              
ATOM     92  C   GLY    11       6.842  54.485 -19.452  1.00  0.00              
ATOM     93  O   GLY    11       5.637  54.238 -19.413  1.00  0.00              
ATOM     94  N   MET    12       7.670  53.910 -20.342  1.00  0.00              
ATOM     95  CA  MET    12       7.181  52.933 -21.265  1.00  0.00              
ATOM     96  CB  MET    12       8.273  52.509 -22.260  1.00  0.00              
ATOM     97  C   MET    12       6.797  51.751 -20.447  1.00  0.00              
ATOM     98  O   MET    12       5.719  51.186 -20.617  1.00  0.00              
ATOM     99  CG  MET    12       7.766  51.727 -23.470  1.00  0.00           C  
ATOM    100  SD  MET    12       9.026  51.502 -24.762  1.00  0.00           S  
ATOM    101  CE  MET    12       9.199  53.281 -25.091  1.00  0.00           C  
ATOM    102  N   ALA    13       7.681  51.360 -19.507  1.00  0.00              
ATOM    103  CA  ALA    13       7.327  50.285 -18.638  1.00  0.00              
ATOM    104  CB  ALA    13       8.519  49.409 -18.217  1.00  0.00              
ATOM    105  C   ALA    13       6.803  50.967 -17.428  1.00  0.00              
ATOM    106  O   ALA    13       7.542  51.380 -16.535  1.00  0.00              
ATOM    107  N   SER    14       5.471  51.085 -17.407  1.00  0.00              
ATOM    108  CA  SER    14       4.682  51.735 -16.413  1.00  0.00              
ATOM    109  CB  SER    14       4.869  53.261 -16.366  1.00  0.00              
ATOM    110  C   SER    14       3.317  51.475 -16.940  1.00  0.00              
ATOM    111  O   SER    14       2.448  50.935 -16.257  1.00  0.00              
ATOM    112  OG  SER    14       6.162  53.585 -15.876  1.00  0.00           O  
ATOM    113  N   MET    15       3.141  51.837 -18.227  1.00  0.00              
ATOM    114  CA  MET    15       1.902  51.671 -18.917  1.00  0.00              
ATOM    115  CB  MET    15       1.959  52.152 -20.376  1.00  0.00              
ATOM    116  C   MET    15       1.554  50.211 -18.947  1.00  0.00              
ATOM    117  O   MET    15       0.425  49.837 -18.632  1.00  0.00              
ATOM    118  CG  MET    15       2.111  53.666 -20.520  1.00  0.00           C  
ATOM    119  SD  MET    15       0.692  54.618 -19.903  1.00  0.00           S  
ATOM    120  CE  MET    15      -0.459  54.017 -21.172  1.00  0.00           C  
ATOM    121  N   THR    16       2.523  49.339 -19.294  1.00  0.00              
ATOM    122  CA  THR    16       2.237  47.932 -19.399  1.00  0.00              
ATOM    123  CB  THR    16       3.412  47.123 -19.870  1.00  0.00              
ATOM    124  C   THR    16       1.853  47.383 -18.060  1.00  0.00              
ATOM    125  O   THR    16       0.834  46.707 -17.923  1.00  0.00              
ATOM    126  OG1 THR    16       3.830  47.552 -21.157  1.00  0.00           O  
ATOM    127  CG2 THR    16       2.999  45.641 -19.906  1.00  0.00           C  
ATOM    128  N   GLY    17       2.656  47.692 -17.029  1.00  0.00              
ATOM    129  CA  GLY    17       2.438  47.168 -15.712  1.00  0.00              
ATOM    130  C   GLY    17       1.134  47.674 -15.192  1.00  0.00              
ATOM    131  O   GLY    17       0.432  46.978 -14.460  1.00  0.00              
ATOM    132  N   GLY    18       0.783  48.913 -15.574  1.00  0.00              
ATOM    133  CA  GLY    18      -0.379  49.585 -15.076  1.00  0.00              
ATOM    134  C   GLY    18      -1.606  48.787 -15.379  1.00  0.00              
ATOM    135  O   GLY    18      -2.562  48.815 -14.605  1.00  0.00              
ATOM    136  N   GLN    19      -1.619  48.063 -16.515  1.00  0.00              
ATOM    137  CA  GLN    19      -2.795  47.331 -16.894  1.00  0.00              
ATOM    138  CB  GLN    19      -2.587  46.470 -18.150  1.00  0.00              
ATOM    139  C   GLN    19      -3.133  46.407 -15.776  1.00  0.00              
ATOM    140  O   GLN    19      -4.296  46.288 -15.393  1.00  0.00              
ATOM    141  CG  GLN    19      -2.349  47.283 -19.424  1.00  0.00           C  
ATOM    142  CD  GLN    19      -3.667  47.927 -19.829  1.00  0.00           C  
ATOM    143  OE1 GLN    19      -4.560  48.123 -19.006  1.00  0.00           O  
ATOM    144  NE2 GLN    19      -3.795  48.265 -21.140  1.00  0.00           N  
ATOM    145  N   GLN    20      -2.121  45.736 -15.204  1.00  0.00              
ATOM    146  CA  GLN    20      -2.437  44.901 -14.090  1.00  0.00              
ATOM    147  CB  GLN    20      -1.500  43.686 -13.960  1.00  0.00              
ATOM    148  C   GLN    20      -2.280  45.765 -12.890  1.00  0.00              
ATOM    149  O   GLN    20      -1.174  46.183 -12.554  1.00  0.00              
ATOM    150  CG  GLN    20      -1.630  42.729 -15.147  1.00  0.00           C  
ATOM    151  CD  GLN    20      -0.675  41.563 -14.946  1.00  0.00           C  
ATOM    152  OE1 GLN    20       0.509  41.754 -14.673  1.00  0.00           O  
ATOM    153  NE2 GLN    20      -1.205  40.318 -15.083  1.00  0.00           N  
ATOM    154  N   MET    21      -3.405  46.079 -12.221  1.00  0.00              
ATOM    155  CA  MET    21      -3.302  46.883 -11.046  1.00  0.00              
ATOM    156  CB  MET    21      -4.630  47.548 -10.635  1.00  0.00              
ATOM    157  C   MET    21      -2.894  45.940  -9.972  1.00  0.00              
ATOM    158  O   MET    21      -3.438  44.843  -9.852  1.00  0.00              
ATOM    159  CG  MET    21      -4.476  48.605  -9.539  1.00  0.00           C  
ATOM    160  SD  MET    21      -4.052  47.946  -7.899  1.00  0.00           S  
ATOM    161  CE  MET    21      -5.755  47.471  -7.484  1.00  0.00           C  
ATOM    162  N   GLY    22      -1.898  46.344  -9.170  1.00  0.00              
ATOM    163  CA  GLY    22      -1.439  45.513  -8.104  1.00  0.00              
ATOM    164  C   GLY    22      -1.087  46.463  -7.017  1.00  0.00              
ATOM    165  O   GLY    22      -1.083  47.677  -7.220  1.00  0.00              
ATOM    166  N   ARG    23      -0.768  45.937  -5.827  1.00  0.00              
ATOM    167  CA  ARG    23      -0.502  46.837  -4.755  1.00  0.00              
ATOM    168  CB  ARG    23      -0.238  46.118  -3.424  1.00  0.00              
ATOM    169  C   ARG    23       0.693  47.671  -5.093  1.00  0.00              
ATOM    170  O   ARG    23       0.674  48.889  -4.926  1.00  0.00              
ATOM    171  CG  ARG    23      -0.192  47.062  -2.219  1.00  0.00           C  
ATOM    172  CD  ARG    23      -0.313  46.338  -0.877  1.00  0.00           C  
ATOM    173  NE  ARG    23      -1.641  45.659  -0.860  1.00  0.00           N  
ATOM    174  CZ  ARG    23      -1.776  44.405  -1.386  1.00  0.00           C  
ATOM    175  NH1 ARG    23      -0.686  43.746  -1.876  1.00  0.00           N  
ATOM    176  NH2 ARG    23      -3.002  43.806  -1.419  1.00  0.00           N  
ATOM    177  N   ASP    24       1.763  47.033  -5.601  1.00  0.00              
ATOM    178  CA  ASP    24       2.968  47.739  -5.931  1.00  0.00              
ATOM    179  CB  ASP    24       4.105  46.802  -6.372  1.00  0.00              
ATOM    180  C   ASP    24       2.685  48.654  -7.078  1.00  0.00              
ATOM    181  O   ASP    24       3.203  49.767  -7.143  1.00  0.00              
ATOM    182  CG  ASP    24       4.585  46.020  -5.158  1.00  0.00           C  
ATOM    183  OD1 ASP    24       4.300  46.465  -4.015  1.00  0.00           O  
ATOM    184  OD2 ASP    24       5.242  44.963  -5.359  1.00  0.00           O  
ATOM    185  N   LEU    25       1.821  48.208  -8.006  1.00  0.00              
ATOM    186  CA  LEU    25       1.558  48.965  -9.193  1.00  0.00              
ATOM    187  CB  LEU    25       0.553  48.283 -10.140  1.00  0.00              
ATOM    188  C   LEU    25       1.005  50.295  -8.804  1.00  0.00              
ATOM    189  O   LEU    25       1.336  51.298  -9.432  1.00  0.00              
ATOM    190  CG  LEU    25       1.086  46.978 -10.762  1.00  0.00           C  
ATOM    191  CD1 LEU    25       2.280  47.251 -11.690  1.00  0.00           C  
ATOM    192  CD2 LEU    25       1.397  45.927  -9.685  1.00  0.00           C  
ATOM    193  N   TYR    26       0.161  50.381  -7.756  1.00  0.00              
ATOM    194  CA  TYR    26      -0.287  51.717  -7.514  1.00  0.00              
ATOM    195  CB  TYR    26      -1.743  51.822  -6.977  1.00  0.00              
ATOM    196  C   TYR    26       0.739  52.351  -6.630  1.00  0.00              
ATOM    197  O   TYR    26       0.604  52.503  -5.418  1.00  0.00              
ATOM    198  CG  TYR    26      -1.885  51.407  -5.554  1.00  0.00           C  
ATOM    199  CD1 TYR    26      -1.887  50.083  -5.179  1.00  0.00           C  
ATOM    200  CD2 TYR    26      -2.004  52.378  -4.586  1.00  0.00           C  
ATOM    201  CE1 TYR    26      -2.007  49.738  -3.852  1.00  0.00           C  
ATOM    202  CE2 TYR    26      -2.125  52.040  -3.263  1.00  0.00           C  
ATOM    203  CZ  TYR    26      -2.125  50.718  -2.894  1.00  0.00           C  
ATOM    204  OH  TYR    26      -2.244  50.375  -1.531  1.00  0.00           O  
ATOM    205  N   ASP    27       1.855  52.717  -7.283  1.00  0.00              
ATOM    206  CA  ASP    27       2.957  53.369  -6.652  1.00  0.00              
ATOM    207  CB  ASP    27       3.974  52.360  -6.096  1.00  0.00              
ATOM    208  C   ASP    27       3.594  54.107  -7.781  1.00  0.00              
ATOM    209  O   ASP    27       3.934  55.285  -7.677  1.00  0.00              
ATOM    210  CG  ASP    27       4.798  53.052  -5.023  1.00  0.00           C  
ATOM    211  OD1 ASP    27       4.600  54.279  -4.822  1.00  0.00           O  
ATOM    212  OD2 ASP    27       5.625  52.356  -4.376  1.00  0.00           O  
ATOM    213  N   ASP    28       3.746  53.388  -8.910  1.00  0.00              
ATOM    214  CA  ASP    28       4.291  53.903 -10.129  1.00  0.00              
ATOM    215  CB  ASP    28       4.567  52.810 -11.173  1.00  0.00              
ATOM    216  C   ASP    28       3.321  54.879 -10.706  1.00  0.00              
ATOM    217  O   ASP    28       3.719  55.861 -11.330  1.00  0.00              
ATOM    218  CG  ASP    28       5.721  51.971 -10.640  1.00  0.00           C  
ATOM    219  OD1 ASP    28       6.007  52.073  -9.417  1.00  0.00           O  
ATOM    220  OD2 ASP    28       6.328  51.215 -11.444  1.00  0.00           O  
ATOM    221  N   ASP    29       2.012  54.642 -10.484  1.00  0.00              
ATOM    222  CA  ASP    29       1.001  55.480 -11.063  1.00  0.00              
ATOM    223  CB  ASP    29      -0.420  55.138 -10.579  1.00  0.00              
ATOM    224  C   ASP    29       1.274  56.873 -10.611  1.00  0.00              
ATOM    225  O   ASP    29       1.203  57.813 -11.401  1.00  0.00              
ATOM    226  CG  ASP    29      -0.821  53.782 -11.142  1.00  0.00           C  
ATOM    227  OD1 ASP    29      -0.041  53.219 -11.954  1.00  0.00           O  
ATOM    228  OD2 ASP    29      -1.920  53.294 -10.766  1.00  0.00           O  
ATOM    229  N   ASP    30       1.612  57.054  -9.323  1.00  0.00              
ATOM    230  CA  ASP    30       1.880  58.393  -8.905  1.00  0.00              
ATOM    231  CB  ASP    30       1.779  58.613  -7.386  1.00  0.00              
ATOM    232  C   ASP    30       3.286  58.695  -9.299  1.00  0.00              
ATOM    233  O   ASP    30       4.217  58.501  -8.519  1.00  0.00              
ATOM    234  CG  ASP    30       1.951  60.107  -7.131  1.00  0.00           C  
ATOM    235  OD1 ASP    30       2.086  60.864  -8.129  1.00  0.00           O  
ATOM    236  OD2 ASP    30       1.953  60.511  -5.938  1.00  0.00           O  
ATOM    237  N   LYS    31       3.476  59.167 -10.546  1.00  0.00              
ATOM    238  CA  LYS    31       4.791  59.544 -10.966  1.00  0.00              
ATOM    239  CB  LYS    31       4.894  59.752 -12.486  1.00  0.00              
ATOM    240  C   LYS    31       4.989  60.876 -10.322  1.00  0.00              
ATOM    241  O   LYS    31       4.180  61.785 -10.506  1.00  0.00              
ATOM    242  CG  LYS    31       6.315  59.700 -13.044  1.00  0.00           C  
ATOM    243  CD  LYS    31       6.883  58.280 -13.084  1.00  0.00           C  
ATOM    244  CE  LYS    31       8.154  58.148 -13.924  1.00  0.00           C  
ATOM    245  NZ  LYS    31       8.482  56.719 -14.120  1.00  0.00           N  
ATOM    246  N   ASP    32       6.064  61.031  -9.533  1.00  0.00              
ATOM    247  CA  ASP    32       6.204  62.256  -8.804  1.00  0.00              
ATOM    248  CB  ASP    32       7.405  62.228  -7.844  1.00  0.00              
ATOM    249  C   ASP    32       6.388  63.424  -9.719  1.00  0.00              
ATOM    250  O   ASP    32       5.636  64.394  -9.644  1.00  0.00              
ATOM    251  CG  ASP    32       7.103  61.207  -6.754  1.00  0.00           C  
ATOM    252  OD1 ASP    32       5.936  60.737  -6.692  1.00  0.00           O  
ATOM    253  OD2 ASP    32       8.034  60.877  -5.973  1.00  0.00           O  
ATOM    254  N   ARG    33       7.382  63.368 -10.628  1.00  0.00              
ATOM    255  CA  ARG    33       7.584  64.529 -11.443  1.00  0.00              
ATOM    256  CB  ARG    33       8.912  65.246 -11.144  1.00  0.00              
ATOM    257  C   ARG    33       7.670  64.130 -12.876  1.00  0.00              
ATOM    258  O   ARG    33       8.733  64.280 -13.477  1.00  0.00              
ATOM    259  CG  ARG    33       8.959  65.979  -9.802  1.00  0.00           C  
ATOM    260  CD  ARG    33       8.789  67.492  -9.943  1.00  0.00           C  
ATOM    261  NE  ARG    33       9.852  67.965 -10.875  1.00  0.00           N  
ATOM    262  CZ  ARG    33      10.116  69.299 -10.991  1.00  0.00           C  
ATOM    263  NH1 ARG    33       9.430  70.196 -10.224  1.00  0.00           N  
ATOM    264  NH2 ARG    33      11.066  69.733 -11.869  1.00  0.00           N  
ATOM    265  N   TRP    34       6.581  63.624 -13.489  1.00  0.00              
ATOM    266  CA  TRP    34       6.753  63.405 -14.893  1.00  0.00              
ATOM    267  CB  TRP    34       7.846  62.387 -15.255  1.00  0.00              
ATOM    268  C   TRP    34       5.480  62.945 -15.523  1.00  0.00              
ATOM    269  O   TRP    34       4.697  62.212 -14.922  1.00  0.00              
ATOM    270  CG  TRP    34       8.103  62.317 -16.738  1.00  0.00           C  
ATOM    271  CD2 TRP    34       7.507  61.356 -17.618  1.00  0.00           C  
ATOM    272  CD1 TRP    34       8.899  63.112 -17.512  1.00  0.00           C  
ATOM    273  NE1 TRP    34       8.831  62.708 -18.822  1.00  0.00           N  
ATOM    274  CE2 TRP    34       7.979  61.626 -18.901  1.00  0.00           C  
ATOM    275  CE3 TRP    34       6.635  60.333 -17.375  1.00  0.00           C  
ATOM    276  CZ2 TRP    34       7.583  60.874 -19.968  1.00  0.00           C  
ATOM    277  CZ3 TRP    34       6.242  59.574 -18.454  1.00  0.00           C  
ATOM    278  CH2 TRP    34       6.706  59.839 -19.726  1.00  0.00           C  
ATOM    279  N   GLY    35       5.248  63.408 -16.770  1.00  0.00              
ATOM    280  CA  GLY    35       4.134  62.992 -17.573  1.00  0.00              
ATOM    281  C   GLY    35       2.896  63.152 -16.769  1.00  0.00              
ATOM    282  O   GLY    35       2.773  64.088 -15.980  1.00  0.00              
ATOM    283  N   SER    36       1.929  62.233 -16.956  1.00  0.00              
ATOM    284  CA  SER    36       0.774  62.339 -16.124  1.00  0.00              
ATOM    285  CB  SER    36      -0.314  61.292 -16.412  1.00  0.00              
ATOM    286  C   SER    36       1.298  62.106 -14.746  1.00  0.00              
ATOM    287  O   SER    36       1.776  61.018 -14.429  1.00  0.00              
ATOM    288  OG  SER    36      -1.418  61.480 -15.538  1.00  0.00           O  
ATOM    289  N   MET    37       1.238  63.136 -13.886  1.00  0.00              
ATOM    290  CA  MET    37       1.820  62.953 -12.595  1.00  0.00              
ATOM    291  CB  MET    37       1.827  64.230 -11.738  1.00  0.00              
ATOM    292  C   MET    37       1.083  61.898 -11.844  1.00  0.00              
ATOM    293  O   MET    37       1.695  60.975 -11.309  1.00  0.00              
ATOM    294  CG  MET    37       2.840  65.276 -12.210  1.00  0.00           C  
ATOM    295  SD  MET    37       2.873  66.796 -11.211  1.00  0.00           S  
ATOM    296  CE  MET    37       4.310  67.511 -12.061  1.00  0.00           C  
ATOM    297  N   ALA    38      -0.258  61.983 -11.798  1.00  0.00              
ATOM    298  CA  ALA    38      -0.959  60.949 -11.103  1.00  0.00              
ATOM    299  CB  ALA    38      -2.011  61.472 -10.111  1.00  0.00              
ATOM    300  C   ALA    38      -1.682  60.205 -12.168  1.00  0.00              
ATOM    301  O   ALA    38      -2.653  60.702 -12.734  1.00  0.00              
ATOM    302  N   GLN    39      -1.210  58.987 -12.485  1.00  0.00              
ATOM    303  CA  GLN    39      -1.845  58.275 -13.549  1.00  0.00              
ATOM    304  CB  GLN    39      -1.109  56.981 -13.936  1.00  0.00              
ATOM    305  C   GLN    39      -3.230  57.881 -13.153  1.00  0.00              
ATOM    306  O   GLN    39      -4.187  58.167 -13.870  1.00  0.00              
ATOM    307  CG  GLN    39      -1.793  56.228 -15.080  1.00  0.00           C  
ATOM    308  CD  GLN    39      -0.993  54.968 -15.386  1.00  0.00           C  
ATOM    309  OE1 GLN    39      -0.330  54.411 -14.513  1.00  0.00           O  
ATOM    310  NE2 GLN    39      -1.064  54.499 -16.662  1.00  0.00           N  
ATOM    311  N   VAL    40      -3.389  57.229 -11.983  1.00  0.00              
ATOM    312  CA  VAL    40      -4.717  56.810 -11.651  1.00  0.00              
ATOM    313  CB  VAL    40      -4.905  55.324 -11.753  1.00  0.00              
ATOM    314  C   VAL    40      -5.009  57.190 -10.244  1.00  0.00              
ATOM    315  O   VAL    40      -4.735  56.441  -9.310  1.00  0.00              
ATOM    316  CG1 VAL    40      -6.320  54.976 -11.262  1.00  0.00           C  
ATOM    317  CG2 VAL    40      -4.628  54.902 -13.206  1.00  0.00           C  
ATOM    318  N   LEU    41      -5.616  58.367 -10.058  1.00  0.00              
ATOM    319  CA  LEU    41      -5.975  58.779  -8.738  1.00  0.00              
ATOM    320  CB  LEU    41      -5.143  59.990  -8.284  1.00  0.00              
ATOM    321  C   LEU    41      -7.385  59.234  -8.918  1.00  0.00              
ATOM    322  O   LEU    41      -7.651  60.114  -9.736  1.00  0.00              
ATOM    323  CG  LEU    41      -5.206  60.292  -6.782  1.00  0.00           C  
ATOM    324  CD1 LEU    41      -4.473  59.197  -5.992  1.00  0.00           C  
ATOM    325  CD2 LEU    41      -4.676  61.698  -6.467  1.00  0.00           C  
ATOM    326  N   ARG    42      -8.332  58.630  -8.180  1.00  0.00              
ATOM    327  CA  ARG    42      -9.710  58.987  -8.361  1.00  0.00              
ATOM    328  CB  ARG    42     -10.549  57.813  -8.897  1.00  0.00              
ATOM    329  C   ARG    42     -10.266  59.371  -7.030  1.00  0.00              
ATOM    330  O   ARG    42      -9.870  58.828  -6.002  1.00  0.00              
ATOM    331  CG  ARG    42     -12.060  58.051  -8.922  1.00  0.00           C  
ATOM    332  CD  ARG    42     -12.829  56.840  -9.455  1.00  0.00           C  
ATOM    333  NE  ARG    42     -14.275  57.033  -9.158  1.00  0.00           N  
ATOM    334  CZ  ARG    42     -15.204  56.239  -9.767  1.00  0.00           C  
ATOM    335  NH1 ARG    42     -14.818  55.315 -10.695  1.00  0.00           N  
ATOM    336  NH2 ARG    42     -16.522  56.359  -9.440  1.00  0.00           N  
ATOM    337  N   GLY    43     -11.200  60.342  -7.028  1.00  0.00              
ATOM    338  CA  GLY    43     -11.831  60.796  -5.822  1.00  0.00              
ATOM    339  C   GLY    43     -13.283  60.450  -5.946  1.00  0.00              
ATOM    340  O   GLY    43     -13.760  60.128  -7.030  1.00  0.00              
ATOM    341  N   THR    44     -14.000  60.431  -4.807  1.00  0.00              
ATOM    342  CA  THR    44     -15.409  60.156  -4.740  1.00  0.00              
ATOM    343  CB  THR    44     -15.840  59.719  -3.373  1.00  0.00              
ATOM    344  C   THR    44     -16.255  61.330  -5.148  1.00  0.00              
ATOM    345  O   THR    44     -17.369  61.147  -5.639  1.00  0.00              
ATOM    346  OG1 THR    44     -15.552  60.723  -2.410  1.00  0.00           O  
ATOM    347  CG2 THR    44     -15.087  58.421  -3.040  1.00  0.00           C  
ATOM    348  N   VAL    45     -15.784  62.572  -4.908  1.00  0.00              
ATOM    349  CA  VAL    45     -16.616  63.713  -5.187  1.00  0.00              
ATOM    350  CB  VAL    45     -16.638  64.704  -4.057  1.00  0.00              
ATOM    351  C   VAL    45     -16.107  64.419  -6.407  1.00  0.00              
ATOM    352  O   VAL    45     -14.908  64.640  -6.565  1.00  0.00              
ATOM    353  CG1 VAL    45     -15.255  65.361  -3.945  1.00  0.00           C  
ATOM    354  CG2 VAL    45     -17.780  65.699  -4.291  1.00  0.00           C  
ATOM    355  N   THR    46     -17.035  64.790  -7.314  1.00  0.00              
ATOM    356  CA  THR    46     -16.682  65.471  -8.526  1.00  0.00              
ATOM    357  CB  THR    46     -16.892  64.644  -9.762  1.00  0.00              
ATOM    358  C   THR    46     -17.589  66.654  -8.653  1.00  0.00              
ATOM    359  O   THR    46     -18.485  66.853  -7.834  1.00  0.00              
ATOM    360  OG1 THR    46     -18.264  64.303  -9.895  1.00  0.00           O  
ATOM    361  CG2 THR    46     -16.038  63.372  -9.666  1.00  0.00           C  
ATOM    362  N   ASP    47     -17.360  67.487  -9.690  1.00  0.00              
ATOM    363  CA  ASP    47     -18.169  68.649  -9.906  1.00  0.00              
ATOM    364  CB  ASP    47     -17.660  69.547 -11.052  1.00  0.00              
ATOM    365  C   ASP    47     -19.541  68.195 -10.294  1.00  0.00              
ATOM    366  O   ASP    47     -19.707  67.232 -11.040  1.00  0.00              
ATOM    367  CG  ASP    47     -16.340  70.181 -10.640  1.00  0.00           C  
ATOM    368  OD1 ASP    47     -16.306  70.833  -9.564  1.00  0.00           O  
ATOM    369  OD2 ASP    47     -15.345  70.014 -11.394  1.00  0.00           O  
ATOM    370  N   PHE    48     -20.562  68.899  -9.777  1.00  0.00              
ATOM    371  CA  PHE    48     -21.937  68.597 -10.071  1.00  0.00              
ATOM    372  CB  PHE    48     -22.861  69.166  -8.977  1.00  0.00              
ATOM    373  C   PHE    48     -22.262  69.249 -11.381  1.00  0.00              
ATOM    374  O   PHE    48     -21.946  70.416 -11.602  1.00  0.00              
ATOM    375  CG  PHE    48     -24.298  68.877  -9.250  1.00  0.00           C  
ATOM    376  CD1 PHE    48     -24.833  67.629  -9.031  1.00  0.00           C  
ATOM    377  CD2 PHE    48     -25.123  69.882  -9.700  1.00  0.00           C  
ATOM    378  CE1 PHE    48     -26.163  67.386  -9.281  1.00  0.00           C  
ATOM    379  CE2 PHE    48     -26.453  69.645  -9.951  1.00  0.00           C  
ATOM    380  CZ  PHE    48     -26.976  68.392  -9.743  1.00  0.00           C  
ATOM    381  N   PRO    49     -22.860  68.502 -12.276  1.00  0.00              
ATOM    382  CA  PRO    49     -23.208  69.049 -13.562  1.00  0.00              
ATOM    383  CB  PRO    49     -23.342  67.855 -14.511  1.00  0.00              
ATOM    384  C   PRO    49     -24.464  69.848 -13.429  1.00  0.00              
ATOM    385  O   PRO    49     -25.329  69.473 -12.637  1.00  0.00              
ATOM    386  CD  PRO    49     -22.674  67.063 -12.328  1.00  0.00           C  
ATOM    387  CG  PRO    49     -23.451  66.631 -13.583  1.00  0.00           C  
ATOM    388  N   GLY    50     -24.601  70.947 -14.198  1.00  0.00              
ATOM    389  CA  GLY    50     -25.806  71.724 -14.147  1.00  0.00              
ATOM    390  C   GLY    50     -25.849  72.487 -12.859  1.00  0.00              
ATOM    391  O   GLY    50     -26.923  72.831 -12.370  1.00  0.00              
ATOM    392  N   PHE    51     -24.668  72.781 -12.285  1.00  0.00              
ATOM    393  CA  PHE    51     -24.573  73.481 -11.035  1.00  0.00              
ATOM    394  CB  PHE    51     -23.113  73.529 -10.535  1.00  0.00              
ATOM    395  C   PHE    51     -25.080  74.884 -11.175  1.00  0.00              
ATOM    396  O   PHE    51     -24.719  75.606 -12.104  1.00  0.00              
ATOM    397  CG  PHE    51     -22.933  74.497  -9.413  1.00  0.00           C  
ATOM    398  CD1 PHE    51     -23.349  74.205  -8.134  1.00  0.00           C  
ATOM    399  CD2 PHE    51     -22.302  75.698  -9.648  1.00  0.00           C  
ATOM    400  CE1 PHE    51     -23.158  75.110  -7.116  1.00  0.00           C  
ATOM    401  CE2 PHE    51     -22.109  76.605  -8.633  1.00  0.00           C  
ATOM    402  CZ  PHE    51     -22.540  76.312  -7.362  1.00  0.00           C  
ATOM    403  N   ASP    52     -25.975  75.288 -10.246  1.00  0.00              
ATOM    404  CA  ASP    52     -26.427  76.648 -10.182  1.00  0.00              
ATOM    405  CB  ASP    52     -27.849  76.917 -10.735  1.00  0.00              
ATOM    406  C   ASP    52     -26.289  77.076  -8.753  1.00  0.00              
ATOM    407  O   ASP    52     -27.034  76.674  -7.861  1.00  0.00              
ATOM    408  CG  ASP    52     -28.940  76.133 -10.020  1.00  0.00           C  
ATOM    409  OD1 ASP    52     -28.628  75.248  -9.182  1.00  0.00           O  
ATOM    410  OD2 ASP    52     -30.127  76.406 -10.343  1.00  0.00           O  
ATOM    411  N   GLU    53     -25.286  77.925  -8.499  1.00  0.00              
ATOM    412  CA  GLU    53     -24.961  78.326  -7.165  1.00  0.00              
ATOM    413  CB  GLU    53     -23.700  79.197  -7.129  1.00  0.00              
ATOM    414  C   GLU    53     -26.107  79.062  -6.547  1.00  0.00              
ATOM    415  O   GLU    53     -26.359  78.918  -5.352  1.00  0.00              
ATOM    416  CG  GLU    53     -23.763  80.379  -8.090  1.00  0.00           C  
ATOM    417  CD  GLU    53     -22.350  80.900  -8.245  1.00  0.00           C  
ATOM    418  OE1 GLU    53     -21.509  80.163  -8.823  1.00  0.00           O  
ATOM    419  OE2 GLU    53     -22.088  82.041  -7.782  1.00  0.00           O  
ATOM    420  N   ARG    54     -26.827  79.879  -7.339  1.00  0.00              
ATOM    421  CA  ARG    54     -27.930  80.641  -6.822  1.00  0.00              
ATOM    422  CB  ARG    54     -28.664  81.441  -7.909  1.00  0.00              
ATOM    423  C   ARG    54     -28.988  79.725  -6.296  1.00  0.00              
ATOM    424  O   ARG    54     -29.462  79.889  -5.174  1.00  0.00              
ATOM    425  CG  ARG    54     -28.009  82.744  -8.360  1.00  0.00           C  
ATOM    426  CD  ARG    54     -28.690  83.969  -7.751  1.00  0.00           C  
ATOM    427  NE  ARG    54     -28.416  85.132  -8.639  1.00  0.00           N  
ATOM    428  CZ  ARG    54     -27.320  85.918  -8.436  1.00  0.00           C  
ATOM    429  NH1 ARG    54     -26.459  85.635  -7.417  1.00  0.00           N  
ATOM    430  NH2 ARG    54     -27.091  86.987  -9.253  1.00  0.00           N  
ATOM    431  N   ALA    55     -29.384  78.722  -7.097  1.00  0.00              
ATOM    432  CA  ALA    55     -30.466  77.876  -6.688  1.00  0.00              
ATOM    433  CB  ALA    55     -30.863  76.831  -7.739  1.00  0.00              
ATOM    434  C   ALA    55     -30.070  77.139  -5.454  1.00  0.00              
ATOM    435  O   ALA    55     -30.877  76.955  -4.544  1.00  0.00              
ATOM    436  N   ASP    56     -28.805  76.691  -5.399  1.00  0.00              
ATOM    437  CA  ASP    56     -28.341  75.932  -4.277  1.00  0.00              
ATOM    438  CB  ASP    56     -26.893  75.443  -4.452  1.00  0.00              
ATOM    439  C   ASP    56     -28.393  76.777  -3.043  1.00  0.00              
ATOM    440  O   ASP    56     -28.784  76.300  -1.979  1.00  0.00              
ATOM    441  CG  ASP    56     -26.888  74.360  -5.523  1.00  0.00           C  
ATOM    442  OD1 ASP    56     -27.990  73.839  -5.844  1.00  0.00           O  
ATOM    443  OD2 ASP    56     -25.782  74.035  -6.032  1.00  0.00           O  
ATOM    444  N   ALA    57     -28.013  78.063  -3.149  1.00  0.00              
ATOM    445  CA  ALA    57     -27.995  78.908  -1.990  1.00  0.00              
ATOM    446  CB  ALA    57     -27.515  80.336  -2.298  1.00  0.00              
ATOM    447  C   ALA    57     -29.389  79.005  -1.460  1.00  0.00              
ATOM    448  O   ALA    57     -29.612  78.973  -0.251  1.00  0.00              
ATOM    449  N   GLU    58     -30.368  79.110  -2.373  1.00  0.00              
ATOM    450  CA  GLU    58     -31.745  79.298  -2.021  1.00  0.00              
ATOM    451  CB  GLU    58     -32.619  79.422  -3.279  1.00  0.00              
ATOM    452  C   GLU    58     -32.221  78.101  -1.250  1.00  0.00              
ATOM    453  O   GLU    58     -32.933  78.233  -0.255  1.00  0.00              
ATOM    454  CG  GLU    58     -33.843  80.317  -3.108  1.00  0.00           C  
ATOM    455  CD  GLU    58     -33.408  81.729  -3.475  1.00  0.00           C  
ATOM    456  OE1 GLU    58     -32.663  82.347  -2.670  1.00  0.00           O  
ATOM    457  OE2 GLU    58     -33.799  82.199  -4.577  1.00  0.00           O  
ATOM    458  N   THR    59     -31.829  76.890  -1.689  1.00  0.00              
ATOM    459  CA  THR    59     -32.279  75.691  -1.041  1.00  0.00              
ATOM    460  CB  THR    59     -31.785  74.448  -1.720  1.00  0.00              
ATOM    461  C   THR    59     -31.760  75.678   0.364  1.00  0.00              
ATOM    462  O   THR    59     -32.476  75.327   1.300  1.00  0.00              
ATOM    463  OG1 THR    59     -32.215  74.431  -3.073  1.00  0.00           O  
ATOM    464  CG2 THR    59     -32.346  73.224  -0.975  1.00  0.00           C  
ATOM    465  N   LEU    60     -30.486  76.070   0.543  1.00  0.00              
ATOM    466  CA  LEU    60     -29.849  76.059   1.829  1.00  0.00              
ATOM    467  CB  LEU    60     -28.357  76.431   1.751  1.00  0.00              
ATOM    468  C   LEU    60     -30.525  77.039   2.742  1.00  0.00              
ATOM    469  O   LEU    60     -30.727  76.756   3.921  1.00  0.00              
ATOM    470  CG  LEU    60     -27.515  75.386   0.992  1.00  0.00           C  
ATOM    471  CD1 LEU    60     -26.032  75.782   0.935  1.00  0.00           C  
ATOM    472  CD2 LEU    60     -27.707  73.983   1.586  1.00  0.00           C  
ATOM    473  N   ARG    61     -30.893  78.227   2.224  1.00  0.00              
ATOM    474  CA  ARG    61     -31.499  79.234   3.051  1.00  0.00              
ATOM    475  CB  ARG    61     -31.827  80.511   2.257  1.00  0.00              
ATOM    476  C   ARG    61     -32.792  78.685   3.566  1.00  0.00              
ATOM    477  O   ARG    61     -33.123  78.827   4.743  1.00  0.00              
ATOM    478  CG  ARG    61     -31.965  81.788   3.093  1.00  0.00           C  
ATOM    479  CD  ARG    61     -32.771  81.654   4.385  1.00  0.00           C  
ATOM    480  NE  ARG    61     -31.821  81.282   5.469  1.00  0.00           N  
ATOM    481  CZ  ARG    61     -31.893  81.899   6.685  1.00  0.00           C  
ATOM    482  NH1 ARG    61     -32.803  82.892   6.897  1.00  0.00           N  
ATOM    483  NH2 ARG    61     -31.055  81.522   7.692  1.00  0.00           N  
ATOM    484  N   LYS    62     -33.548  78.011   2.681  1.00  0.00              
ATOM    485  CA  LYS    62     -34.837  77.489   3.026  1.00  0.00              
ATOM    486  CB  LYS    62     -35.537  76.801   1.842  1.00  0.00              
ATOM    487  C   LYS    62     -34.673  76.467   4.104  1.00  0.00              
ATOM    488  O   LYS    62     -35.489  76.386   5.019  1.00  0.00              
ATOM    489  CG  LYS    62     -35.809  77.755   0.680  1.00  0.00           C  
ATOM    490  CD  LYS    62     -36.626  78.979   1.092  1.00  0.00           C  
ATOM    491  CE  LYS    62     -36.826  79.990  -0.036  1.00  0.00           C  
ATOM    492  NZ  LYS    62     -37.308  81.273   0.520  1.00  0.00           N  
ATOM    493  N   ALA    63     -33.607  75.651   4.025  1.00  0.00              
ATOM    494  CA  ALA    63     -33.426  74.601   4.986  1.00  0.00              
ATOM    495  CB  ALA    63     -32.189  73.735   4.693  1.00  0.00              
ATOM    496  C   ALA    63     -33.254  75.170   6.366  1.00  0.00              
ATOM    497  O   ALA    63     -33.782  74.616   7.329  1.00  0.00              
ATOM    498  N   MET    64     -32.439  76.236   6.504  1.00  0.00              
ATOM    499  CA  MET    64     -32.171  76.876   7.768  1.00  0.00              
ATOM    500  CB  MET    64     -30.882  77.708   7.761  1.00  0.00              
ATOM    501  C   MET    64     -33.282  77.746   8.284  1.00  0.00              
ATOM    502  O   MET    64     -33.524  77.792   9.489  1.00  0.00              
ATOM    503  CG  MET    64     -29.629  76.832   7.749  1.00  0.00           C  
ATOM    504  SD  MET    64     -28.057  77.743   7.741  1.00  0.00           S  
ATOM    505  CE  MET    64     -28.133  78.172   5.978  1.00  0.00           C  
ATOM    506  N   LYS    65     -33.987  78.462   7.388  1.00  0.00              
ATOM    507  CA  LYS    65     -34.948  79.464   7.769  1.00  0.00              
ATOM    508  CB  LYS    65     -35.650  80.099   6.551  1.00  0.00              
ATOM    509  C   LYS    65     -36.012  78.883   8.650  1.00  0.00              
ATOM    510  O   LYS    65     -36.474  77.761   8.450  1.00  0.00              
ATOM    511  CG  LYS    65     -36.478  81.347   6.862  1.00  0.00           C  
ATOM    512  CD  LYS    65     -35.630  82.565   7.228  1.00  0.00           C  
ATOM    513  CE  LYS    65     -36.450  83.823   7.513  1.00  0.00           C  
ATOM    514  NZ  LYS    65     -37.088  84.311   6.270  1.00  0.00           N  
ATOM    515  N   GLY    66     -36.422  79.661   9.675  1.00  0.00              
ATOM    516  CA  GLY    66     -37.485  79.255  10.547  1.00  0.00              
ATOM    517  C   GLY    66     -36.915  78.439  11.658  1.00  0.00              
ATOM    518  O   GLY    66     -35.721  78.145  11.691  1.00  0.00              
ATOM    519  N   LEU    67     -37.786  78.043  12.608  1.00  0.00              
ATOM    520  CA  LEU    67     -37.338  77.258  13.717  1.00  0.00              
ATOM    521  CB  LEU    67     -38.394  77.088  14.824  1.00  0.00              
ATOM    522  C   LEU    67     -36.991  75.901  13.194  1.00  0.00              
ATOM    523  O   LEU    67     -37.671  75.362  12.321  1.00  0.00              
ATOM    524  CG  LEU    67     -38.797  78.417  15.493  1.00  0.00           C  
ATOM    525  CD1 LEU    67     -39.492  79.354  14.492  1.00  0.00           C  
ATOM    526  CD2 LEU    67     -39.627  78.181  16.766  1.00  0.00           C  
ATOM    527  N   GLY    68     -35.889  75.323  13.710  1.00  0.00              
ATOM    528  CA  GLY    68     -35.486  74.012  13.296  1.00  0.00              
ATOM    529  C   GLY    68     -34.661  74.133  12.057  1.00  0.00              
ATOM    530  O   GLY    68     -34.487  75.221  11.508  1.00  0.00              
ATOM    531  N   THR    69     -34.106  72.992  11.601  1.00  0.00              
ATOM    532  CA  THR    69     -33.332  72.992  10.398  1.00  0.00              
ATOM    533  CB  THR    69     -31.859  73.187  10.624  1.00  0.00              
ATOM    534  C   THR    69     -33.548  71.676   9.717  1.00  0.00              
ATOM    535  O   THR    69     -33.865  70.676  10.363  1.00  0.00              
ATOM    536  OG1 THR    69     -31.222  73.536   9.406  1.00  0.00           O  
ATOM    537  CG2 THR    69     -31.248  71.894  11.180  1.00  0.00           C  
ATOM    538  N   ASP    70     -33.398  71.662   8.375  1.00  0.00              
ATOM    539  CA  ASP    70     -33.569  70.466   7.599  1.00  0.00              
ATOM    540  CB  ASP    70     -34.307  70.715   6.271  1.00  0.00              
ATOM    541  C   ASP    70     -32.195  69.974   7.260  1.00  0.00              
ATOM    542  O   ASP    70     -31.591  70.389   6.273  1.00  0.00              
ATOM    543  CG  ASP    70     -34.632  69.381   5.614  1.00  0.00           C  
ATOM    544  OD1 ASP    70     -34.233  68.325   6.175  1.00  0.00           O  
ATOM    545  OD2 ASP    70     -35.285  69.401   4.537  1.00  0.00           O  
ATOM    546  N   GLU    71     -31.665  69.058   8.087  1.00  0.00              
ATOM    547  CA  GLU    71     -30.333  68.557   7.907  1.00  0.00              
ATOM    548  CB  GLU    71     -29.838  67.681   9.066  1.00  0.00              
ATOM    549  C   GLU    71     -30.236  67.728   6.665  1.00  0.00              
ATOM    550  O   GLU    71     -29.203  67.733   5.999  1.00  0.00              
ATOM    551  CG  GLU    71     -29.656  68.431  10.386  1.00  0.00           C  
ATOM    552  CD  GLU    71     -31.016  68.531  11.061  1.00  0.00           C  
ATOM    553  OE1 GLU    71     -32.016  68.039  10.475  1.00  0.00           O  
ATOM    554  OE2 GLU    71     -31.075  69.099  12.181  1.00  0.00           O  
ATOM    555  N   GLU    72     -31.300  66.976   6.324  1.00  0.00              
ATOM    556  CA  GLU    72     -31.203  66.101   5.189  1.00  0.00              
ATOM    557  CB  GLU    72     -32.471  65.276   4.904  1.00  0.00              
ATOM    558  C   GLU    72     -30.953  66.903   3.955  1.00  0.00              
ATOM    559  O   GLU    72     -30.156  66.510   3.105  1.00  0.00              
ATOM    560  CG  GLU    72     -32.756  64.154   5.901  1.00  0.00           C  
ATOM    561  CD  GLU    72     -33.754  63.216   5.232  1.00  0.00           C  
ATOM    562  OE1 GLU    72     -33.556  62.936   4.020  1.00  0.00           O  
ATOM    563  OE2 GLU    72     -34.720  62.770   5.908  1.00  0.00           O  
ATOM    564  N   SER    73     -31.636  68.051   3.823  1.00  0.00              
ATOM    565  CA  SER    73     -31.524  68.849   2.639  1.00  0.00              
ATOM    566  CB  SER    73     -32.478  70.056   2.681  1.00  0.00              
ATOM    567  C   SER    73     -30.117  69.353   2.507  1.00  0.00              
ATOM    568  O   SER    73     -29.544  69.333   1.418  1.00  0.00              
ATOM    569  OG  SER    73     -32.352  70.828   1.499  1.00  0.00           O  
ATOM    570  N   ILE    74     -29.520  69.821   3.621  1.00  0.00              
ATOM    571  CA  ILE    74     -28.188  70.361   3.580  1.00  0.00              
ATOM    572  CB  ILE    74     -27.757  70.987   4.880  1.00  0.00              
ATOM    573  C   ILE    74     -27.195  69.290   3.240  1.00  0.00              
ATOM    574  O   ILE    74     -26.314  69.481   2.403  1.00  0.00              
ATOM    575  CG2 ILE    74     -26.256  71.308   4.788  1.00  0.00           C  
ATOM    576  CG1 ILE    74     -28.626  72.216   5.200  1.00  0.00           C  
ATOM    577  CD1 ILE    74     -28.399  72.783   6.600  1.00  0.00           C  
ATOM    578  N   LEU    75     -27.335  68.118   3.880  1.00  0.00              
ATOM    579  CA  LEU    75     -26.408  67.033   3.750  1.00  0.00              
ATOM    580  CB  LEU    75     -26.843  65.894   4.698  1.00  0.00              
ATOM    581  C   LEU    75     -26.378  66.555   2.330  1.00  0.00              
ATOM    582  O   LEU    75     -25.307  66.382   1.750  1.00  0.00              
ATOM    583  CG  LEU    75     -25.983  64.620   4.794  1.00  0.00           C  
ATOM    584  CD1 LEU    75     -26.571  63.693   5.872  1.00  0.00           C  
ATOM    585  CD2 LEU    75     -25.830  63.894   3.448  1.00  0.00           C  
ATOM    586  N   THR    76     -27.555  66.356   1.714  1.00  0.00              
ATOM    587  CA  THR    76     -27.582  65.817   0.385  1.00  0.00              
ATOM    588  CB  THR    76     -28.972  65.538  -0.117  1.00  0.00              
ATOM    589  C   THR    76     -26.931  66.765  -0.575  1.00  0.00              
ATOM    590  O   THR    76     -26.176  66.349  -1.450  1.00  0.00              
ATOM    591  OG1 THR    76     -29.722  66.739  -0.204  1.00  0.00           O  
ATOM    592  CG2 THR    76     -29.654  64.552   0.847  1.00  0.00           C  
ATOM    593  N   LEU    77     -27.221  68.071  -0.456  1.00  0.00              
ATOM    594  CA  LEU    77     -26.708  69.018  -1.405  1.00  0.00              
ATOM    595  CB  LEU    77     -27.399  70.393  -1.242  1.00  0.00              
ATOM    596  C   LEU    77     -25.213  69.171  -1.295  1.00  0.00              
ATOM    597  O   LEU    77     -24.501  69.098  -2.296  1.00  0.00              
ATOM    598  CG  LEU    77     -27.072  71.477  -2.296  1.00  0.00           C  
ATOM    599  CD1 LEU    77     -28.005  72.687  -2.124  1.00  0.00           C  
ATOM    600  CD2 LEU    77     -25.599  71.915  -2.270  1.00  0.00           C  
ATOM    601  N   LEU    78     -24.684  69.353  -0.071  1.00  0.00              
ATOM    602  CA  LEU    78     -23.285  69.649   0.092  1.00  0.00              
ATOM    603  CB  LEU    78     -22.911  70.101   1.513  1.00  0.00              
ATOM    604  C   LEU    78     -22.418  68.494  -0.304  1.00  0.00              
ATOM    605  O   LEU    78     -21.307  68.693  -0.786  1.00  0.00              
ATOM    606  CG  LEU    78     -23.492  71.489   1.843  1.00  0.00           C  
ATOM    607  CD1 LEU    78     -23.122  71.941   3.263  1.00  0.00           C  
ATOM    608  CD2 LEU    78     -23.097  72.526   0.777  1.00  0.00           C  
ATOM    609  N   THR    79     -22.877  67.255  -0.076  1.00  0.00              
ATOM    610  CA  THR    79     -22.107  66.086  -0.399  1.00  0.00              
ATOM    611  CB  THR    79     -22.712  64.827   0.155  1.00  0.00              
ATOM    612  C   THR    79     -21.980  65.927  -1.887  1.00  0.00              
ATOM    613  O   THR    79     -21.034  65.300  -2.361  1.00  0.00              
ATOM    614  OG1 THR    79     -24.011  64.621  -0.381  1.00  0.00           O  
ATOM    615  CG2 THR    79     -22.783  64.949   1.687  1.00  0.00           C  
ATOM    616  N   SER    80     -22.991  66.398  -2.645  1.00  0.00              
ATOM    617  CA  SER    80     -23.076  66.296  -4.080  1.00  0.00              
ATOM    618  CB  SER    80     -24.525  66.371  -4.583  1.00  0.00              
ATOM    619  C   SER    80     -22.311  67.371  -4.804  1.00  0.00              
ATOM    620  O   SER    80     -22.253  67.349  -6.034  1.00  0.00              
ATOM    621  OG  SER    80     -25.277  65.288  -4.058  1.00  0.00           O  
ATOM    622  N   ARG    81     -21.744  68.369  -4.101  1.00  0.00              
ATOM    623  CA  ARG    81     -21.063  69.415  -4.819  1.00  0.00              
ATOM    624  CB  ARG    81     -21.516  70.829  -4.420  1.00  0.00              
ATOM    625  C   ARG    81     -19.606  69.326  -4.478  1.00  0.00              
ATOM    626  O   ARG    81     -19.244  68.861  -3.400  1.00  0.00              
ATOM    627  CG  ARG    81     -23.010  71.087  -4.625  1.00  0.00           C  
ATOM    628  CD  ARG    81     -23.458  71.066  -6.087  1.00  0.00           C  
ATOM    629  NE  ARG    81     -24.904  71.425  -6.112  1.00  0.00           N  
ATOM    630  CZ  ARG    81     -25.862  70.456  -6.040  1.00  0.00           C  
ATOM    631  NH1 ARG    81     -25.502  69.141  -5.985  1.00  0.00           N  
ATOM    632  NH2 ARG    81     -27.182  70.804  -6.025  1.00  0.00           N  
ATOM    633  N   SER    82     -18.725  69.756  -5.404  1.00  0.00              
ATOM    634  CA  SER    82     -17.312  69.713  -5.154  1.00  0.00              
ATOM    635  CB  SER    82     -16.459  69.829  -6.427  1.00  0.00              
ATOM    636  C   SER    82     -16.959  70.865  -4.262  1.00  0.00              
ATOM    637  O   SER    82     -17.784  71.737  -3.995  1.00  0.00              
ATOM    638  OG  SER    82     -16.659  71.100  -7.027  1.00  0.00           O  
ATOM    639  N   ASN    83     -15.702  70.887  -3.774  1.00  0.00              
ATOM    640  CA  ASN    83     -15.267  71.901  -2.853  1.00  0.00              
ATOM    641  CB  ASN    83     -13.813  71.703  -2.394  1.00  0.00              
ATOM    642  C   ASN    83     -15.359  73.248  -3.495  1.00  0.00              
ATOM    643  O   ASN    83     -15.809  74.205  -2.866  1.00  0.00              
ATOM    644  CG  ASN    83     -13.452  72.825  -1.425  1.00  0.00           C  
ATOM    645  OD1 ASN    83     -13.039  73.908  -1.835  1.00  0.00           O  
ATOM    646  ND2 ASN    83     -13.617  72.564  -0.101  1.00  0.00           N  
ATOM    647  N   ALA    84     -14.941  73.360  -4.769  1.00  0.00              
ATOM    648  CA  ALA    84     -14.965  74.633  -5.432  1.00  0.00              
ATOM    649  CB  ALA    84     -14.417  74.568  -6.866  1.00  0.00              
ATOM    650  C   ALA    84     -16.382  75.113  -5.518  1.00  0.00              
ATOM    651  O   ALA    84     -16.660  76.296  -5.327  1.00  0.00              
ATOM    652  N   GLN    85     -17.322  74.196  -5.808  1.00  0.00              
ATOM    653  CA  GLN    85     -18.705  74.553  -5.957  1.00  0.00              
ATOM    654  CB  GLN    85     -19.567  73.376  -6.438  1.00  0.00              
ATOM    655  C   GLN    85     -19.245  75.049  -4.651  1.00  0.00              
ATOM    656  O   GLN    85     -20.047  75.980  -4.618  1.00  0.00              
ATOM    657  CG  GLN    85     -19.209  72.944  -7.862  1.00  0.00           C  
ATOM    658  CD  GLN    85     -20.099  71.778  -8.263  1.00  0.00           C  
ATOM    659  OE1 GLN    85     -20.214  70.789  -7.541  1.00  0.00           O  
ATOM    660  NE2 GLN    85     -20.748  71.892  -9.453  1.00  0.00           N  
ATOM    661  N   ARG    86     -18.809  74.444  -3.534  1.00  0.00              
ATOM    662  CA  ARG    86     -19.289  74.821  -2.234  1.00  0.00              
ATOM    663  CB  ARG    86     -18.645  73.977  -1.117  1.00  0.00              
ATOM    664  C   ARG    86     -18.925  76.256  -2.002  1.00  0.00              
ATOM    665  O   ARG    86     -19.695  77.018  -1.420  1.00  0.00              
ATOM    666  CG  ARG    86     -18.877  72.468  -1.278  1.00  0.00           C  
ATOM    667  CD  ARG    86     -18.151  71.608  -0.239  1.00  0.00           C  
ATOM    668  NE  ARG    86     -18.255  70.182  -0.670  1.00  0.00           N  
ATOM    669  CZ  ARG    86     -17.201  69.333  -0.487  1.00  0.00           C  
ATOM    670  NH1 ARG    86     -16.060  69.778   0.116  1.00  0.00           N  
ATOM    671  NH2 ARG    86     -17.281  68.035  -0.905  1.00  0.00           N  
ATOM    672  N   GLN    87     -17.725  76.665  -2.453  1.00  0.00              
ATOM    673  CA  GLN    87     -17.281  78.015  -2.257  1.00  0.00              
ATOM    674  CB  GLN    87     -15.848  78.245  -2.761  1.00  0.00              
ATOM    675  C   GLN    87     -18.185  78.948  -3.008  1.00  0.00              
ATOM    676  O   GLN    87     -18.513  80.027  -2.519  1.00  0.00              
ATOM    677  CG  GLN    87     -14.828  77.368  -2.033  1.00  0.00           C  
ATOM    678  CD  GLN    87     -15.005  77.615  -0.541  1.00  0.00           C  
ATOM    679  OE1 GLN    87     -15.145  78.755  -0.103  1.00  0.00           O  
ATOM    680  NE2 GLN    87     -15.019  76.519   0.263  1.00  0.00           N  
ATOM    681  N   GLU    88     -18.605  78.560  -4.226  1.00  0.00              
ATOM    682  CA  GLU    88     -19.438  79.400  -5.041  1.00  0.00              
ATOM    683  CB  GLU    88     -19.697  78.792  -6.429  1.00  0.00              
ATOM    684  C   GLU    88     -20.765  79.579  -4.371  1.00  0.00              
ATOM    685  O   GLU    88     -21.334  80.670  -4.383  1.00  0.00              
ATOM    686  CG  GLU    88     -18.423  78.667  -7.267  1.00  0.00           C  
ATOM    687  CD  GLU    88     -18.780  78.043  -8.603  1.00  0.00           C  
ATOM    688  OE1 GLU    88     -19.501  78.707  -9.394  1.00  0.00           O  
ATOM    689  OE2 GLU    88     -18.335  76.892  -8.853  1.00  0.00           O  
ATOM    690  N   ILE    89     -21.292  78.501  -3.762  1.00  0.00              
ATOM    691  CA  ILE    89     -22.576  78.580  -3.132  1.00  0.00              
ATOM    692  CB  ILE    89     -23.031  77.281  -2.532  1.00  0.00              
ATOM    693  C   ILE    89     -22.488  79.578  -2.024  1.00  0.00              
ATOM    694  O   ILE    89     -23.389  80.392  -1.840  1.00  0.00              
ATOM    695  CG2 ILE    89     -24.338  77.552  -1.768  1.00  0.00           C  
ATOM    696  CG1 ILE    89     -23.173  76.202  -3.618  1.00  0.00           C  
ATOM    697  CD1 ILE    89     -23.354  74.792  -3.056  1.00  0.00           C  
ATOM    698  N   SER    90     -21.381  79.548  -1.262  1.00  0.00              
ATOM    699  CA  SER    90     -21.224  80.433  -0.147  1.00  0.00              
ATOM    700  CB  SER    90     -19.886  80.203   0.580  1.00  0.00              
ATOM    701  C   SER    90     -21.269  81.848  -0.646  1.00  0.00              
ATOM    702  O   SER    90     -21.886  82.710  -0.023  1.00  0.00              
ATOM    703  OG  SER    90     -19.788  81.054   1.710  1.00  0.00           O  
ATOM    704  N   ALA    91     -20.615  82.127  -1.791  1.00  0.00              
ATOM    705  CA  ALA    91     -20.583  83.463  -2.321  1.00  0.00              
ATOM    706  CB  ALA    91     -19.689  83.585  -3.567  1.00  0.00              
ATOM    707  C   ALA    91     -21.966  83.899  -2.713  1.00  0.00              
ATOM    708  O   ALA    91     -22.377  85.022  -2.422  1.00  0.00              
ATOM    709  N   ALA    92     -22.725  83.010  -3.382  1.00  0.00              
ATOM    710  CA  ALA    92     -24.046  83.326  -3.860  1.00  0.00              
ATOM    711  CB  ALA    92     -24.682  82.183  -4.671  1.00  0.00              
ATOM    712  C   ALA    92     -24.949  83.600  -2.698  1.00  0.00              
ATOM    713  O   ALA    92     -25.796  84.489  -2.748  1.00  0.00              
ATOM    714  N   PHE    93     -24.786  82.824  -1.615  1.00  0.00              
ATOM    715  CA  PHE    93     -25.613  82.919  -0.449  1.00  0.00              
ATOM    716  CB  PHE    93     -25.153  81.901   0.614  1.00  0.00              
ATOM    717  C   PHE    93     -25.457  84.299   0.108  1.00  0.00              
ATOM    718  O   PHE    93     -26.435  84.954   0.469  1.00  0.00              
ATOM    719  CG  PHE    93     -26.064  81.896   1.793  1.00  0.00           C  
ATOM    720  CD1 PHE    93     -25.963  82.861   2.766  1.00  0.00           C  
ATOM    721  CD2 PHE    93     -27.007  80.904   1.939  1.00  0.00           C  
ATOM    722  CE1 PHE    93     -26.799  82.841   3.857  1.00  0.00           C  
ATOM    723  CE2 PHE    93     -27.845  80.882   3.029  1.00  0.00           C  
ATOM    724  CZ  PHE    93     -27.742  81.853   3.992  1.00  0.00           C  
ATOM    725  N   LYS    94     -24.205  84.782   0.194  1.00  0.00              
ATOM    726  CA  LYS    94     -23.956  86.083   0.740  1.00  0.00              
ATOM    727  CB  LYS    94     -22.462  86.377   0.928  1.00  0.00              
ATOM    728  C   LYS    94     -24.542  87.140  -0.140  1.00  0.00              
ATOM    729  O   LYS    94     -25.123  88.107   0.348  1.00  0.00              
ATOM    730  CG  LYS    94     -21.848  85.555   2.060  1.00  0.00           C  
ATOM    731  CD  LYS    94     -20.322  85.581   2.095  1.00  0.00           C  
ATOM    732  CE  LYS    94     -19.741  84.841   3.302  1.00  0.00           C  
ATOM    733  NZ  LYS    94     -18.263  84.891   3.270  1.00  0.00           N  
ATOM    734  N   THR    95     -24.414  86.996  -1.470  1.00  0.00              
ATOM    735  CA  THR    95     -24.913  88.046  -2.303  1.00  0.00              
ATOM    736  CB  THR    95     -24.583  87.866  -3.760  1.00  0.00              
ATOM    737  C   THR    95     -26.397  88.160  -2.139  1.00  0.00              
ATOM    738  O   THR    95     -26.923  89.262  -1.985  1.00  0.00              
ATOM    739  OG1 THR    95     -24.919  89.048  -4.466  1.00  0.00           O  
ATOM    740  CG2 THR    95     -25.355  86.673  -4.345  1.00  0.00           C  
ATOM    741  N   LEU    96     -27.122  87.026  -2.171  1.00  0.00              
ATOM    742  CA  LEU    96     -28.550  87.097  -2.082  1.00  0.00              
ATOM    743  CB  LEU    96     -29.194  85.713  -2.293  1.00  0.00              
ATOM    744  C   LEU    96     -28.990  87.582  -0.725  1.00  0.00              
ATOM    745  O   LEU    96     -29.715  88.567  -0.618  1.00  0.00              
ATOM    746  CG  LEU    96     -28.901  85.095  -3.676  1.00  0.00           C  
ATOM    747  CD1 LEU    96     -29.571  83.721  -3.834  1.00  0.00           C  
ATOM    748  CD2 LEU    96     -29.293  86.052  -4.811  1.00  0.00           C  
ATOM    749  N   PHE    97     -28.582  86.864   0.342  1.00  0.00              
ATOM    750  CA  PHE    97     -28.994  87.110   1.703  1.00  0.00              
ATOM    751  CB  PHE    97     -29.044  85.816   2.528  1.00  0.00              
ATOM    752  C   PHE    97     -28.228  88.150   2.468  1.00  0.00              
ATOM    753  O   PHE    97     -28.808  88.861   3.286  1.00  0.00              
ATOM    754  CG  PHE    97     -30.095  84.998   1.860  1.00  0.00           C  
ATOM    755  CD1 PHE    97     -31.424  85.310   2.022  1.00  0.00           C  
ATOM    756  CD2 PHE    97     -29.755  83.926   1.069  1.00  0.00           C  
ATOM    757  CE1 PHE    97     -32.400  84.565   1.404  1.00  0.00           C  
ATOM    758  CE2 PHE    97     -30.726  83.175   0.448  1.00  0.00           C  
ATOM    759  CZ  PHE    97     -32.052  83.494   0.616  1.00  0.00           C  
ATOM    760  N   GLY    98     -26.901  88.260   2.272  1.00  0.00              
ATOM    761  CA  GLY    98     -26.162  89.185   3.087  1.00  0.00              
ATOM    762  C   GLY    98     -25.826  88.489   4.375  1.00  0.00              
ATOM    763  O   GLY    98     -25.533  89.128   5.384  1.00  0.00              
ATOM    764  N   ARG    99     -25.868  87.141   4.364  1.00  0.00              
ATOM    765  CA  ARG    99     -25.573  86.347   5.525  1.00  0.00              
ATOM    766  CB  ARG    99     -26.666  85.322   5.854  1.00  0.00              
ATOM    767  C   ARG    99     -24.375  85.508   5.200  1.00  0.00              
ATOM    768  O   ARG    99     -24.090  85.243   4.034  1.00  0.00              
ATOM    769  CG  ARG    99     -28.017  85.888   6.285  1.00  0.00           C  
ATOM    770  CD  ARG    99     -29.073  84.783   6.336  1.00  0.00           C  
ATOM    771  NE  ARG    99     -30.258  85.297   7.069  1.00  0.00           N  
ATOM    772  CZ  ARG    99     -30.311  85.175   8.426  1.00  0.00           C  
ATOM    773  NH1 ARG    99     -29.247  84.656   9.107  1.00  0.00           N  
ATOM    774  NH2 ARG    99     -31.430  85.564   9.103  1.00  0.00           N  
ATOM    775  N   ASP   100     -23.634  85.069   6.239  1.00  0.00              
ATOM    776  CA  ASP   100     -22.498  84.213   6.032  1.00  0.00              
ATOM    777  CB  ASP   100     -21.375  84.444   7.061  1.00  0.00              
ATOM    778  C   ASP   100     -22.996  82.805   6.172  1.00  0.00              
ATOM    779  O   ASP   100     -23.548  82.430   7.205  1.00  0.00              
ATOM    780  CG  ASP   100     -20.167  83.593   6.694  1.00  0.00           C  
ATOM    781  OD1 ASP   100     -20.316  82.344   6.624  1.00  0.00           O  
ATOM    782  OD2 ASP   100     -19.077  84.184   6.470  1.00  0.00           O  
ATOM    783  N   LEU   101     -22.815  81.987   5.116  1.00  0.00              
ATOM    784  CA  LEU   101     -23.358  80.657   5.084  1.00  0.00              
ATOM    785  CB  LEU   101     -23.151  79.962   3.728  1.00  0.00              
ATOM    786  C   LEU   101     -22.754  79.786   6.147  1.00  0.00              
ATOM    787  O   LEU   101     -23.466  79.044   6.820  1.00  0.00              
ATOM    788  CG  LEU   101     -23.742  78.542   3.673  1.00  0.00           C  
ATOM    789  CD1 LEU   101     -25.265  78.570   3.880  1.00  0.00           C  
ATOM    790  CD2 LEU   101     -23.337  77.818   2.379  1.00  0.00           C  
ATOM    791  N   LEU   102     -21.423  79.850   6.334  1.00  0.00              
ATOM    792  CA  LEU   102     -20.768  78.985   7.276  1.00  0.00              
ATOM    793  CB  LEU   102     -19.237  79.139   7.228  1.00  0.00              
ATOM    794  C   LEU   102     -21.242  79.298   8.662  1.00  0.00              
ATOM    795  O   LEU   102     -21.519  78.392   9.446  1.00  0.00              
ATOM    796  CG  LEU   102     -18.472  78.224   8.199  1.00  0.00           C  
ATOM    797  CD1 LEU   102     -18.713  76.740   7.878  1.00  0.00           C  
ATOM    798  CD2 LEU   102     -16.976  78.579   8.224  1.00  0.00           C  
ATOM    799  N   ASP   103     -21.361  80.595   9.002  1.00  0.00              
ATOM    800  CA  ASP   103     -21.766  80.965  10.328  1.00  0.00              
ATOM    801  CB  ASP   103     -21.738  82.483  10.563  1.00  0.00              
ATOM    802  C   ASP   103     -23.162  80.478  10.567  1.00  0.00              
ATOM    803  O   ASP   103     -23.473  79.990  11.653  1.00  0.00              
ATOM    804  CG  ASP   103     -20.279  82.914  10.614  1.00  0.00           C  
ATOM    805  OD1 ASP   103     -19.395  82.026  10.480  1.00  0.00           O  
ATOM    806  OD2 ASP   103     -20.025  84.135  10.796  1.00  0.00           O  
ATOM    807  N   ASP   104     -24.042  80.587   9.553  1.00  0.00              
ATOM    808  CA  ASP   104     -25.402  80.159   9.723  1.00  0.00              
ATOM    809  CB  ASP   104     -26.281  80.422   8.482  1.00  0.00              
ATOM    810  C   ASP   104     -25.421  78.686  10.000  1.00  0.00              
ATOM    811  O   ASP   104     -26.176  78.216  10.850  1.00  0.00              
ATOM    812  CG  ASP   104     -26.592  81.913   8.393  1.00  0.00           C  
ATOM    813  OD1 ASP   104     -26.426  82.624   9.419  1.00  0.00           O  
ATOM    814  OD2 ASP   104     -27.007  82.359   7.290  1.00  0.00           O  
ATOM    815  N   LEU   105     -24.577  77.915   9.289  1.00  0.00              
ATOM    816  CA  LEU   105     -24.517  76.490   9.447  1.00  0.00              
ATOM    817  CB  LEU   105     -23.516  75.843   8.472  1.00  0.00              
ATOM    818  C   LEU   105     -24.067  76.170  10.839  1.00  0.00              
ATOM    819  O   LEU   105     -24.589  75.254  11.472  1.00  0.00              
ATOM    820  CG  LEU   105     -23.903  76.010   6.989  1.00  0.00           C  
ATOM    821  CD1 LEU   105     -22.873  75.339   6.067  1.00  0.00           C  
ATOM    822  CD2 LEU   105     -25.334  75.511   6.725  1.00  0.00           C  
ATOM    823  N   LYS   106     -23.079  76.919  11.360  1.00  0.00              
ATOM    824  CA  LYS   106     -22.593  76.644  12.680  1.00  0.00              
ATOM    825  CB  LYS   106     -21.403  77.527  13.089  1.00  0.00              
ATOM    826  C   LYS   106     -23.709  76.861  13.650  1.00  0.00              
ATOM    827  O   LYS   106     -23.844  76.130  14.629  1.00  0.00              
ATOM    828  CG  LYS   106     -20.115  77.159  12.349  1.00  0.00           C  
ATOM    829  CD  LYS   106     -19.009  78.201  12.500  1.00  0.00           C  
ATOM    830  CE  LYS   106     -17.706  77.815  11.799  1.00  0.00           C  
ATOM    831  NZ  LYS   106     -16.711  78.903  11.944  1.00  0.00           N  
ATOM    832  N   SER   107     -24.541  77.886  13.410  1.00  0.00              
ATOM    833  CA  SER   107     -25.615  78.147  14.318  1.00  0.00              
ATOM    834  CB  SER   107     -26.443  79.368  13.898  1.00  0.00              
ATOM    835  C   SER   107     -26.550  76.972  14.354  1.00  0.00              
ATOM    836  O   SER   107     -26.823  76.415  15.415  1.00  0.00              
ATOM    837  OG  SER   107     -27.493  79.578  14.826  1.00  0.00           O  
ATOM    838  N   GLU   108     -27.053  76.561  13.176  1.00  0.00              
ATOM    839  CA  GLU   108     -28.061  75.545  13.054  1.00  0.00              
ATOM    840  CB  GLU   108     -28.617  75.452  11.625  1.00  0.00              
ATOM    841  C   GLU   108     -27.600  74.168  13.434  1.00  0.00              
ATOM    842  O   GLU   108     -28.341  73.433  14.084  1.00  0.00              
ATOM    843  CG  GLU   108     -29.441  76.675  11.227  1.00  0.00           C  
ATOM    844  CD  GLU   108     -30.758  76.604  11.984  1.00  0.00           C  
ATOM    845  OE1 GLU   108     -30.893  75.699  12.850  1.00  0.00           O  
ATOM    846  OE2 GLU   108     -31.650  77.447  11.704  1.00  0.00           O  
ATOM    847  N   LEU   109     -26.380  73.766  13.032  1.00  0.00              
ATOM    848  CA  LEU   109     -25.937  72.409  13.234  1.00  0.00              
ATOM    849  CB  LEU   109     -25.001  71.921  12.118  1.00  0.00              
ATOM    850  C   LEU   109     -25.199  72.248  14.531  1.00  0.00              
ATOM    851  O   LEU   109     -24.753  73.218  15.143  1.00  0.00              
ATOM    852  CG  LEU   109     -25.678  71.830  10.738  1.00  0.00           C  
ATOM    853  CD1 LEU   109     -26.172  73.199  10.257  1.00  0.00           C  
ATOM    854  CD2 LEU   109     -24.761  71.152   9.713  1.00  0.00           C  
ATOM    855  N   THR   110     -25.089  70.979  14.995  1.00  0.00              
ATOM    856  CA  THR   110     -24.388  70.677  16.213  1.00  0.00              
ATOM    857  CB  THR   110     -25.301  70.662  17.416  1.00  0.00              
ATOM    858  C   THR   110     -23.764  69.314  16.083  1.00  0.00              
ATOM    859  O   THR   110     -24.127  68.526  15.209  1.00  0.00              
ATOM    860  OG1 THR   110     -25.950  71.918  17.540  1.00  0.00           O  
ATOM    861  CG2 THR   110     -24.492  70.388  18.695  1.00  0.00           C  
ATOM    862  N   GLY   111     -22.762  69.025  16.941  1.00  0.00              
ATOM    863  CA  GLY   111     -22.180  67.717  17.044  1.00  0.00              
ATOM    864  C   GLY   111     -21.220  67.436  15.932  1.00  0.00              
ATOM    865  O   GLY   111     -20.650  68.330  15.310  1.00  0.00              
ATOM    866  N   LYS   112     -21.023  66.127  15.686  1.00  0.00              
ATOM    867  CA  LYS   112     -20.117  65.603  14.709  1.00  0.00              
ATOM    868  CB  LYS   112     -20.055  64.071  14.744  1.00  0.00              
ATOM    869  C   LYS   112     -20.575  66.033  13.355  1.00  0.00              
ATOM    870  O   LYS   112     -19.763  66.282  12.467  1.00  0.00              
ATOM    871  CG  LYS   112     -19.495  63.547  16.067  1.00  0.00           C  
ATOM    872  CD  LYS   112     -19.752  62.059  16.304  1.00  0.00           C  
ATOM    873  CE  LYS   112     -19.330  61.585  17.697  1.00  0.00           C  
ATOM    874  NZ  LYS   112     -19.673  60.156  17.873  1.00  0.00           N  
ATOM    875  N   PHE   113     -21.901  66.127  13.161  1.00  0.00              
ATOM    876  CA  PHE   113     -22.433  66.519  11.889  1.00  0.00              
ATOM    877  CB  PHE   113     -23.975  66.507  11.874  1.00  0.00              
ATOM    878  C   PHE   113     -21.944  67.904  11.587  1.00  0.00              
ATOM    879  O   PHE   113     -21.519  68.185  10.467  1.00  0.00              
ATOM    880  CG  PHE   113     -24.458  66.894  10.516  1.00  0.00           C  
ATOM    881  CD1 PHE   113     -24.229  66.073   9.436  1.00  0.00           C  
ATOM    882  CD2 PHE   113     -25.173  68.056  10.327  1.00  0.00           C  
ATOM    883  CE1 PHE   113     -24.680  66.421   8.185  1.00  0.00           C  
ATOM    884  CE2 PHE   113     -25.628  68.406   9.078  1.00  0.00           C  
ATOM    885  CZ  PHE   113     -25.378  67.589   8.003  1.00  0.00           C  
ATOM    886  N   GLU   114     -21.968  68.810  12.585  1.00  0.00              
ATOM    887  CA  GLU   114     -21.532  70.156  12.337  1.00  0.00              
ATOM    888  CB  GLU   114     -21.611  71.083  13.556  1.00  0.00              
ATOM    889  C   GLU   114     -20.085  70.126  11.969  1.00  0.00              
ATOM    890  O   GLU   114     -19.649  70.821  11.053  1.00  0.00              
ATOM    891  CG  GLU   114     -21.130  72.492  13.204  1.00  0.00           C  
ATOM    892  CD  GLU   114     -20.805  73.231  14.489  1.00  0.00           C  
ATOM    893  OE1 GLU   114     -19.646  73.097  14.963  1.00  0.00           O  
ATOM    894  OE2 GLU   114     -21.704  73.938  15.014  1.00  0.00           O  
ATOM    895  N   LYS   115     -19.308  69.292  12.678  1.00  0.00              
ATOM    896  CA  LYS   115     -17.891  69.228  12.476  1.00  0.00              
ATOM    897  CB  LYS   115     -17.235  68.150  13.350  1.00  0.00              
ATOM    898  C   LYS   115     -17.629  68.828  11.059  1.00  0.00              
ATOM    899  O   LYS   115     -16.746  69.378  10.402  1.00  0.00              
ATOM    900  CG  LYS   115     -15.712  68.105  13.236  1.00  0.00           C  
ATOM    901  CD  LYS   115     -15.072  67.056  14.149  1.00  0.00           C  
ATOM    902  CE  LYS   115     -15.699  66.989  15.544  1.00  0.00           C  
ATOM    903  NZ  LYS   115     -15.495  68.268  16.261  1.00  0.00           N  
ATOM    904  N   LEU   116     -18.384  67.838  10.552  1.00  0.00              
ATOM    905  CA  LEU   116     -18.174  67.355   9.219  1.00  0.00              
ATOM    906  CB  LEU   116     -19.062  66.148   8.869  1.00  0.00              
ATOM    907  C   LEU   116     -18.487  68.430   8.221  1.00  0.00              
ATOM    908  O   LEU   116     -17.723  68.651   7.284  1.00  0.00              
ATOM    909  CG  LEU   116     -18.848  65.617   7.436  1.00  0.00           C  
ATOM    910  CD1 LEU   116     -17.419  65.085   7.239  1.00  0.00           C  
ATOM    911  CD2 LEU   116     -19.922  64.577   7.064  1.00  0.00           C  
ATOM    912  N   ILE   117     -19.617  69.137   8.401  1.00  0.00              
ATOM    913  CA  ILE   117     -20.028  70.135   7.451  1.00  0.00              
ATOM    914  CB  ILE   117     -21.375  70.727   7.757  1.00  0.00              
ATOM    915  C   ILE   117     -19.024  71.242   7.403  1.00  0.00              
ATOM    916  O   ILE   117     -18.687  71.738   6.328  1.00  0.00              
ATOM    917  CG2 ILE   117     -21.591  71.943   6.841  1.00  0.00           C  
ATOM    918  CG1 ILE   117     -22.460  69.650   7.600  1.00  0.00           C  
ATOM    919  CD1 ILE   117     -22.545  69.088   6.180  1.00  0.00           C  
ATOM    920  N   VAL   118     -18.513  71.664   8.573  1.00  0.00              
ATOM    921  CA  VAL   118     -17.553  72.727   8.608  1.00  0.00              
ATOM    922  CB  VAL   118     -17.100  73.064  10.000  1.00  0.00              
ATOM    923  C   VAL   118     -16.351  72.290   7.830  1.00  0.00              
ATOM    924  O   VAL   118     -15.783  73.072   7.071  1.00  0.00              
ATOM    925  CG1 VAL   118     -15.929  74.057   9.907  1.00  0.00           C  
ATOM    926  CG2 VAL   118     -18.304  73.618  10.782  1.00  0.00           C  
ATOM    927  N   ALA   119     -15.942  71.016   7.988  1.00  0.00              
ATOM    928  CA  ALA   119     -14.767  70.526   7.323  1.00  0.00              
ATOM    929  CB  ALA   119     -14.446  69.065   7.681  1.00  0.00              
ATOM    930  C   ALA   119     -14.958  70.595   5.836  1.00  0.00              
ATOM    931  O   ALA   119     -14.051  70.997   5.110  1.00  0.00              
ATOM    932  N   LEU   120     -16.152  70.216   5.340  1.00  0.00              
ATOM    933  CA  LEU   120     -16.407  70.234   3.924  1.00  0.00              
ATOM    934  CB  LEU   120     -17.770  69.646   3.512  1.00  0.00              
ATOM    935  C   LEU   120     -16.333  71.635   3.394  1.00  0.00              
ATOM    936  O   LEU   120     -15.947  71.851   2.246  1.00  0.00              
ATOM    937  CG  LEU   120     -17.789  68.109   3.400  1.00  0.00           C  
ATOM    938  CD1 LEU   120     -17.371  67.427   4.706  1.00  0.00           C  
ATOM    939  CD2 LEU   120     -19.149  67.611   2.888  1.00  0.00           C  
ATOM    940  N   MET   121     -16.752  72.621   4.204  1.00  0.00              
ATOM    941  CA  MET   121     -16.794  74.004   3.821  1.00  0.00              
ATOM    942  CB  MET   121     -17.533  74.884   4.842  1.00  0.00              
ATOM    943  C   MET   121     -15.422  74.593   3.636  1.00  0.00              
ATOM    944  O   MET   121     -15.263  75.509   2.832  1.00  0.00              
ATOM    945  CG  MET   121     -19.040  74.625   4.901  1.00  0.00           C  
ATOM    946  SD  MET   121     -19.947  75.091   3.392  1.00  0.00           S  
ATOM    947  CE  MET   121     -19.381  73.679   2.405  1.00  0.00           C  
ATOM    948  N   LYS   122     -14.403  74.146   4.394  1.00  0.00              
ATOM    949  CA  LYS   122     -13.131  74.805   4.228  1.00  0.00              
ATOM    950  CB  LYS   122     -12.056  74.405   5.248  1.00  0.00              
ATOM    951  C   LYS   122     -12.587  74.560   2.857  1.00  0.00              
ATOM    952  O   LYS   122     -12.740  73.482   2.290  1.00  0.00              
ATOM    953  CG  LYS   122     -12.364  74.938   6.642  1.00  0.00           C  
ATOM    954  CD  LYS   122     -11.321  74.557   7.684  1.00  0.00           C  
ATOM    955  CE  LYS   122     -10.054  75.405   7.586  1.00  0.00           C  
ATOM    956  NZ  LYS   122     -10.359  76.816   7.921  1.00  0.00           N  
ATOM    957  N   PRO   123     -11.954  75.565   2.305  1.00  0.00              
ATOM    958  CA  PRO   123     -11.406  75.445   0.990  1.00  0.00              
ATOM    959  CB  PRO   123     -10.870  76.834   0.636  1.00  0.00              
ATOM    960  C   PRO   123     -10.365  74.375   1.043  1.00  0.00              
ATOM    961  O   PRO   123      -9.655  74.271   2.043  1.00  0.00              
ATOM    962  CD  PRO   123     -12.217  76.951   2.662  1.00  0.00           C  
ATOM    963  CG  PRO   123     -11.788  77.778   1.438  1.00  0.00           C  
ATOM    964  N   SER   124     -10.226  73.585  -0.032  1.00  0.00              
ATOM    965  CA  SER   124      -9.347  72.458  -0.021  1.00  0.00              
ATOM    966  CB  SER   124      -9.325  71.709  -1.369  1.00  0.00              
ATOM    967  C   SER   124      -7.953  72.925   0.254  1.00  0.00              
ATOM    968  O   SER   124      -7.174  72.237   0.910  1.00  0.00              
ATOM    969  OG  SER   124     -10.617  71.194  -1.660  1.00  0.00           O  
ATOM    970  N   ARG   125      -7.609  74.130  -0.222  1.00  0.00              
ATOM    971  CA  ARG   125      -6.288  74.682  -0.101  1.00  0.00              
ATOM    972  CB  ARG   125      -6.227  76.071  -0.751  1.00  0.00              
ATOM    973  C   ARG   125      -5.888  74.852   1.342  1.00  0.00              
ATOM    974  O   ARG   125      -4.739  74.602   1.703  1.00  0.00              
ATOM    975  CG  ARG   125      -4.917  76.802  -0.500  1.00  0.00           C  
ATOM    976  CD  ARG   125      -4.926  78.251  -0.989  1.00  0.00           C  
ATOM    977  NE  ARG   125      -3.595  78.833  -0.662  1.00  0.00           N  
ATOM    978  CZ  ARG   125      -3.485  80.161  -0.369  1.00  0.00           C  
ATOM    979  NH1 ARG   125      -4.593  80.959  -0.381  1.00  0.00           N  
ATOM    980  NH2 ARG   125      -2.265  80.690  -0.065  1.00  0.00           N  
ATOM    981  N   LEU   126      -6.814  75.364   2.174  1.00  0.00              
ATOM    982  CA  LEU   126      -6.626  75.668   3.571  1.00  0.00              
ATOM    983  CB  LEU   126      -7.674  76.675   4.077  1.00  0.00              
ATOM    984  C   LEU   126      -6.673  74.480   4.502  1.00  0.00              
ATOM    985  O   LEU   126      -6.054  74.504   5.564  1.00  0.00              
ATOM    986  CG  LEU   126      -7.661  78.003   3.293  1.00  0.00           C  
ATOM    987  CD1 LEU   126      -8.657  79.016   3.880  1.00  0.00           C  
ATOM    988  CD2 LEU   126      -6.241  78.573   3.163  1.00  0.00           C  
ATOM    989  N   TYR   127      -7.414  73.414   4.149  1.00  0.00              
ATOM    990  CA  TYR   127      -7.779  72.390   5.098  1.00  0.00              
ATOM    991  CB  TYR   127      -8.670  71.306   4.468  1.00  0.00              
ATOM    992  C   TYR   127      -6.623  71.706   5.784  1.00  0.00              
ATOM    993  O   TYR   127      -6.649  71.563   7.006  1.00  0.00              
ATOM    994  CG  TYR   127      -9.040  70.336   5.536  1.00  0.00           C  
ATOM    995  CD1 TYR   127      -9.959  70.681   6.502  1.00  0.00           C  
ATOM    996  CD2 TYR   127      -8.485  69.078   5.564  1.00  0.00           C  
ATOM    997  CE1 TYR   127     -10.310  69.788   7.486  1.00  0.00           C  
ATOM    998  CE2 TYR   127      -8.833  68.180   6.545  1.00  0.00           C  
ATOM    999  CZ  TYR   127      -9.747  68.536   7.506  1.00  0.00           C  
ATOM   1000  OH  TYR   127     -10.110  67.618   8.514  1.00  0.00           O  
ATOM   1001  N   ASP   128      -5.580  71.261   5.059  1.00  0.00              
ATOM   1002  CA  ASP   128      -4.516  70.556   5.730  1.00  0.00              
ATOM   1003  CB  ASP   128      -3.433  70.020   4.776  1.00  0.00              
ATOM   1004  C   ASP   128      -3.835  71.467   6.707  1.00  0.00              
ATOM   1005  O   ASP   128      -3.483  71.050   7.810  1.00  0.00              
ATOM   1006  CG  ASP   128      -3.985  68.798   4.054  1.00  0.00           C  
ATOM   1007  OD1 ASP   128      -5.086  68.322   4.441  1.00  0.00           O  
ATOM   1008  OD2 ASP   128      -3.302  68.317   3.111  1.00  0.00           O  
ATOM   1009  N   ALA   129      -3.633  72.741   6.324  1.00  0.00              
ATOM   1010  CA  ALA   129      -2.955  73.696   7.156  1.00  0.00              
ATOM   1011  CB  ALA   129      -2.804  75.070   6.482  1.00  0.00              
ATOM   1012  C   ALA   129      -3.747  73.899   8.409  1.00  0.00              
ATOM   1013  O   ALA   129      -3.190  74.037   9.497  1.00  0.00              
ATOM   1014  N   TYR   130      -5.082  73.927   8.268  1.00  0.00              
ATOM   1015  CA  TYR   130      -6.012  74.137   9.339  1.00  0.00              
ATOM   1016  CB  TYR   130      -7.439  74.099   8.767  1.00  0.00              
ATOM   1017  C   TYR   130      -5.856  73.034  10.344  1.00  0.00              
ATOM   1018  O   TYR   130      -5.773  73.278  11.548  1.00  0.00              
ATOM   1019  CG  TYR   130      -8.484  74.094   9.826  1.00  0.00           C  
ATOM   1020  CD1 TYR   130      -8.839  75.252  10.476  1.00  0.00           C  
ATOM   1021  CD2 TYR   130      -9.134  72.921  10.138  1.00  0.00           C  
ATOM   1022  CE1 TYR   130      -9.820  75.235  11.437  1.00  0.00           C  
ATOM   1023  CE2 TYR   130     -10.115  72.897  11.098  1.00  0.00           C  
ATOM   1024  CZ  TYR   130     -10.457  74.057  11.748  1.00  0.00           C  
ATOM   1025  OH  TYR   130     -11.466  74.036  12.733  1.00  0.00           O  
ATOM   1026  N   GLU   131      -5.789  71.783   9.860  1.00  0.00              
ATOM   1027  CA  GLU   131      -5.681  70.638  10.715  1.00  0.00              
ATOM   1028  CB  GLU   131      -5.741  69.331   9.905  1.00  0.00              
ATOM   1029  C   GLU   131      -4.378  70.694  11.459  1.00  0.00              
ATOM   1030  O   GLU   131      -4.316  70.382  12.646  1.00  0.00              
ATOM   1031  CG  GLU   131      -5.935  68.078  10.751  1.00  0.00           C  
ATOM   1032  CD  GLU   131      -7.339  68.106  11.329  1.00  0.00           C  
ATOM   1033  OE1 GLU   131      -8.031  69.148  11.184  1.00  0.00           O  
ATOM   1034  OE2 GLU   131      -7.737  67.074  11.929  1.00  0.00           O  
ATOM   1035  N   LEU   132      -3.296  71.097  10.770  1.00  0.00              
ATOM   1036  CA  LEU   132      -1.989  71.162  11.362  1.00  0.00              
ATOM   1037  CB  LEU   132      -0.908  71.560  10.344  1.00  0.00              
ATOM   1038  C   LEU   132      -1.968  72.187  12.454  1.00  0.00              
ATOM   1039  O   LEU   132      -1.439  71.927  13.534  1.00  0.00              
ATOM   1040  CG  LEU   132      -0.720  70.522   9.221  1.00  0.00           C  
ATOM   1041  CD1 LEU   132       0.364  70.956   8.225  1.00  0.00           C  
ATOM   1042  CD2 LEU   132      -0.458  69.121   9.796  1.00  0.00           C  
ATOM   1043  N   LYS   133      -2.554  73.381  12.224  1.00  0.00              
ATOM   1044  CA  LYS   133      -2.457  74.381  13.247  1.00  0.00              
ATOM   1045  CB  LYS   133      -2.994  75.772  12.888  1.00  0.00              
ATOM   1046  C   LYS   133      -3.157  73.916  14.485  1.00  0.00              
ATOM   1047  O   LYS   133      -2.682  74.143  15.596  1.00  0.00              
ATOM   1048  CG  LYS   133      -2.630  76.765  13.995  1.00  0.00           C  
ATOM   1049  CD  LYS   133      -2.652  78.230  13.577  1.00  0.00           C  
ATOM   1050  CE  LYS   133      -2.285  79.207  14.698  1.00  0.00           C  
ATOM   1051  NZ  LYS   133      -0.821  79.213  14.912  1.00  0.00           N  
ATOM   1052  N   HIS   134      -4.308  73.244  14.327  1.00  0.00              
ATOM   1053  CA  HIS   134      -5.041  72.776  15.467  1.00  0.00              
ATOM   1054  CB  HIS   134      -6.416  72.198  15.117  1.00  0.00              
ATOM   1055  C   HIS   134      -4.251  71.744  16.198  1.00  0.00              
ATOM   1056  O   HIS   134      -4.346  71.642  17.416  1.00  0.00              
ATOM   1057  ND1 HIS   134      -7.348  74.228  13.912  1.00  0.00           N  
ATOM   1058  CG  HIS   134      -7.410  73.298  14.924  1.00  0.00           C  
ATOM   1059  NE2 HIS   134      -9.116  74.753  15.156  1.00  0.00           N  
ATOM   1060  CD2 HIS   134      -8.496  73.631  15.673  1.00  0.00           C  
ATOM   1061  CE1 HIS   134      -8.391  75.076  14.101  1.00  0.00           C  
ATOM   1062  N   ALA   135      -3.476  70.923  15.478  1.00  0.00              
ATOM   1063  CA  ALA   135      -2.685  69.902  16.100  1.00  0.00              
ATOM   1064  CB  ALA   135      -1.875  69.108  15.076  1.00  0.00              
ATOM   1065  C   ALA   135      -1.668  70.551  16.980  1.00  0.00              
ATOM   1066  O   ALA   135      -1.354  70.044  18.057  1.00  0.00              
ATOM   1067  N   LEU   136      -1.103  71.681  16.515  1.00  0.00              
ATOM   1068  CA  LEU   136      -0.069  72.349  17.238  1.00  0.00              
ATOM   1069  CB  LEU   136       0.858  73.142  16.303  1.00  0.00              
ATOM   1070  C   LEU   136      -0.728  73.361  18.115  1.00  0.00              
ATOM   1071  O   LEU   136      -0.447  74.553  18.049  1.00  0.00              
ATOM   1072  CG  LEU   136       1.529  72.285  15.215  1.00  0.00           C  
ATOM   1073  CD1 LEU   136       2.444  73.136  14.320  1.00  0.00           C  
ATOM   1074  CD2 LEU   136       2.255  71.080  15.826  1.00  0.00           C  
ATOM   1075  N   LYS   137      -1.626  72.902  18.989  1.00  0.00              
ATOM   1076  CA  LYS   137      -2.269  73.782  19.917  1.00  0.00              
ATOM   1077  CB  LYS   137      -3.534  73.190  20.565  1.00  0.00              
ATOM   1078  C   LYS   137      -1.283  73.960  21.001  1.00  0.00              
ATOM   1079  O   LYS   137      -0.346  73.176  21.082  1.00  0.00              
ATOM   1080  CG  LYS   137      -4.754  73.173  19.647  1.00  0.00           C  
ATOM   1081  CD  LYS   137      -5.852  72.211  20.103  1.00  0.00           C  
ATOM   1082  CE  LYS   137      -5.621  70.757  19.677  1.00  0.00           C  
ATOM   1083  NZ  LYS   137      -4.490  70.180  20.434  1.00  0.00           N  
ATOM   1084  N   GLY   138      -1.441  74.993  21.849  1.00  0.00              
ATOM   1085  CA  GLY   138      -0.405  75.189  22.820  1.00  0.00              
ATOM   1086  C   GLY   138      -0.297  74.040  23.784  1.00  0.00              
ATOM   1087  O   GLY   138       0.777  73.458  23.925  1.00  0.00              
ATOM   1088  N   ALA   139      -1.399  73.642  24.454  1.00  0.00              
ATOM   1089  CA  ALA   139      -1.228  72.613  25.446  1.00  0.00              
ATOM   1090  CB  ALA   139      -2.411  72.506  26.424  1.00  0.00              
ATOM   1091  C   ALA   139      -1.083  71.293  24.768  1.00  0.00              
ATOM   1092  O   ALA   139      -1.969  70.858  24.037  1.00  0.00              
ATOM   1093  N   GLY   140       0.041  70.599  25.024  1.00  0.00              
ATOM   1094  CA  GLY   140       0.240  69.323  24.412  1.00  0.00              
ATOM   1095  C   GLY   140       0.346  69.559  22.943  1.00  0.00              
ATOM   1096  O   GLY   140       0.557  70.684  22.494  1.00  0.00              
ATOM   1097  N   THR   141       0.239  68.472  22.158  1.00  0.00              
ATOM   1098  CA  THR   141       0.218  68.566  20.731  1.00  0.00              
ATOM   1099  CB  THR   141       1.581  68.676  20.115  1.00  0.00              
ATOM   1100  C   THR   141      -0.382  67.287  20.251  1.00  0.00              
ATOM   1101  O   THR   141      -0.268  66.257  20.912  1.00  0.00              
ATOM   1102  OG1 THR   141       2.252  69.830  20.600  1.00  0.00           O  
ATOM   1103  CG2 THR   141       1.419  68.755  18.588  1.00  0.00           C  
ATOM   1104  N   ASN   142      -1.050  67.306  19.085  1.00  0.00              
ATOM   1105  CA  ASN   142      -1.602  66.074  18.601  1.00  0.00              
ATOM   1106  CB  ASN   142      -2.970  66.242  17.918  1.00  0.00              
ATOM   1107  C   ASN   142      -0.636  65.555  17.584  1.00  0.00              
ATOM   1108  O   ASN   142      -0.655  65.947  16.420  1.00  0.00              
ATOM   1109  CG  ASN   142      -3.546  64.852  17.688  1.00  0.00           C  
ATOM   1110  OD1 ASN   142      -2.826  63.915  17.350  1.00  0.00           O  
ATOM   1111  ND2 ASN   142      -4.882  64.705  17.882  1.00  0.00           N  
ATOM   1112  N   GLU   143       0.226  64.621  18.016  1.00  0.00              
ATOM   1113  CA  GLU   143       1.282  64.079  17.210  1.00  0.00              
ATOM   1114  CB  GLU   143       2.173  63.105  18.001  1.00  0.00              
ATOM   1115  C   GLU   143       0.708  63.300  16.063  1.00  0.00              
ATOM   1116  O   GLU   143       1.265  63.294  14.966  1.00  0.00              
ATOM   1117  CG  GLU   143       2.705  63.663  19.328  1.00  0.00           C  
ATOM   1118  CD  GLU   143       3.475  64.955  19.108  1.00  0.00           C  
ATOM   1119  OE1 GLU   143       3.559  65.416  17.940  1.00  0.00           O  
ATOM   1120  OE2 GLU   143       3.989  65.504  20.119  1.00  0.00           O  
ATOM   1121  N   LYS   144      -0.430  62.620  16.285  1.00  0.00              
ATOM   1122  CA  LYS   144      -0.981  61.751  15.281  1.00  0.00              
ATOM   1123  CB  LYS   144      -2.336  61.151  15.682  1.00  0.00              
ATOM   1124  C   LYS   144      -1.250  62.510  14.019  1.00  0.00              
ATOM   1125  O   LYS   144      -0.922  62.041  12.931  1.00  0.00              
ATOM   1126  CG  LYS   144      -2.916  60.248  14.593  1.00  0.00           C  
ATOM   1127  CD  LYS   144      -4.261  59.612  14.945  1.00  0.00           C  
ATOM   1128  CE  LYS   144      -4.155  58.353  15.801  1.00  0.00           C  
ATOM   1129  NZ  LYS   144      -5.477  57.694  15.878  1.00  0.00           N  
ATOM   1130  N   VAL   145      -1.878  63.694  14.118  1.00  0.00              
ATOM   1131  CA  VAL   145      -2.184  64.447  12.934  1.00  0.00              
ATOM   1132  CB  VAL   145      -3.054  65.635  13.192  1.00  0.00              
ATOM   1133  C   VAL   145      -0.927  64.897  12.257  1.00  0.00              
ATOM   1134  O   VAL   145      -0.844  64.865  11.029  1.00  0.00              
ATOM   1135  CG1 VAL   145      -4.488  65.164  13.428  1.00  0.00           C  
ATOM   1136  CG2 VAL   145      -2.516  66.321  14.441  1.00  0.00           C  
ATOM   1137  N   LEU   146       0.093  65.328  13.024  1.00  0.00              
ATOM   1138  CA  LEU   146       1.284  65.790  12.367  1.00  0.00              
ATOM   1139  CB  LEU   146       2.395  66.273  13.315  1.00  0.00              
ATOM   1140  C   LEU   146       1.877  64.676  11.565  1.00  0.00              
ATOM   1141  O   LEU   146       2.249  64.867  10.408  1.00  0.00              
ATOM   1142  CG  LEU   146       2.137  67.646  13.961  1.00  0.00           C  
ATOM   1143  CD1 LEU   146       0.933  67.623  14.911  1.00  0.00           C  
ATOM   1144  CD2 LEU   146       3.410  68.179  14.631  1.00  0.00           C  
ATOM   1145  N   THR   147       1.971  63.471  12.153  1.00  0.00              
ATOM   1146  CA  THR   147       2.583  62.365  11.472  1.00  0.00              
ATOM   1147  CB  THR   147       2.660  61.138  12.335  1.00  0.00              
ATOM   1148  C   THR   147       1.792  62.018  10.248  1.00  0.00              
ATOM   1149  O   THR   147       2.353  61.823   9.171  1.00  0.00              
ATOM   1150  OG1 THR   147       3.407  61.415  13.511  1.00  0.00           O  
ATOM   1151  CG2 THR   147       3.336  60.010  11.538  1.00  0.00           C  
ATOM   1152  N   GLU   148       0.455  61.964  10.377  1.00  0.00              
ATOM   1153  CA  GLU   148      -0.374  61.515   9.297  1.00  0.00              
ATOM   1154  CB  GLU   148      -1.855  61.463   9.710  1.00  0.00              
ATOM   1155  C   GLU   148      -0.256  62.417   8.105  1.00  0.00              
ATOM   1156  O   GLU   148      -0.036  61.948   6.990  1.00  0.00              
ATOM   1157  CG  GLU   148      -2.801  60.931   8.634  1.00  0.00           C  
ATOM   1158  CD  GLU   148      -4.207  60.947   9.218  1.00  0.00           C  
ATOM   1159  OE1 GLU   148      -4.382  60.428  10.353  1.00  0.00           O  
ATOM   1160  OE2 GLU   148      -5.124  61.483   8.539  1.00  0.00           O  
ATOM   1161  N   ILE   149      -0.399  63.740   8.301  1.00  0.00              
ATOM   1162  CA  ILE   149      -0.376  64.655   7.192  1.00  0.00              
ATOM   1163  CB  ILE   149      -0.837  66.030   7.588  1.00  0.00              
ATOM   1164  C   ILE   149       0.988  64.757   6.576  1.00  0.00              
ATOM   1165  O   ILE   149       1.133  64.664   5.359  1.00  0.00              
ATOM   1166  CG2 ILE   149      -0.545  67.002   6.430  1.00  0.00           C  
ATOM   1167  CG1 ILE   149      -2.323  65.975   7.999  1.00  0.00           C  
ATOM   1168  CD1 ILE   149      -2.824  67.246   8.684  1.00  0.00           C  
ATOM   1169  N   ILE   150       2.034  64.928   7.403  1.00  0.00              
ATOM   1170  CA  ILE   150       3.357  65.159   6.890  1.00  0.00              
ATOM   1171  CB  ILE   150       4.331  65.532   7.969  1.00  0.00              
ATOM   1172  C   ILE   150       3.866  63.959   6.143  1.00  0.00              
ATOM   1173  O   ILE   150       4.523  64.099   5.113  1.00  0.00              
ATOM   1174  CG2 ILE   150       5.741  65.599   7.358  1.00  0.00           C  
ATOM   1175  CG1 ILE   150       3.882  66.859   8.609  1.00  0.00           C  
ATOM   1176  CD1 ILE   150       4.635  67.223   9.886  1.00  0.00           C  
ATOM   1177  N   ALA   151       3.629  62.743   6.668  1.00  0.00              
ATOM   1178  CA  ALA   151       4.106  61.546   6.028  1.00  0.00              
ATOM   1179  CB  ALA   151       3.937  60.292   6.906  1.00  0.00              
ATOM   1180  C   ALA   151       3.409  61.272   4.718  1.00  0.00              
ATOM   1181  O   ALA   151       4.034  60.800   3.769  1.00  0.00              
ATOM   1182  N   SER   152       2.079  61.494   4.667  1.00  0.00              
ATOM   1183  CA  SER   152       1.241  61.156   3.540  1.00  0.00              
ATOM   1184  CB  SER   152      -0.235  61.007   3.941  1.00  0.00              
ATOM   1185  C   SER   152       1.257  62.140   2.403  1.00  0.00              
ATOM   1186  O   SER   152       0.960  61.764   1.270  1.00  0.00              
ATOM   1187  OG  SER   152      -0.374  59.970   4.899  1.00  0.00           O  
ATOM   1188  N   ARG   153       1.537  63.432   2.652  1.00  0.00              
ATOM   1189  CA  ARG   153       1.443  64.387   1.579  1.00  0.00              
ATOM   1190  CB  ARG   153       1.150  65.825   2.045  1.00  0.00              
ATOM   1191  C   ARG   153       2.697  64.392   0.761  1.00  0.00              
ATOM   1192  O   ARG   153       3.794  64.148   1.259  1.00  0.00              
ATOM   1193  CG  ARG   153      -0.339  66.082   2.292  1.00  0.00           C  
ATOM   1194  CD  ARG   153      -0.967  65.182   3.355  1.00  0.00           C  
ATOM   1195  NE  ARG   153      -2.400  65.571   3.459  1.00  0.00           N  
ATOM   1196  CZ  ARG   153      -3.320  64.687   3.943  1.00  0.00           C  
ATOM   1197  NH1 ARG   153      -2.935  63.435   4.327  1.00  0.00           N  
ATOM   1198  NH2 ARG   153      -4.629  65.059   4.041  1.00  0.00           N  
ATOM   1199  N   THR   154       2.540  64.682  -0.548  1.00  0.00              
ATOM   1200  CA  THR   154       3.647  64.727  -1.464  1.00  0.00              
ATOM   1201  CB  THR   154       3.241  64.658  -2.898  1.00  0.00              
ATOM   1202  C   THR   154       4.374  66.017  -1.247  1.00  0.00              
ATOM   1203  O   THR   154       3.868  66.924  -0.583  1.00  0.00              
ATOM   1204  OG1 THR   154       2.442  65.776  -3.233  1.00  0.00           O  
ATOM   1205  CG2 THR   154       2.451  63.355  -3.127  1.00  0.00           C  
ATOM   1206  N   PRO   155       5.555  66.130  -1.791  1.00  0.00              
ATOM   1207  CA  PRO   155       6.318  67.333  -1.645  1.00  0.00              
ATOM   1208  CB  PRO   155       7.693  67.030  -2.236  1.00  0.00              
ATOM   1209  C   PRO   155       5.630  68.520  -2.217  1.00  0.00              
ATOM   1210  O   PRO   155       5.770  69.615  -1.669  1.00  0.00              
ATOM   1211  CD  PRO   155       6.403  64.971  -2.019  1.00  0.00           C  
ATOM   1212  CG  PRO   155       7.845  65.512  -2.017  1.00  0.00           C  
ATOM   1213  N   GLU   156       4.883  68.343  -3.325  1.00  0.00              
ATOM   1214  CA  GLU   156       4.206  69.463  -3.913  1.00  0.00              
ATOM   1215  CB  GLU   156       3.453  69.136  -5.220  1.00  0.00              
ATOM   1216  C   GLU   156       3.170  69.946  -2.951  1.00  0.00              
ATOM   1217  O   GLU   156       2.999  71.148  -2.756  1.00  0.00              
ATOM   1218  CG  GLU   156       4.340  68.907  -6.447  1.00  0.00           C  
ATOM   1219  CD  GLU   156       4.804  67.461  -6.452  1.00  0.00           C  
ATOM   1220  OE1 GLU   156       5.756  67.137  -5.692  1.00  0.00           O  
ATOM   1221  OE2 GLU   156       4.212  66.660  -7.224  1.00  0.00           O  
ATOM   1222  N   GLU   157       2.451  69.001  -2.319  1.00  0.00              
ATOM   1223  CA  GLU   157       1.385  69.336  -1.421  1.00  0.00              
ATOM   1224  CB  GLU   157       0.611  68.090  -0.954  1.00  0.00              
ATOM   1225  C   GLU   157       1.937  70.049  -0.226  1.00  0.00              
ATOM   1226  O   GLU   157       1.349  71.019   0.251  1.00  0.00              
ATOM   1227  CG  GLU   157      -0.150  67.422  -2.105  1.00  0.00           C  
ATOM   1228  CD  GLU   157      -0.838  66.168  -1.585  1.00  0.00           C  
ATOM   1229  OE1 GLU   157      -0.134  65.320  -0.975  1.00  0.00           O  
ATOM   1230  OE2 GLU   157      -2.074  66.042  -1.792  1.00  0.00           O  
ATOM   1231  N   LEU   158       3.097  69.594   0.281  1.00  0.00              
ATOM   1232  CA  LEU   158       3.690  70.181   1.451  1.00  0.00              
ATOM   1233  CB  LEU   158       4.945  69.435   1.938  1.00  0.00              
ATOM   1234  C   LEU   158       4.085  71.598   1.167  1.00  0.00              
ATOM   1235  O   LEU   158       3.943  72.469   2.024  1.00  0.00              
ATOM   1236  CG  LEU   158       4.662  68.013   2.466  1.00  0.00           C  
ATOM   1237  CD1 LEU   158       5.955  67.333   2.945  1.00  0.00           C  
ATOM   1238  CD2 LEU   158       3.563  68.017   3.542  1.00  0.00           C  
ATOM   1239  N   ARG   159       4.602  71.872  -0.044  1.00  0.00              
ATOM   1240  CA  ARG   159       5.033  73.206  -0.353  1.00  0.00              
ATOM   1241  CB  ARG   159       5.562  73.346  -1.790  1.00  0.00              
ATOM   1242  C   ARG   159       3.851  74.117  -0.255  1.00  0.00              
ATOM   1243  O   ARG   159       3.941  75.206   0.312  1.00  0.00              
ATOM   1244  CG  ARG   159       6.814  72.522  -2.093  1.00  0.00           C  
ATOM   1245  CD  ARG   159       7.258  72.635  -3.553  1.00  0.00           C  
ATOM   1246  NE  ARG   159       8.476  71.799  -3.732  1.00  0.00           N  
ATOM   1247  CZ  ARG   159       8.563  70.966  -4.809  1.00  0.00           C  
ATOM   1248  NH1 ARG   159       7.536  70.897  -5.705  1.00  0.00           N  
ATOM   1249  NH2 ARG   159       9.677  70.201  -4.994  1.00  0.00           N  
ATOM   1250  N   ALA   160       2.706  73.686  -0.817  1.00  0.00              
ATOM   1251  CA  ALA   160       1.516  74.487  -0.824  1.00  0.00              
ATOM   1252  CB  ALA   160       0.365  73.837  -1.612  1.00  0.00              
ATOM   1253  C   ALA   160       1.037  74.696   0.579  1.00  0.00              
ATOM   1254  O   ALA   160       0.632  75.799   0.943  1.00  0.00              
ATOM   1255  N   ILE   161       1.079  73.637   1.409  1.00  0.00              
ATOM   1256  CA  ILE   161       0.584  73.712   2.755  1.00  0.00              
ATOM   1257  CB  ILE   161       0.684  72.404   3.489  1.00  0.00              
ATOM   1258  C   ILE   161       1.391  74.707   3.525  1.00  0.00              
ATOM   1259  O   ILE   161       0.844  75.531   4.256  1.00  0.00              
ATOM   1260  CG2 ILE   161       0.338  72.658   4.967  1.00  0.00           C  
ATOM   1261  CG1 ILE   161      -0.203  71.341   2.819  1.00  0.00           C  
ATOM   1262  CD1 ILE   161       0.058  69.924   3.329  1.00  0.00           C  
ATOM   1263  N   LYS   162       2.723  74.673   3.364  1.00  0.00              
ATOM   1264  CA  LYS   162       3.570  75.547   4.118  1.00  0.00              
ATOM   1265  CB  LYS   162       5.061  75.320   3.806  1.00  0.00              
ATOM   1266  C   LYS   162       3.215  76.966   3.798  1.00  0.00              
ATOM   1267  O   LYS   162       3.177  77.810   4.692  1.00  0.00              
ATOM   1268  CG  LYS   162       5.580  73.983   4.348  1.00  0.00           C  
ATOM   1269  CD  LYS   162       6.891  73.505   3.719  1.00  0.00           C  
ATOM   1270  CE  LYS   162       8.057  74.478   3.885  1.00  0.00           C  
ATOM   1271  NZ  LYS   162       9.284  73.904   3.291  1.00  0.00           N  
ATOM   1272  N   GLN   163       2.947  77.271   2.512  1.00  0.00              
ATOM   1273  CA  GLN   163       2.635  78.620   2.125  1.00  0.00              
ATOM   1274  CB  GLN   163       2.516  78.806   0.603  1.00  0.00              
ATOM   1275  C   GLN   163       1.327  79.063   2.710  1.00  0.00              
ATOM   1276  O   GLN   163       1.229  80.164   3.249  1.00  0.00              
ATOM   1277  CG  GLN   163       2.183  80.243   0.189  1.00  0.00           C  
ATOM   1278  CD  GLN   163       3.396  81.121   0.465  1.00  0.00           C  
ATOM   1279  OE1 GLN   163       3.281  82.340   0.587  1.00  0.00           O  
ATOM   1280  NE2 GLN   163       4.594  80.487   0.567  1.00  0.00           N  
ATOM   1281  N   VAL   164       0.287  78.210   2.636  1.00  0.00              
ATOM   1282  CA  VAL   164      -1.023  78.592   3.089  1.00  0.00              
ATOM   1283  CB  VAL   164      -2.049  77.526   2.847  1.00  0.00              
ATOM   1284  C   VAL   164      -0.988  78.845   4.562  1.00  0.00              
ATOM   1285  O   VAL   164      -1.600  79.790   5.057  1.00  0.00              
ATOM   1286  CG1 VAL   164      -3.376  77.965   3.484  1.00  0.00           C  
ATOM   1287  CG2 VAL   164      -2.137  77.266   1.335  1.00  0.00           C  
ATOM   1288  N   TYR   165      -0.250  77.995   5.293  1.00  0.00              
ATOM   1289  CA  TYR   165      -0.173  78.036   6.725  1.00  0.00              
ATOM   1290  CB  TYR   165       0.786  76.934   7.223  1.00  0.00              
ATOM   1291  C   TYR   165       0.376  79.369   7.139  1.00  0.00              
ATOM   1292  O   TYR   165      -0.165  80.024   8.029  1.00  0.00              
ATOM   1293  CG  TYR   165       0.912  76.916   8.707  1.00  0.00           C  
ATOM   1294  CD1 TYR   165       1.783  77.757   9.359  1.00  0.00           C  
ATOM   1295  CD2 TYR   165       0.164  76.025   9.442  1.00  0.00           C  
ATOM   1296  CE1 TYR   165       1.894  77.718  10.730  1.00  0.00           C  
ATOM   1297  CE2 TYR   165       0.271  75.981  10.811  1.00  0.00           C  
ATOM   1298  CZ  TYR   165       1.136  76.829  11.457  1.00  0.00           C  
ATOM   1299  OH  TYR   165       1.238  76.775  12.863  1.00  0.00           O  
ATOM   1300  N   GLU   166       1.459  79.810   6.476  1.00  0.00              
ATOM   1301  CA  GLU   166       2.125  81.034   6.814  1.00  0.00              
ATOM   1302  CB  GLU   166       3.366  81.256   5.938  1.00  0.00              
ATOM   1303  C   GLU   166       1.207  82.182   6.567  1.00  0.00              
ATOM   1304  O   GLU   166       1.088  83.088   7.388  1.00  0.00              
ATOM   1305  CG  GLU   166       4.414  80.152   6.085  1.00  0.00           C  
ATOM   1306  CD  GLU   166       5.443  80.346   4.982  1.00  0.00           C  
ATOM   1307  OE1 GLU   166       5.426  81.436   4.351  1.00  0.00           O  
ATOM   1308  OE2 GLU   166       6.256  79.411   4.753  1.00  0.00           O  
ATOM   1309  N   GLU   167       0.522  82.168   5.414  1.00  0.00              
ATOM   1310  CA  GLU   167      -0.307  83.274   5.055  1.00  0.00              
ATOM   1311  CB  GLU   167      -0.840  83.117   3.628  1.00  0.00              
ATOM   1312  C   GLU   167      -1.454  83.376   6.010  1.00  0.00              
ATOM   1313  O   GLU   167      -1.789  84.467   6.472  1.00  0.00              
ATOM   1314  CG  GLU   167      -1.350  84.409   3.001  1.00  0.00           C  
ATOM   1315  CD  GLU   167      -1.329  84.180   1.500  1.00  0.00           C  
ATOM   1316  OE1 GLU   167      -2.242  83.472   0.999  1.00  0.00           O  
ATOM   1317  OE2 GLU   167      -0.383  84.690   0.841  1.00  0.00           O  
ATOM   1318  N   GLU   168      -2.102  82.238   6.324  1.00  0.00              
ATOM   1319  CA  GLU   168      -3.239  82.286   7.198  1.00  0.00              
ATOM   1320  CB  GLU   168      -3.982  80.942   7.260  1.00  0.00              
ATOM   1321  C   GLU   168      -2.845  82.639   8.603  1.00  0.00              
ATOM   1322  O   GLU   168      -3.391  83.565   9.198  1.00  0.00              
ATOM   1323  CG  GLU   168      -4.753  80.621   5.981  1.00  0.00           C  
ATOM   1324  CD  GLU   168      -5.945  81.562   5.933  1.00  0.00           C  
ATOM   1325  OE1 GLU   168      -6.156  82.293   6.936  1.00  0.00           O  
ATOM   1326  OE2 GLU   168      -6.660  81.562   4.897  1.00  0.00           O  
ATOM   1327  N   TYR   169      -1.903  81.866   9.171  1.00  0.00              
ATOM   1328  CA  TYR   169      -1.480  81.972  10.540  1.00  0.00              
ATOM   1329  CB  TYR   169      -1.001  80.622  11.074  1.00  0.00              
ATOM   1330  C   TYR   169      -0.496  83.063  10.832  1.00  0.00              
ATOM   1331  O   TYR   169      -0.518  83.635  11.918  1.00  0.00              
ATOM   1332  CG  TYR   169      -2.213  79.787  10.844  1.00  0.00           C  
ATOM   1333  CD1 TYR   169      -3.397  80.127  11.455  1.00  0.00           C  
ATOM   1334  CD2 TYR   169      -2.177  78.683  10.025  1.00  0.00           C  
ATOM   1335  CE1 TYR   169      -4.531  79.375  11.259  1.00  0.00           C  
ATOM   1336  CE2 TYR   169      -3.308  77.927   9.825  1.00  0.00           C  
ATOM   1337  CZ  TYR   169      -4.488  78.272  10.441  1.00  0.00           C  
ATOM   1338  OH  TYR   169      -5.650  77.498  10.237  1.00  0.00           O  
ATOM   1339  N   GLY   170       0.442  83.345   9.911  1.00  0.00              
ATOM   1340  CA  GLY   170       1.405  84.379  10.164  1.00  0.00              
ATOM   1341  C   GLY   170       2.654  83.766  10.722  1.00  0.00              
ATOM   1342  O   GLY   170       3.653  84.459  10.906  1.00  0.00              
ATOM   1343  N   SER   171       2.641  82.447  11.003  1.00  0.00              
ATOM   1344  CA  SER   171       3.814  81.811  11.536  1.00  0.00              
ATOM   1345  CB  SER   171       3.597  81.099  12.883  1.00  0.00              
ATOM   1346  C   SER   171       4.248  80.748  10.581  1.00  0.00              
ATOM   1347  O   SER   171       3.479  80.306   9.727  1.00  0.00              
ATOM   1348  OG  SER   171       3.373  82.039  13.921  1.00  0.00           O  
ATOM   1349  N   SER   172       5.531  80.345  10.695  1.00  0.00              
ATOM   1350  CA  SER   172       6.071  79.309   9.864  1.00  0.00              
ATOM   1351  CB  SER   172       7.608  79.258   9.816  1.00  0.00              
ATOM   1352  C   SER   172       5.650  78.001  10.439  1.00  0.00              
ATOM   1353  O   SER   172       5.660  77.804  11.654  1.00  0.00              
ATOM   1354  OG  SER   172       8.131  80.394   9.152  1.00  0.00           O  
ATOM   1355  N   LEU   173       5.295  77.058   9.550  1.00  0.00              
ATOM   1356  CA  LEU   173       4.884  75.755   9.973  1.00  0.00              
ATOM   1357  CB  LEU   173       4.455  74.862   8.796  1.00  0.00              
ATOM   1358  C   LEU   173       6.041  75.094  10.647  1.00  0.00              
ATOM   1359  O   LEU   173       5.886  74.470  11.696  1.00  0.00              
ATOM   1360  CG  LEU   173       4.019  73.445   9.213  1.00  0.00           C  
ATOM   1361  CD1 LEU   173       2.809  73.482  10.158  1.00  0.00           C  
ATOM   1362  CD2 LEU   173       3.776  72.558   7.982  1.00  0.00           C  
ATOM   1363  N   GLU   174       7.245  75.245  10.065  1.00  0.00              
ATOM   1364  CA  GLU   174       8.403  74.584  10.590  1.00  0.00              
ATOM   1365  CB  GLU   174       9.678  74.852   9.775  1.00  0.00              
ATOM   1366  C   GLU   174       8.673  75.070  11.977  1.00  0.00              
ATOM   1367  O   GLU   174       8.983  74.277  12.864  1.00  0.00              
ATOM   1368  CG  GLU   174      10.905  74.132  10.341  1.00  0.00           C  
ATOM   1369  CD  GLU   174      12.107  74.455   9.465  1.00  0.00           C  
ATOM   1370  OE1 GLU   174      12.019  74.234   8.227  1.00  0.00           O  
ATOM   1371  OE2 GLU   174      13.131  74.929  10.025  1.00  0.00           O  
ATOM   1372  N   ASP   175       8.551  76.390  12.207  1.00  0.00              
ATOM   1373  CA  ASP   175       8.873  76.931  13.498  1.00  0.00              
ATOM   1374  CB  ASP   175       8.742  78.463  13.544  1.00  0.00              
ATOM   1375  C   ASP   175       7.943  76.372  14.526  1.00  0.00              
ATOM   1376  O   ASP   175       8.366  75.996  15.619  1.00  0.00              
ATOM   1377  CG  ASP   175       9.862  79.061  12.703  1.00  0.00           C  
ATOM   1378  OD1 ASP   175      10.997  78.517  12.758  1.00  0.00           O  
ATOM   1379  OD2 ASP   175       9.597  80.064  11.988  1.00  0.00           O  
ATOM   1380  N   ASP   176       6.641  76.307  14.203  1.00  0.00              
ATOM   1381  CA  ASP   176       5.678  75.834  15.155  1.00  0.00              
ATOM   1382  CB  ASP   176       4.224  76.040  14.692  1.00  0.00              
ATOM   1383  C   ASP   176       5.910  74.383  15.441  1.00  0.00              
ATOM   1384  O   ASP   176       5.748  73.942  16.578  1.00  0.00              
ATOM   1385  CG  ASP   176       3.913  77.524  14.864  1.00  0.00           C  
ATOM   1386  OD1 ASP   176       4.453  78.127  15.832  1.00  0.00           O  
ATOM   1387  OD2 ASP   176       3.144  78.074  14.029  1.00  0.00           O  
ATOM   1388  N   VAL   177       6.286  73.594  14.417  1.00  0.00              
ATOM   1389  CA  VAL   177       6.506  72.192  14.632  1.00  0.00              
ATOM   1390  CB  VAL   177       6.805  71.442  13.366  1.00  0.00              
ATOM   1391  C   VAL   177       7.667  72.015  15.559  1.00  0.00              
ATOM   1392  O   VAL   177       7.611  71.214  16.491  1.00  0.00              
ATOM   1393  CG1 VAL   177       7.183  69.995  13.723  1.00  0.00           C  
ATOM   1394  CG2 VAL   177       5.580  71.545  12.441  1.00  0.00           C  
ATOM   1395  N   VAL   178       8.751  72.782  15.343  1.00  0.00              
ATOM   1396  CA  VAL   178       9.917  72.635  16.163  1.00  0.00              
ATOM   1397  CB  VAL   178      11.079  73.480  15.735  1.00  0.00              
ATOM   1398  C   VAL   178       9.585  72.984  17.577  1.00  0.00              
ATOM   1399  O   VAL   178      10.079  72.351  18.507  1.00  0.00              
ATOM   1400  CG1 VAL   178      12.181  73.359  16.803  1.00  0.00           C  
ATOM   1401  CG2 VAL   178      11.533  73.000  14.346  1.00  0.00           C  
ATOM   1402  N   GLY   179       8.741  74.008  17.791  1.00  0.00              
ATOM   1403  CA  GLY   179       8.444  74.399  19.139  1.00  0.00              
ATOM   1404  C   GLY   179       7.763  73.273  19.860  1.00  0.00              
ATOM   1405  O   GLY   179       7.999  73.047  21.044  1.00  0.00              
ATOM   1406  N   ASP   180       6.839  72.588  19.168  1.00  0.00              
ATOM   1407  CA  ASP   180       6.025  71.538  19.720  1.00  0.00              
ATOM   1408  CB  ASP   180       4.697  71.375  18.969  1.00  0.00              
ATOM   1409  C   ASP   180       6.682  70.187  19.845  1.00  0.00              
ATOM   1410  O   ASP   180       6.232  69.374  20.651  1.00  0.00              
ATOM   1411  CG  ASP   180       3.861  72.590  19.346  1.00  0.00           C  
ATOM   1412  OD1 ASP   180       4.263  73.305  20.303  1.00  0.00           O  
ATOM   1413  OD2 ASP   180       2.810  72.820  18.693  1.00  0.00           O  
ATOM   1414  N   THR   181       7.717  69.860  19.043  1.00  0.00              
ATOM   1415  CA  THR   181       8.222  68.511  19.098  1.00  0.00              
ATOM   1416  CB  THR   181       8.147  67.810  17.775  1.00  0.00              
ATOM   1417  C   THR   181       9.666  68.515  19.500  1.00  0.00              
ATOM   1418  O   THR   181      10.310  69.561  19.564  1.00  0.00              
ATOM   1419  OG1 THR   181       8.970  68.472  16.826  1.00  0.00           O  
ATOM   1420  CG2 THR   181       6.685  67.816  17.300  1.00  0.00           C  
ATOM   1421  N   SER   182      10.213  67.321  19.823  1.00  0.00              
ATOM   1422  CA  SER   182      11.597  67.256  20.199  1.00  0.00              
ATOM   1423  CB  SER   182      11.839  67.291  21.718  1.00  0.00              
ATOM   1424  C   SER   182      12.159  65.957  19.713  1.00  0.00              
ATOM   1425  O   SER   182      11.434  65.088  19.231  1.00  0.00              
ATOM   1426  OG  SER   182      11.385  66.084  22.315  1.00  0.00           O  
ATOM   1427  N   GLY   183      13.499  65.829  19.789  1.00  0.00              
ATOM   1428  CA  GLY   183      14.175  64.603  19.480  1.00  0.00              
ATOM   1429  C   GLY   183      14.214  64.368  18.004  1.00  0.00              
ATOM   1430  O   GLY   183      14.033  65.273  17.193  1.00  0.00              
ATOM   1431  N   TYR   184      14.463  63.097  17.639  1.00  0.00              
ATOM   1432  CA  TYR   184      14.569  62.650  16.283  1.00  0.00              
ATOM   1433  CB  TYR   184      15.047  61.194  16.150  1.00  0.00              
ATOM   1434  C   TYR   184      13.242  62.805  15.615  1.00  0.00              
ATOM   1435  O   TYR   184      13.170  63.015  14.406  1.00  0.00              
ATOM   1436  CG  TYR   184      16.473  61.156  16.592  1.00  0.00           C  
ATOM   1437  CD1 TYR   184      17.471  61.630  15.771  1.00  0.00           C  
ATOM   1438  CD2 TYR   184      16.817  60.633  17.817  1.00  0.00           C  
ATOM   1439  CE1 TYR   184      18.786  61.595  16.171  1.00  0.00           C  
ATOM   1440  CE2 TYR   184      18.131  60.594  18.222  1.00  0.00           C  
ATOM   1441  CZ  TYR   184      19.117  61.079  17.400  1.00  0.00           C  
ATOM   1442  OH  TYR   184      20.465  61.041  17.814  1.00  0.00           O  
ATOM   1443  N   TYR   185      12.149  62.671  16.385  1.00  0.00              
ATOM   1444  CA  TYR   185      10.834  62.811  15.834  1.00  0.00              
ATOM   1445  CB  TYR   185       9.765  62.653  16.935  1.00  0.00              
ATOM   1446  C   TYR   185      10.744  64.175  15.216  1.00  0.00              
ATOM   1447  O   TYR   185      10.261  64.314  14.093  1.00  0.00              
ATOM   1448  CG  TYR   185       8.381  62.870  16.421  1.00  0.00           C  
ATOM   1449  CD1 TYR   185       7.766  61.964  15.586  1.00  0.00           C  
ATOM   1450  CD2 TYR   185       7.678  63.982  16.822  1.00  0.00           C  
ATOM   1451  CE1 TYR   185       6.482  62.185  15.140  1.00  0.00           C  
ATOM   1452  CE2 TYR   185       6.396  64.207  16.382  1.00  0.00           C  
ATOM   1453  CZ  TYR   185       5.795  63.308  15.536  1.00  0.00           C  
ATOM   1454  OH  TYR   185       4.478  63.536  15.083  1.00  0.00           O  
ATOM   1455  N   GLN   186      11.232  65.224  15.912  1.00  0.00              
ATOM   1456  CA  GLN   186      11.136  66.544  15.348  1.00  0.00              
ATOM   1457  CB  GLN   186      11.599  67.695  16.263  1.00  0.00              
ATOM   1458  C   GLN   186      11.997  66.620  14.126  1.00  0.00              
ATOM   1459  O   GLN   186      11.613  67.215  13.121  1.00  0.00              
ATOM   1460  CG  GLN   186      13.109  67.755  16.488  1.00  0.00           C  
ATOM   1461  CD  GLN   186      13.440  69.073  17.175  1.00  0.00           C  
ATOM   1462  OE1 GLN   186      14.538  69.605  17.025  1.00  0.00           O  
ATOM   1463  NE2 GLN   186      12.466  69.616  17.953  1.00  0.00           N  
ATOM   1464  N   ARG   187      13.191  66.003  14.182  1.00  0.00              
ATOM   1465  CA  ARG   187      14.137  66.083  13.106  1.00  0.00              
ATOM   1466  CB  ARG   187      15.440  65.347  13.433  1.00  0.00              
ATOM   1467  C   ARG   187      13.565  65.495  11.856  1.00  0.00              
ATOM   1468  O   ARG   187      13.681  66.083  10.782  1.00  0.00              
ATOM   1469  CG  ARG   187      16.353  66.154  14.353  1.00  0.00           C  
ATOM   1470  CD  ARG   187      17.642  65.423  14.710  1.00  0.00           C  
ATOM   1471  NE  ARG   187      18.644  66.460  15.076  1.00  0.00           N  
ATOM   1472  CZ  ARG   187      19.894  66.078  15.462  1.00  0.00           C  
ATOM   1473  NH1 ARG   187      20.156  64.760  15.703  1.00  0.00           N  
ATOM   1474  NH2 ARG   187      20.881  67.013  15.590  1.00  0.00           N  
ATOM   1475  N   MET   188      12.912  64.325  11.964  1.00  0.00              
ATOM   1476  CA  MET   188      12.373  63.671  10.806  1.00  0.00              
ATOM   1477  CB  MET   188      11.747  62.305  11.133  1.00  0.00              
ATOM   1478  C   MET   188      11.304  64.532  10.208  1.00  0.00              
ATOM   1479  O   MET   188      11.189  64.641   8.988  1.00  0.00              
ATOM   1480  CG  MET   188      11.261  61.552   9.894  1.00  0.00           C  
ATOM   1481  SD  MET   188      12.593  60.917   8.833  1.00  0.00           S  
ATOM   1482  CE  MET   188      11.510  60.476   7.445  1.00  0.00           C  
ATOM   1483  N   LEU   189      10.483  65.172  11.058  1.00  0.00              
ATOM   1484  CA  LEU   189       9.426  66.000  10.554  1.00  0.00              
ATOM   1485  CB  LEU   189       8.549  66.602  11.661  1.00  0.00              
ATOM   1486  C   LEU   189      10.017  67.139   9.785  1.00  0.00              
ATOM   1487  O   LEU   189       9.517  67.496   8.721  1.00  0.00              
ATOM   1488  CG  LEU   189       7.701  65.566  12.418  1.00  0.00           C  
ATOM   1489  CD1 LEU   189       6.847  66.234  13.501  1.00  0.00           C  
ATOM   1490  CD2 LEU   189       6.849  64.719  11.460  1.00  0.00           C  
ATOM   1491  N   VAL   190      11.107  67.737  10.296  1.00  0.00              
ATOM   1492  CA  VAL   190      11.705  68.870   9.648  1.00  0.00              
ATOM   1493  CB  VAL   190      12.885  69.406  10.406  1.00  0.00              
ATOM   1494  C   VAL   190      12.189  68.449   8.296  1.00  0.00              
ATOM   1495  O   VAL   190      12.009  69.167   7.313  1.00  0.00              
ATOM   1496  CG1 VAL   190      13.482  70.578   9.611  1.00  0.00           C  
ATOM   1497  CG2 VAL   190      12.428  69.782  11.826  1.00  0.00           C  
ATOM   1498  N   VAL   191      12.806  67.255   8.211  1.00  0.00              
ATOM   1499  CA  VAL   191      13.351  66.795   6.966  1.00  0.00              
ATOM   1500  CB  VAL   191      13.984  65.437   7.080  1.00  0.00              
ATOM   1501  C   VAL   191      12.235  66.695   5.968  1.00  0.00              
ATOM   1502  O   VAL   191      12.358  67.171   4.840  1.00  0.00              
ATOM   1503  CG1 VAL   191      14.470  65.001   5.687  1.00  0.00           C  
ATOM   1504  CG2 VAL   191      15.100  65.501   8.140  1.00  0.00           C  
ATOM   1505  N   LEU   192      11.100  66.093   6.372  1.00  0.00              
ATOM   1506  CA  LEU   192       9.993  65.916   5.473  1.00  0.00              
ATOM   1507  CB  LEU   192       8.835  65.090   6.067  1.00  0.00              
ATOM   1508  C   LEU   192       9.446  67.255   5.066  1.00  0.00              
ATOM   1509  O   LEU   192       9.055  67.447   3.915  1.00  0.00              
ATOM   1510  CG  LEU   192       9.176  63.599   6.293  1.00  0.00           C  
ATOM   1511  CD1 LEU   192       7.975  62.836   6.882  1.00  0.00           C  
ATOM   1512  CD2 LEU   192       9.721  62.935   5.013  1.00  0.00           C  
ATOM   1513  N   LEU   193       9.418  68.226   5.998  1.00  0.00              
ATOM   1514  CA  LEU   193       8.892  69.539   5.726  1.00  0.00              
ATOM   1515  CB  LEU   193       8.772  70.472   6.945  1.00  0.00              
ATOM   1516  C   LEU   193       9.688  70.238   4.668  1.00  0.00              
ATOM   1517  O   LEU   193       9.188  71.158   4.023  1.00  0.00              
ATOM   1518  CG  LEU   193       7.438  70.338   7.713  1.00  0.00           C  
ATOM   1519  CD1 LEU   193       7.239  68.957   8.341  1.00  0.00           C  
ATOM   1520  CD2 LEU   193       7.274  71.467   8.737  1.00  0.00           C  
ATOM   1521  N   GLN   194      10.961  69.857   4.485  1.00  0.00              
ATOM   1522  CA  GLN   194      11.798  70.482   3.499  1.00  0.00              
ATOM   1523  CB  GLN   194      13.228  69.921   3.504  1.00  0.00              
ATOM   1524  C   GLN   194      11.195  70.264   2.139  1.00  0.00              
ATOM   1525  O   GLN   194      11.389  71.076   1.236  1.00  0.00              
ATOM   1526  CG  GLN   194      13.913  70.100   4.861  1.00  0.00           C  
ATOM   1527  CD  GLN   194      13.734  71.553   5.274  1.00  0.00           C  
ATOM   1528  OE1 GLN   194      14.105  72.468   4.542  1.00  0.00           O  
ATOM   1529  NE2 GLN   194      13.134  71.778   6.475  1.00  0.00           N  
ATOM   1530  N   ALA   195      10.475  69.141   1.947  1.00  0.00              
ATOM   1531  CA  ALA   195       9.817  68.854   0.699  1.00  0.00              
ATOM   1532  CB  ALA   195       8.795  69.932   0.290  1.00  0.00              
ATOM   1533  C   ALA   195      10.824  68.739  -0.398  1.00  0.00              
ATOM   1534  O   ALA   195      10.536  69.088  -1.543  1.00  0.00              
ATOM   1535  N   ASN   196      12.042  68.251  -0.082  1.00  0.00              
ATOM   1536  CA  ASN   196      13.006  68.098  -1.132  1.00  0.00              
ATOM   1537  CB  ASN   196      14.271  68.950  -0.923  1.00  0.00              
ATOM   1538  C   ASN   196      13.446  66.668  -1.228  1.00  0.00              
ATOM   1539  O   ASN   196      14.623  66.365  -1.037  1.00  0.00              
ATOM   1540  CG  ASN   196      13.948  70.392  -1.292  1.00  0.00           C  
ATOM   1541  OD1 ASN   196      13.476  70.670  -2.394  1.00  0.00           O  
ATOM   1542  ND2 ASN   196      14.210  71.338  -0.350  1.00  0.00           N  
ATOM   1543  N   ARG   197      12.533  65.737  -1.567  1.00  0.00              
ATOM   1544  CA  ARG   197      13.030  64.400  -1.730  1.00  0.00              
ATOM   1545  CB  ARG   197      12.017  63.275  -1.401  1.00  0.00              
ATOM   1546  C   ARG   197      13.521  64.304  -3.134  1.00  0.00              
ATOM   1547  O   ARG   197      13.037  65.016  -4.013  1.00  0.00              
ATOM   1548  CG  ARG   197      10.737  63.228  -2.229  1.00  0.00           C  
ATOM   1549  CD  ARG   197       9.661  62.345  -1.580  1.00  0.00           C  
ATOM   1550  NE  ARG   197      10.272  61.015  -1.284  1.00  0.00           N  
ATOM   1551  CZ  ARG   197       9.958  60.354  -0.130  1.00  0.00           C  
ATOM   1552  NH1 ARG   197       9.058  60.887   0.747  1.00  0.00           N  
ATOM   1553  NH2 ARG   197      10.548  59.156   0.154  1.00  0.00           N  
ATOM   1554  N   ASP   198      14.528  63.443  -3.390  1.00  0.00              
ATOM   1555  CA  ASP   198      15.062  63.411  -4.725  1.00  0.00              
ATOM   1556  CB  ASP   198      16.382  62.635  -4.912  1.00  0.00              
ATOM   1557  C   ASP   198      14.021  62.909  -5.671  1.00  0.00              
ATOM   1558  O   ASP   198      13.096  62.188  -5.309  1.00  0.00              
ATOM   1559  CG  ASP   198      16.241  61.208  -4.433  1.00  0.00           C  
ATOM   1560  OD1 ASP   198      15.964  61.049  -3.216  1.00  0.00           O  
ATOM   1561  OD2 ASP   198      16.426  60.269  -5.255  1.00  0.00           O  
ATOM   1562  N   PRO   199      14.163  63.348  -6.888  1.00  0.00              
ATOM   1563  CA  PRO   199      13.293  63.008  -7.980  1.00  0.00              
ATOM   1564  CB  PRO   199      13.695  63.949  -9.125  1.00  0.00              
ATOM   1565  C   PRO   199      13.389  61.575  -8.376  1.00  0.00              
ATOM   1566  O   PRO   199      14.439  60.964  -8.183  1.00  0.00              
ATOM   1567  CD  PRO   199      15.192  64.307  -7.255  1.00  0.00           C  
ATOM   1568  CG  PRO   199      15.140  64.357  -8.789  1.00  0.00           C  
ATOM   1569  N   ASP   200      12.287  61.016  -8.910  1.00  0.00              
ATOM   1570  CA  ASP   200      12.326  59.671  -9.396  1.00  0.00              
ATOM   1571  CB  ASP   200      10.933  59.093  -9.688  1.00  0.00              
ATOM   1572  C   ASP   200      13.114  59.730 -10.660  1.00  0.00              
ATOM   1573  O   ASP   200      12.869  60.572 -11.523  1.00  0.00              
ATOM   1574  CG  ASP   200      10.280  58.810  -8.343  1.00  0.00           C  
ATOM   1575  OD1 ASP   200      10.753  57.867  -7.652  1.00  0.00           O  
ATOM   1576  OD2 ASP   200       9.318  59.538  -7.976  1.00  0.00           O  
ATOM   1577  N   ALA   201      14.098  58.828 -10.792  1.00  0.00              
ATOM   1578  CA  ALA   201      14.956  58.843 -11.936  1.00  0.00              
ATOM   1579  CB  ALA   201      16.136  59.820 -11.804  1.00  0.00              
ATOM   1580  C   ALA   201      15.522  57.468 -12.056  1.00  0.00              
ATOM   1581  O   ALA   201      15.008  56.513 -11.476  1.00  0.00              
ATOM   1582  N   GLY   202      16.596  57.328 -12.850  1.00  0.00              
ATOM   1583  CA  GLY   202      17.166  56.032 -13.057  1.00  0.00              
ATOM   1584  C   GLY   202      17.538  55.463 -11.740  1.00  0.00              
ATOM   1585  O   GLY   202      18.109  56.138 -10.886  1.00  0.00              
ATOM   1586  N   ILE   203      17.224  54.172 -11.550  1.00  0.00              
ATOM   1587  CA  ILE   203      17.576  53.578 -10.306  1.00  0.00              
ATOM   1588  CB  ILE   203      16.727  52.400  -9.922  1.00  0.00              
ATOM   1589  C   ILE   203      18.990  53.122 -10.407  1.00  0.00              
ATOM   1590  O   ILE   203      19.374  52.409 -11.333  1.00  0.00              
ATOM   1591  CG2 ILE   203      15.292  52.887  -9.681  1.00  0.00           C  
ATOM   1592  CG1 ILE   203      16.840  51.282 -10.964  1.00  0.00           C  
ATOM   1593  CD1 ILE   203      16.199  49.984 -10.489  1.00  0.00           C  
ATOM   1594  N   ASP   204      19.807  53.577  -9.441  1.00  0.00              
ATOM   1595  CA  ASP   204      21.186  53.216  -9.370  1.00  0.00              
ATOM   1596  CB  ASP   204      22.033  54.351  -8.772  1.00  0.00              
ATOM   1597  C   ASP   204      21.224  52.045  -8.442  1.00  0.00              
ATOM   1598  O   ASP   204      21.067  52.188  -7.232  1.00  0.00              
ATOM   1599  CG  ASP   204      23.507  54.009  -8.895  1.00  0.00           C  
ATOM   1600  OD1 ASP   204      23.858  52.811  -8.727  1.00  0.00           O  
ATOM   1601  OD2 ASP   204      24.306  54.946  -9.163  1.00  0.00           O  
ATOM   1602  N   GLU   205      21.447  50.843  -9.001  1.00  0.00              
ATOM   1603  CA  GLU   205      21.392  49.628  -8.240  1.00  0.00              
ATOM   1604  CB  GLU   205      21.637  48.371  -9.087  1.00  0.00              
ATOM   1605  C   GLU   205      22.435  49.643  -7.170  1.00  0.00              
ATOM   1606  O   GLU   205      22.208  49.137  -6.073  1.00  0.00              
ATOM   1607  CG  GLU   205      21.511  47.085  -8.270  1.00  0.00           C  
ATOM   1608  CD  GLU   205      21.800  45.900  -9.178  1.00  0.00           C  
ATOM   1609  OE1 GLU   205      21.406  45.957 -10.373  1.00  0.00           O  
ATOM   1610  OE2 GLU   205      22.426  44.924  -8.686  1.00  0.00           O  
ATOM   1611  N   ALA   206      23.619  50.209  -7.460  1.00  0.00              
ATOM   1612  CA  ALA   206      24.661  50.213  -6.476  1.00  0.00              
ATOM   1613  CB  ALA   206      25.951  50.884  -6.975  1.00  0.00              
ATOM   1614  C   ALA   206      24.181  50.983  -5.288  1.00  0.00              
ATOM   1615  O   ALA   206      24.437  50.601  -4.147  1.00  0.00              
ATOM   1616  N   GLN   207      23.473  52.098  -5.537  1.00  0.00              
ATOM   1617  CA  GLN   207      22.971  52.948  -4.497  1.00  0.00              
ATOM   1618  CB  GLN   207      22.322  54.220  -5.072  1.00  0.00              
ATOM   1619  C   GLN   207      21.936  52.197  -3.710  1.00  0.00              
ATOM   1620  O   GLN   207      21.840  52.350  -2.493  1.00  0.00              
ATOM   1621  CG  GLN   207      22.014  55.292  -4.027  1.00  0.00           C  
ATOM   1622  CD  GLN   207      23.325  55.947  -3.613  1.00  0.00           C  
ATOM   1623  OE1 GLN   207      23.572  56.178  -2.430  1.00  0.00           O  
ATOM   1624  NE2 GLN   207      24.188  56.267  -4.614  1.00  0.00           N  
ATOM   1625  N   VAL   208      21.114  51.377  -4.393  1.00  0.00              
ATOM   1626  CA  VAL   208      20.099  50.618  -3.718  1.00  0.00              
ATOM   1627  CB  VAL   208      19.282  49.777  -4.661  1.00  0.00              
ATOM   1628  C   VAL   208      20.780  49.687  -2.773  1.00  0.00              
ATOM   1629  O   VAL   208      20.382  49.548  -1.618  1.00  0.00              
ATOM   1630  CG1 VAL   208      18.340  48.881  -3.838  1.00  0.00           C  
ATOM   1631  CG2 VAL   208      18.550  50.705  -5.645  1.00  0.00           C  
ATOM   1632  N   GLU   209      21.850  49.033  -3.253  1.00  0.00              
ATOM   1633  CA  GLU   209      22.552  48.072  -2.461  1.00  0.00              
ATOM   1634  CB  GLU   209      23.696  47.414  -3.248  1.00  0.00              
ATOM   1635  C   GLU   209      23.151  48.756  -1.276  1.00  0.00              
ATOM   1636  O   GLU   209      23.064  48.255  -0.156  1.00  0.00              
ATOM   1637  CG  GLU   209      24.354  46.241  -2.525  1.00  0.00           C  
ATOM   1638  CD  GLU   209      23.401  45.060  -2.603  1.00  0.00           C  
ATOM   1639  OE1 GLU   209      22.196  45.292  -2.891  1.00  0.00           O  
ATOM   1640  OE2 GLU   209      23.863  43.911  -2.376  1.00  0.00           O  
ATOM   1641  N   GLN   210      23.765  49.936  -1.490  1.00  0.00              
ATOM   1642  CA  GLN   210      24.443  50.600  -0.415  1.00  0.00              
ATOM   1643  CB  GLN   210      25.233  51.841  -0.861  1.00  0.00              
ATOM   1644  C   GLN   210      23.466  51.024   0.640  1.00  0.00              
ATOM   1645  O   GLN   210      23.727  50.852   1.829  1.00  0.00              
ATOM   1646  CG  GLN   210      26.053  52.454   0.277  1.00  0.00           C  
ATOM   1647  CD  GLN   210      26.945  53.534  -0.313  1.00  0.00           C  
ATOM   1648  OE1 GLN   210      26.469  54.503  -0.902  1.00  0.00           O  
ATOM   1649  NE2 GLN   210      28.284  53.356  -0.155  1.00  0.00           N  
ATOM   1650  N   ASP   211      22.309  51.584   0.237  1.00  0.00              
ATOM   1651  CA  ASP   211      21.344  52.063   1.192  1.00  0.00              
ATOM   1652  CB  ASP   211      20.165  52.813   0.546  1.00  0.00              
ATOM   1653  C   ASP   211      20.776  50.923   1.979  1.00  0.00              
ATOM   1654  O   ASP   211      20.546  51.049   3.181  1.00  0.00              
ATOM   1655  CG  ASP   211      20.655  54.185   0.106  1.00  0.00           C  
ATOM   1656  OD1 ASP   211      21.666  54.672   0.680  1.00  0.00           O  
ATOM   1657  OD2 ASP   211      20.019  54.770  -0.812  1.00  0.00           O  
ATOM   1658  N   ALA   212      20.521  49.776   1.326  1.00  0.00              
ATOM   1659  CA  ALA   212      19.942  48.664   2.024  1.00  0.00              
ATOM   1660  CB  ALA   212      19.698  47.452   1.109  1.00  0.00              
ATOM   1661  C   ALA   212      20.895  48.235   3.094  1.00  0.00              
ATOM   1662  O   ALA   212      20.491  47.951   4.221  1.00  0.00              
ATOM   1663  N   GLN   213      22.198  48.187   2.763  1.00  0.00              
ATOM   1664  CA  GLN   213      23.205  47.764   3.692  1.00  0.00              
ATOM   1665  CB  GLN   213      24.603  47.697   3.050  1.00  0.00              
ATOM   1666  C   GLN   213      23.273  48.733   4.829  1.00  0.00              
ATOM   1667  O   GLN   213      23.403  48.334   5.985  1.00  0.00              
ATOM   1668  CG  GLN   213      25.720  47.306   4.022  1.00  0.00           C  
ATOM   1669  CD  GLN   213      25.528  45.862   4.463  1.00  0.00           C  
ATOM   1670  OE1 GLN   213      26.157  45.405   5.416  1.00  0.00           O  
ATOM   1671  NE2 GLN   213      24.634  45.121   3.755  1.00  0.00           N  
ATOM   1672  N   ALA   214      23.176  50.041   4.532  1.00  0.00              
ATOM   1673  CA  ALA   214      23.288  51.034   5.560  1.00  0.00              
ATOM   1674  CB  ALA   214      23.151  52.465   5.012  1.00  0.00              
ATOM   1675  C   ALA   214      22.184  50.827   6.547  1.00  0.00              
ATOM   1676  O   ALA   214      22.403  50.871   7.756  1.00  0.00              
ATOM   1677  N   LEU   215      20.961  50.563   6.055  1.00  0.00              
ATOM   1678  CA  LEU   215      19.821  50.416   6.911  1.00  0.00              
ATOM   1679  CB  LEU   215      18.527  50.164   6.112  1.00  0.00              
ATOM   1680  C   LEU   215      20.038  49.238   7.811  1.00  0.00              
ATOM   1681  O   LEU   215      19.747  49.295   9.005  1.00  0.00              
ATOM   1682  CG  LEU   215      18.118  51.348   5.210  1.00  0.00           C  
ATOM   1683  CD1 LEU   215      16.827  51.049   4.436  1.00  0.00           C  
ATOM   1684  CD2 LEU   215      18.015  52.653   6.014  1.00  0.00           C  
ATOM   1685  N   PHE   216      20.573  48.135   7.255  1.00  0.00              
ATOM   1686  CA  PHE   216      20.765  46.919   7.994  1.00  0.00              
ATOM   1687  CB  PHE   216      21.294  45.796   7.071  1.00  0.00              
ATOM   1688  C   PHE   216      21.738  47.173   9.114  1.00  0.00              
ATOM   1689  O   PHE   216      21.489  46.817  10.265  1.00  0.00              
ATOM   1690  CG  PHE   216      21.347  44.482   7.780  1.00  0.00           C  
ATOM   1691  CD1 PHE   216      20.207  43.909   8.299  1.00  0.00           C  
ATOM   1692  CD2 PHE   216      22.533  43.788   7.867  1.00  0.00           C  
ATOM   1693  CE1 PHE   216      20.259  42.692   8.939  1.00  0.00           C  
ATOM   1694  CE2 PHE   216      22.591  42.570   8.505  1.00  0.00           C  
ATOM   1695  CZ  PHE   216      21.454  42.023   9.048  1.00  0.00           C  
ATOM   1696  N   GLN   217      22.867  47.836   8.807  1.00  0.00              
ATOM   1697  CA  GLN   217      23.903  48.106   9.770  1.00  0.00              
ATOM   1698  CB  GLN   217      25.121  48.791   9.131  1.00  0.00              
ATOM   1699  C   GLN   217      23.404  49.048  10.826  1.00  0.00              
ATOM   1700  O   GLN   217      23.744  48.925  12.000  1.00  0.00              
ATOM   1701  CG  GLN   217      25.811  47.946   8.062  1.00  0.00           C  
ATOM   1702  CD  GLN   217      26.919  48.792   7.452  1.00  0.00           C  
ATOM   1703  OE1 GLN   217      26.766  49.999   7.269  1.00  0.00           O  
ATOM   1704  NE2 GLN   217      28.071  48.146   7.128  1.00  0.00           N  
ATOM   1705  N   ALA   218      22.591  50.031  10.408  1.00  0.00              
ATOM   1706  CA  ALA   218      22.068  51.103  11.208  1.00  0.00              
ATOM   1707  CB  ALA   218      21.247  52.093  10.365  1.00  0.00              
ATOM   1708  C   ALA   218      21.166  50.603  12.283  1.00  0.00              
ATOM   1709  O   ALA   218      21.051  51.227  13.340  1.00  0.00              
ATOM   1710  N   GLY   219      20.455  49.499  12.002  1.00  0.00              
ATOM   1711  CA  GLY   219      19.448  48.997  12.887  1.00  0.00              
ATOM   1712  C   GLY   219      19.898  47.764  13.607  1.00  0.00              
ATOM   1713  O   GLY   219      20.478  47.823  14.691  1.00  0.00              
ATOM   1714  N   GLU   220      19.599  46.598  13.002  1.00  0.00              
ATOM   1715  CA  GLU   220      19.768  45.312  13.616  1.00  0.00              
ATOM   1716  CB  GLU   220      19.401  44.159  12.666  1.00  0.00              
ATOM   1717  C   GLU   220      21.183  45.092  14.054  1.00  0.00              
ATOM   1718  O   GLU   220      21.415  44.571  15.143  1.00  0.00              
ATOM   1719  CG  GLU   220      17.931  44.175  12.251  1.00  0.00           C  
ATOM   1720  CD  GLU   220      17.097  43.845  13.477  1.00  0.00           C  
ATOM   1721  OE1 GLU   220      17.682  43.359  14.481  1.00  0.00           O  
ATOM   1722  OE2 GLU   220      15.859  44.072  13.424  1.00  0.00           O  
ATOM   1723  N   LEU   221      22.170  45.460  13.223  1.00  0.00              
ATOM   1724  CA  LEU   221      23.547  45.218  13.561  1.00  0.00              
ATOM   1725  CB  LEU   221      24.522  45.531  12.409  1.00  0.00              
ATOM   1726  C   LEU   221      24.000  46.042  14.734  1.00  0.00              
ATOM   1727  O   LEU   221      24.763  45.563  15.569  1.00  0.00              
ATOM   1728  CG  LEU   221      24.405  44.573  11.211  1.00  0.00           C  
ATOM   1729  CD1 LEU   221      24.924  43.166  11.553  1.00  0.00           C  
ATOM   1730  CD2 LEU   221      22.971  44.551  10.675  1.00  0.00           C  
ATOM   1731  N   LYS   222      23.549  47.307  14.818  1.00  0.00              
ATOM   1732  CA  LYS   222      24.030  48.276  15.770  1.00  0.00              
ATOM   1733  CB  LYS   222      23.704  49.707  15.299  1.00  0.00              
ATOM   1734  C   LYS   222      23.417  48.105  17.128  1.00  0.00              
ATOM   1735  O   LYS   222      22.255  47.724  17.263  1.00  0.00              
ATOM   1736  CG  LYS   222      24.129  50.839  16.236  1.00  0.00           C  
ATOM   1737  CD  LYS   222      25.625  51.147  16.264  1.00  0.00           C  
ATOM   1738  CE  LYS   222      25.953  52.389  17.097  1.00  0.00           C  
ATOM   1739  NZ  LYS   222      27.418  52.590  17.164  1.00  0.00           N  
ATOM   1740  N   TRP   223      24.219  48.379  18.185  1.00  0.00              
ATOM   1741  CA  TRP   223      23.686  48.417  19.516  1.00  0.00              
ATOM   1742  CB  TRP   223      24.745  48.299  20.630  1.00  0.00              
ATOM   1743  C   TRP   223      23.071  49.765  19.611  1.00  0.00              
ATOM   1744  O   TRP   223      23.760  50.778  19.504  1.00  0.00              
ATOM   1745  CG  TRP   223      24.212  48.537  22.026  1.00  0.00           C  
ATOM   1746  CD2 TRP   223      24.767  49.490  22.949  1.00  0.00           C  
ATOM   1747  CD1 TRP   223      23.195  47.911  22.685  1.00  0.00           C  
ATOM   1748  NE1 TRP   223      23.068  48.429  23.953  1.00  0.00           N  
ATOM   1749  CE2 TRP   223      24.033  49.397  24.131  1.00  0.00           C  
ATOM   1750  CE3 TRP   223      25.807  50.366  22.824  1.00  0.00           C  
ATOM   1751  CZ2 TRP   223      24.326  50.184  25.210  1.00  0.00           C  
ATOM   1752  CZ3 TRP   223      26.098  51.160  23.913  1.00  0.00           C  
ATOM   1753  CH2 TRP   223      25.372  51.072  25.083  1.00  0.00           C  
ATOM   1754  N   GLY   224      21.750  49.812  19.841  1.00  0.00              
ATOM   1755  CA  GLY   224      21.090  51.075  19.765  1.00  0.00              
ATOM   1756  C   GLY   224      20.825  51.254  18.308  1.00  0.00              
ATOM   1757  O   GLY   224      20.936  50.302  17.537  1.00  0.00              
ATOM   1758  N   THR   225      20.441  52.467  17.875  1.00  0.00              
ATOM   1759  CA  THR   225      20.227  52.597  16.466  1.00  0.00              
ATOM   1760  CB  THR   225      18.784  52.568  16.046  1.00  0.00              
ATOM   1761  C   THR   225      20.769  53.908  16.020  1.00  0.00              
ATOM   1762  O   THR   225      20.845  54.857  16.799  1.00  0.00              
ATOM   1763  OG1 THR   225      18.074  53.647  16.628  1.00  0.00           O  
ATOM   1764  CG2 THR   225      18.162  51.241  16.487  1.00  0.00           C  
ATOM   1765  N   ASP   226      21.192  53.988  14.743  1.00  0.00              
ATOM   1766  CA  ASP   226      21.604  55.269  14.271  1.00  0.00              
ATOM   1767  CB  ASP   226      22.945  55.301  13.489  1.00  0.00              
ATOM   1768  C   ASP   226      20.436  55.852  13.536  1.00  0.00              
ATOM   1769  O   ASP   226      20.179  55.599  12.361  1.00  0.00              
ATOM   1770  CG  ASP   226      23.005  54.335  12.313  1.00  0.00           C  
ATOM   1771  OD1 ASP   226      22.191  54.462  11.365  1.00  0.00           O  
ATOM   1772  OD2 ASP   226      23.901  53.448  12.348  1.00  0.00           O  
ATOM   1773  N   GLU   227      19.655  56.661  14.267  1.00  0.00              
ATOM   1774  CA  GLU   227      18.472  57.234  13.707  1.00  0.00              
ATOM   1775  CB  GLU   227      17.640  58.053  14.709  1.00  0.00              
ATOM   1776  C   GLU   227      18.849  58.149  12.591  1.00  0.00              
ATOM   1777  O   GLU   227      18.145  58.243  11.587  1.00  0.00              
ATOM   1778  CG  GLU   227      16.832  57.203  15.693  1.00  0.00           C  
ATOM   1779  CD  GLU   227      17.734  56.779  16.842  1.00  0.00           C  
ATOM   1780  OE1 GLU   227      18.934  57.159  16.833  1.00  0.00           O  
ATOM   1781  OE2 GLU   227      17.226  56.070  17.752  1.00  0.00           O  
ATOM   1782  N   GLU   228      19.999  58.827  12.726  1.00  0.00              
ATOM   1783  CA  GLU   228      20.385  59.814  11.761  1.00  0.00              
ATOM   1784  CB  GLU   228      21.766  60.421  12.061  1.00  0.00              
ATOM   1785  C   GLU   228      20.458  59.190  10.404  1.00  0.00              
ATOM   1786  O   GLU   228      20.008  59.783   9.424  1.00  0.00              
ATOM   1787  CG  GLU   228      22.200  61.477  11.042  1.00  0.00           C  
ATOM   1788  CD  GLU   228      23.570  61.989  11.457  1.00  0.00           C  
ATOM   1789  OE1 GLU   228      24.053  61.566  12.541  1.00  0.00           O  
ATOM   1790  OE2 GLU   228      24.150  62.811  10.697  1.00  0.00           O  
ATOM   1791  N   LYS   229      21.023  57.975  10.309  1.00  0.00              
ATOM   1792  CA  LYS   229      21.178  57.348   9.027  1.00  0.00              
ATOM   1793  CB  LYS   229      21.911  56.002   9.120  1.00  0.00              
ATOM   1794  C   LYS   229      19.830  57.080   8.427  1.00  0.00              
ATOM   1795  O   LYS   229      19.605  57.355   7.250  1.00  0.00              
ATOM   1796  CG  LYS   229      22.348  55.428   7.773  1.00  0.00           C  
ATOM   1797  CD  LYS   229      23.485  56.220   7.127  1.00  0.00           C  
ATOM   1798  CE  LYS   229      24.706  56.373   8.036  1.00  0.00           C  
ATOM   1799  NZ  LYS   229      25.281  55.045   8.347  1.00  0.00           N  
ATOM   1800  N   PHE   230      18.890  56.551   9.235  1.00  0.00              
ATOM   1801  CA  PHE   230      17.571  56.223   8.765  1.00  0.00              
ATOM   1802  CB  PHE   230      16.656  55.612   9.844  1.00  0.00              
ATOM   1803  C   PHE   230      16.852  57.443   8.298  1.00  0.00              
ATOM   1804  O   PHE   230      16.182  57.413   7.268  1.00  0.00              
ATOM   1805  CG  PHE   230      16.724  54.126   9.815  1.00  0.00           C  
ATOM   1806  CD1 PHE   230      17.801  53.419  10.294  1.00  0.00           C  
ATOM   1807  CD2 PHE   230      15.651  53.432   9.306  1.00  0.00           C  
ATOM   1808  CE1 PHE   230      17.801  52.043  10.243  1.00  0.00           C  
ATOM   1809  CE2 PHE   230      15.643  52.060   9.253  1.00  0.00           C  
ATOM   1810  CZ  PHE   230      16.726  51.361   9.723  1.00  0.00           C  
ATOM   1811  N   ILE   231      16.962  58.549   9.052  1.00  0.00              
ATOM   1812  CA  ILE   231      16.204  59.722   8.729  1.00  0.00              
ATOM   1813  CB  ILE   231      16.410  60.833   9.721  1.00  0.00              
ATOM   1814  C   ILE   231      16.584  60.220   7.372  1.00  0.00              
ATOM   1815  O   ILE   231      15.715  60.569   6.574  1.00  0.00              
ATOM   1816  CG2 ILE   231      15.697  62.092   9.196  1.00  0.00           C  
ATOM   1817  CG1 ILE   231      15.920  60.387  11.111  1.00  0.00           C  
ATOM   1818  CD1 ILE   231      16.341  61.322  12.244  1.00  0.00           C  
ATOM   1819  N   THR   232      17.892  60.263   7.065  1.00  0.00              
ATOM   1820  CA  THR   232      18.325  60.778   5.799  1.00  0.00              
ATOM   1821  CB  THR   232      19.821  60.800   5.674  1.00  0.00              
ATOM   1822  C   THR   232      17.801  59.912   4.693  1.00  0.00              
ATOM   1823  O   THR   232      17.264  60.411   3.705  1.00  0.00              
ATOM   1824  OG1 THR   232      20.385  61.584   6.716  1.00  0.00           O  
ATOM   1825  CG2 THR   232      20.199  61.387   4.302  1.00  0.00           C  
ATOM   1826  N   ILE   233      17.933  58.579   4.832  1.00  0.00              
ATOM   1827  CA  ILE   233      17.547  57.694   3.768  1.00  0.00              
ATOM   1828  CB  ILE   233      17.842  56.255   4.089  1.00  0.00              
ATOM   1829  C   ILE   233      16.070  57.768   3.532  1.00  0.00              
ATOM   1830  O   ILE   233      15.623  57.938   2.398  1.00  0.00              
ATOM   1831  CG2 ILE   233      17.258  55.390   2.960  1.00  0.00           C  
ATOM   1832  CG1 ILE   233      19.347  56.027   4.309  1.00  0.00           C  
ATOM   1833  CD1 ILE   233      20.202  56.252   3.066  1.00  0.00           C  
ATOM   1834  N   PHE   234      15.264  57.641   4.602  1.00  0.00              
ATOM   1835  CA  PHE   234      13.838  57.633   4.435  1.00  0.00              
ATOM   1836  CB  PHE   234      13.048  57.139   5.662  1.00  0.00              
ATOM   1837  C   PHE   234      13.309  58.976   4.036  1.00  0.00              
ATOM   1838  O   PHE   234      12.333  59.059   3.293  1.00  0.00              
ATOM   1839  CG  PHE   234      13.269  55.666   5.717  1.00  0.00           C  
ATOM   1840  CD1 PHE   234      12.761  54.853   4.729  1.00  0.00           C  
ATOM   1841  CD2 PHE   234      13.960  55.088   6.754  1.00  0.00           C  
ATOM   1842  CE1 PHE   234      12.952  53.491   4.759  1.00  0.00           C  
ATOM   1843  CE2 PHE   234      14.151  53.727   6.787  1.00  0.00           C  
ATOM   1844  CZ  PHE   234      13.652  52.923   5.792  1.00  0.00           C  
ATOM   1845  N   GLY   235      13.869  60.062   4.597  1.00  0.00              
ATOM   1846  CA  GLY   235      13.385  61.379   4.290  1.00  0.00              
ATOM   1847  C   GLY   235      13.737  61.864   2.905  1.00  0.00              
ATOM   1848  O   GLY   235      12.909  62.493   2.248  1.00  0.00              
ATOM   1849  N   THR   236      15.012  61.685   2.493  1.00  0.00              
ATOM   1850  CA  THR   236      15.566  62.202   1.263  1.00  0.00              
ATOM   1851  CB  THR   236      17.050  62.388   1.363  1.00  0.00              
ATOM   1852  C   THR   236      15.332  61.415   0.001  1.00  0.00              
ATOM   1853  O   THR   236      15.063  61.999  -1.046  1.00  0.00              
ATOM   1854  OG1 THR   236      17.364  63.244   2.450  1.00  0.00           O  
ATOM   1855  CG2 THR   236      17.550  63.016   0.055  1.00  0.00           C  
ATOM   1856  N   ARG   237      15.438  60.073   0.049  1.00  0.00              
ATOM   1857  CA  ARG   237      15.480  59.292  -1.164  1.00  0.00              
ATOM   1858  CB  ARG   237      15.813  57.810  -0.921  1.00  0.00              
ATOM   1859  C   ARG   237      14.194  59.362  -1.926  1.00  0.00              
ATOM   1860  O   ARG   237      13.142  59.702  -1.390  1.00  0.00              
ATOM   1861  CG  ARG   237      17.240  57.581  -0.420  1.00  0.00           C  
ATOM   1862  CD  ARG   237      18.310  57.890  -1.470  1.00  0.00           C  
ATOM   1863  NE  ARG   237      19.631  57.490  -0.903  1.00  0.00           N  
ATOM   1864  CZ  ARG   237      20.375  58.378  -0.181  1.00  0.00           C  
ATOM   1865  NH1 ARG   237      19.899  59.635   0.054  1.00  0.00           N  
ATOM   1866  NH2 ARG   237      21.600  58.009   0.296  1.00  0.00           N  
ATOM   1867  N   SER   238      14.280  59.052  -3.239  1.00  0.00              
ATOM   1868  CA  SER   238      13.147  59.098  -4.113  1.00  0.00              
ATOM   1869  CB  SER   238      13.516  58.961  -5.601  1.00  0.00              
ATOM   1870  C   SER   238      12.279  57.942  -3.750  1.00  0.00              
ATOM   1871  O   SER   238      12.737  56.967  -3.157  1.00  0.00              
ATOM   1872  OG  SER   238      14.070  57.676  -5.847  1.00  0.00           O  
ATOM   1873  N   VAL   239      10.980  58.036  -4.087  1.00  0.00              
ATOM   1874  CA  VAL   239      10.052  56.998  -3.747  1.00  0.00              
ATOM   1875  CB  VAL   239       8.632  57.335  -4.089  1.00  0.00              
ATOM   1876  C   VAL   239      10.404  55.723  -4.452  1.00  0.00              
ATOM   1877  O   VAL   239      10.390  54.653  -3.845  1.00  0.00              
ATOM   1878  CG1 VAL   239       8.153  58.444  -3.146  1.00  0.00           C  
ATOM   1879  CG2 VAL   239       8.573  57.740  -5.567  1.00  0.00           C  
ATOM   1880  N   SER   240      10.740  55.800  -5.754  1.00  0.00              
ATOM   1881  CA  SER   240      11.011  54.605  -6.502  1.00  0.00              
ATOM   1882  CB  SER   240      11.275  54.865  -7.996  1.00  0.00              
ATOM   1883  C   SER   240      12.229  53.941  -5.951  1.00  0.00              
ATOM   1884  O   SER   240      12.286  52.716  -5.857  1.00  0.00              
ATOM   1885  OG  SER   240      12.466  55.619  -8.165  1.00  0.00           O  
ATOM   1886  N   HIS   241      13.245  54.736  -5.573  1.00  0.00              
ATOM   1887  CA  HIS   241      14.461  54.174  -5.062  1.00  0.00              
ATOM   1888  CB  HIS   241      15.531  55.236  -4.763  1.00  0.00              
ATOM   1889  C   HIS   241      14.183  53.444  -3.783  1.00  0.00              
ATOM   1890  O   HIS   241      14.655  52.326  -3.585  1.00  0.00              
ATOM   1891  ND1 HIS   241      17.799  54.075  -4.910  1.00  0.00           N  
ATOM   1892  CG  HIS   241      16.787  54.659  -4.180  1.00  0.00           C  
ATOM   1893  NE2 HIS   241      18.415  53.975  -2.774  1.00  0.00           N  
ATOM   1894  CD2 HIS   241      17.180  54.589  -2.879  1.00  0.00           C  
ATOM   1895  CE1 HIS   241      18.747  53.684  -4.019  1.00  0.00           C  
ATOM   1896  N   LEU   242      13.389  54.053  -2.885  1.00  0.00              
ATOM   1897  CA  LEU   242      13.117  53.475  -1.596  1.00  0.00              
ATOM   1898  CB  LEU   242      12.335  54.412  -0.661  1.00  0.00              
ATOM   1899  C   LEU   242      12.364  52.191  -1.730  1.00  0.00              
ATOM   1900  O   LEU   242      12.572  51.259  -0.957  1.00  0.00              
ATOM   1901  CG  LEU   242      13.207  55.556  -0.114  1.00  0.00           C  
ATOM   1902  CD1 LEU   242      12.411  56.487   0.814  1.00  0.00           C  
ATOM   1903  CD2 LEU   242      14.466  54.996   0.570  1.00  0.00           C  
ATOM   1904  N   ARG   243      11.459  52.104  -2.715  1.00  0.00              
ATOM   1905  CA  ARG   243      10.674  50.919  -2.887  1.00  0.00              
ATOM   1906  CB  ARG   243       9.746  51.064  -4.106  1.00  0.00              
ATOM   1907  C   ARG   243      11.626  49.784  -3.127  1.00  0.00              
ATOM   1908  O   ARG   243      11.487  48.706  -2.550  1.00  0.00              
ATOM   1909  CG  ARG   243       8.878  52.327  -4.017  1.00  0.00           C  
ATOM   1910  CD  ARG   243       8.187  52.730  -5.324  1.00  0.00           C  
ATOM   1911  NE  ARG   243       7.549  54.059  -5.099  1.00  0.00           N  
ATOM   1912  CZ  ARG   243       6.964  54.723  -6.138  1.00  0.00           C  
ATOM   1913  NH1 ARG   243       6.976  54.178  -7.389  1.00  0.00           N  
ATOM   1914  NH2 ARG   243       6.371  55.935  -5.927  1.00  0.00           N  
ATOM   1915  N   LYS   244      12.641  50.009  -3.981  1.00  0.00              
ATOM   1916  CA  LYS   244      13.610  48.997  -4.298  1.00  0.00              
ATOM   1917  CB  LYS   244      14.560  49.416  -5.430  1.00  0.00              
ATOM   1918  C   LYS   244      14.429  48.688  -3.087  1.00  0.00              
ATOM   1919  O   LYS   244      14.781  47.535  -2.842  1.00  0.00              
ATOM   1920  CG  LYS   244      13.826  49.593  -6.758  1.00  0.00           C  
ATOM   1921  CD  LYS   244      13.062  48.339  -7.187  1.00  0.00           C  
ATOM   1922  CE  LYS   244      12.220  48.530  -8.449  1.00  0.00           C  
ATOM   1923  NZ  LYS   244      11.405  47.319  -8.697  1.00  0.00           N  
ATOM   1924  N   VAL   245      14.757  49.723  -2.294  1.00  0.00              
ATOM   1925  CA  VAL   245      15.573  49.532  -1.132  1.00  0.00              
ATOM   1926  CB  VAL   245      15.874  50.816  -0.418  1.00  0.00              
ATOM   1927  C   VAL   245      14.844  48.633  -0.183  1.00  0.00              
ATOM   1928  O   VAL   245      15.453  47.768   0.446  1.00  0.00              
ATOM   1929  CG1 VAL   245      16.690  50.491   0.843  1.00  0.00           C  
ATOM   1930  CG2 VAL   245      16.589  51.760  -1.399  1.00  0.00           C  
ATOM   1931  N   PHE   246      13.512  48.800  -0.064  1.00  0.00              
ATOM   1932  CA  PHE   246      12.771  48.004   0.874  1.00  0.00              
ATOM   1933  CB  PHE   246      11.251  48.259   0.898  1.00  0.00              
ATOM   1934  C   PHE   246      12.909  46.564   0.500  1.00  0.00              
ATOM   1935  O   PHE   246      13.111  45.715   1.366  1.00  0.00              
ATOM   1936  CG  PHE   246      10.980  49.666   1.295  1.00  0.00           C  
ATOM   1937  CD1 PHE   246      11.462  50.168   2.481  1.00  0.00           C  
ATOM   1938  CD2 PHE   246      10.192  50.469   0.502  1.00  0.00           C  
ATOM   1939  CE1 PHE   246      11.197  51.466   2.848  1.00  0.00           C  
ATOM   1940  CE2 PHE   246       9.923  51.767   0.867  1.00  0.00           C  
ATOM   1941  CZ  PHE   246      10.430  52.268   2.041  1.00  0.00           C  
ATOM   1942  N   ASP   247      12.782  46.246  -0.804  1.00  0.00              
ATOM   1943  CA  ASP   247      12.843  44.876  -1.226  1.00  0.00              
ATOM   1944  CB  ASP   247      12.627  44.687  -2.739  1.00  0.00              
ATOM   1945  C   ASP   247      14.195  44.309  -0.918  1.00  0.00              
ATOM   1946  O   ASP   247      14.303  43.205  -0.386  1.00  0.00              
ATOM   1947  CG  ASP   247      11.162  44.926  -3.069  1.00  0.00           C  
ATOM   1948  OD1 ASP   247      10.376  45.210  -2.127  1.00  0.00           O  
ATOM   1949  OD2 ASP   247      10.806  44.816  -4.274  1.00  0.00           O  
ATOM   1950  N   LYS   248      15.267  45.063  -1.227  1.00  0.00              
ATOM   1951  CA  LYS   248      16.605  44.578  -1.033  1.00  0.00              
ATOM   1952  CB  LYS   248      17.693  45.541  -1.546  1.00  0.00              
ATOM   1953  C   LYS   248      16.846  44.352   0.424  1.00  0.00              
ATOM   1954  O   LYS   248      17.522  43.400   0.813  1.00  0.00              
ATOM   1955  CG  LYS   248      19.105  44.993  -1.323  1.00  0.00           C  
ATOM   1956  CD  LYS   248      19.398  43.720  -2.121  1.00  0.00           C  
ATOM   1957  CE  LYS   248      20.759  43.101  -1.796  1.00  0.00           C  
ATOM   1958  NZ  LYS   248      20.897  41.788  -2.460  1.00  0.00           N  
ATOM   1959  N   TYR   249      16.282  45.225   1.273  1.00  0.00              
ATOM   1960  CA  TYR   249      16.482  45.143   2.690  1.00  0.00              
ATOM   1961  CB  TYR   249      15.699  46.245   3.428  1.00  0.00              
ATOM   1962  C   TYR   249      15.970  43.816   3.160  1.00  0.00              
ATOM   1963  O   TYR   249      16.609  43.139   3.964  1.00  0.00              
ATOM   1964  CG  TYR   249      16.018  46.188   4.882  1.00  0.00           C  
ATOM   1965  CD1 TYR   249      17.223  46.663   5.345  1.00  0.00           C  
ATOM   1966  CD2 TYR   249      15.114  45.683   5.787  1.00  0.00           C  
ATOM   1967  CE1 TYR   249      17.527  46.624   6.685  1.00  0.00           C  
ATOM   1968  CE2 TYR   249      15.413  45.642   7.129  1.00  0.00           C  
ATOM   1969  CZ  TYR   249      16.622  46.112   7.582  1.00  0.00           C  
ATOM   1970  OH  TYR   249      16.931  46.071   8.958  1.00  0.00           O  
ATOM   1971  N   MET   250      14.797  43.406   2.648  1.00  0.00              
ATOM   1972  CA  MET   250      14.167  42.183   3.055  1.00  0.00              
ATOM   1973  CB  MET   250      12.864  41.938   2.282  1.00  0.00              
ATOM   1974  C   MET   250      15.074  41.048   2.707  1.00  0.00              
ATOM   1975  O   MET   250      15.284  40.137   3.506  1.00  0.00              
ATOM   1976  CG  MET   250      11.895  43.112   2.377  1.00  0.00           C  
ATOM   1977  SD  MET   250      10.485  43.027   1.237  1.00  0.00           S  
ATOM   1978  CE  MET   250      10.261  44.828   1.190  1.00  0.00           C  
ATOM   1979  N   THR   251      15.660  41.087   1.498  1.00  0.00              
ATOM   1980  CA  THR   251      16.465  39.987   1.060  1.00  0.00              
ATOM   1981  CB  THR   251      16.993  40.177  -0.331  1.00  0.00              
ATOM   1982  C   THR   251      17.641  39.818   1.976  1.00  0.00              
ATOM   1983  O   THR   251      17.964  38.699   2.372  1.00  0.00              
ATOM   1984  OG1 THR   251      15.918  40.360  -1.241  1.00  0.00           O  
ATOM   1985  CG2 THR   251      17.797  38.926  -0.722  1.00  0.00           C  
ATOM   1986  N   ILE   252      18.325  40.923   2.329  1.00  0.00              
ATOM   1987  CA  ILE   252      19.507  40.805   3.139  1.00  0.00              
ATOM   1988  CB  ILE   252      20.232  42.114   3.291  1.00  0.00              
ATOM   1989  C   ILE   252      19.189  40.355   4.538  1.00  0.00              
ATOM   1990  O   ILE   252      19.763  39.387   5.033  1.00  0.00              
ATOM   1991  CG2 ILE   252      21.398  41.904   4.273  1.00  0.00           C  
ATOM   1992  CG1 ILE   252      20.674  42.668   1.927  1.00  0.00           C  
ATOM   1993  CD1 ILE   252      21.153  44.121   1.994  1.00  0.00           C  
ATOM   1994  N   SER   253      18.267  41.072   5.212  1.00  0.00              
ATOM   1995  CA  SER   253      17.952  40.859   6.601  1.00  0.00              
ATOM   1996  CB  SER   253      17.336  42.109   7.250  1.00  0.00              
ATOM   1997  C   SER   253      17.021  39.716   6.865  1.00  0.00              
ATOM   1998  O   SER   253      17.177  39.011   7.861  1.00  0.00              
ATOM   1999  OG  SER   253      16.102  42.429   6.625  1.00  0.00           O  
ATOM   2000  N   GLY   254      16.021  39.505   5.991  1.00  0.00              
ATOM   2001  CA  GLY   254      15.035  38.497   6.251  1.00  0.00              
ATOM   2002  C   GLY   254      13.887  39.164   6.953  1.00  0.00              
ATOM   2003  O   GLY   254      12.878  38.525   7.245  1.00  0.00              
ATOM   2004  N   PHE   255      14.011  40.480   7.229  1.00  0.00              
ATOM   2005  CA  PHE   255      12.996  41.229   7.918  1.00  0.00              
ATOM   2006  CB  PHE   255      13.531  42.125   9.053  1.00  0.00              
ATOM   2007  C   PHE   255      12.449  42.251   6.972  1.00  0.00              
ATOM   2008  O   PHE   255      13.155  42.743   6.095  1.00  0.00              
ATOM   2009  CG  PHE   255      14.072  41.355  10.206  1.00  0.00           C  
ATOM   2010  CD1 PHE   255      13.238  40.964  11.223  1.00  0.00           C  
ATOM   2011  CD2 PHE   255      15.410  41.049  10.287  1.00  0.00           C  
ATOM   2012  CE1 PHE   255      13.727  40.264  12.298  1.00  0.00           C  
ATOM   2013  CE2 PHE   255      15.907  40.349  11.359  1.00  0.00           C  
ATOM   2014  CZ  PHE   255      15.064  39.958  12.368  1.00  0.00           C  
ATOM   2015  N   GLN   256      11.156  42.593   7.132  1.00  0.00              
ATOM   2016  CA  GLN   256      10.583  43.674   6.389  1.00  0.00              
ATOM   2017  CB  GLN   256       9.044  43.678   6.407  1.00  0.00              
ATOM   2018  C   GLN   256      11.045  44.888   7.128  1.00  0.00              
ATOM   2019  O   GLN   256      11.297  44.830   8.330  1.00  0.00              
ATOM   2020  CG  GLN   256       8.408  42.472   5.711  1.00  0.00           C  
ATOM   2021  CD  GLN   256       8.404  42.739   4.214  1.00  0.00           C  
ATOM   2022  OE1 GLN   256       8.960  41.972   3.430  1.00  0.00           O  
ATOM   2023  NE2 GLN   256       7.744  43.853   3.801  1.00  0.00           N  
ATOM   2024  N   ILE   257      11.160  46.031   6.436  1.00  0.00              
ATOM   2025  CA  ILE   257      11.666  47.210   7.076  1.00  0.00              
ATOM   2026  CB  ILE   257      11.772  48.381   6.138  1.00  0.00              
ATOM   2027  C   ILE   257      10.768  47.589   8.218  1.00  0.00              
ATOM   2028  O   ILE   257      11.243  48.021   9.268  1.00  0.00              
ATOM   2029  CG2 ILE   257      10.360  48.731   5.643  1.00  0.00           C  
ATOM   2030  CG1 ILE   257      12.504  49.554   6.812  1.00  0.00           C  
ATOM   2031  CD1 ILE   257      13.988  49.299   7.063  1.00  0.00           C  
ATOM   2032  N   GLU   258       9.439  47.447   8.060  1.00  0.00              
ATOM   2033  CA  GLU   258       8.574  47.840   9.136  1.00  0.00              
ATOM   2034  CB  GLU   258       7.069  47.858   8.782  1.00  0.00              
ATOM   2035  C   GLU   258       8.829  47.010  10.361  1.00  0.00              
ATOM   2036  O   GLU   258       8.706  47.513  11.477  1.00  0.00              
ATOM   2037  CG  GLU   258       6.559  46.663   7.981  1.00  0.00           C  
ATOM   2038  CD  GLU   258       6.603  47.065   6.512  1.00  0.00           C  
ATOM   2039  OE1 GLU   258       7.628  47.663   6.091  1.00  0.00           O  
ATOM   2040  OE2 GLU   258       5.607  46.791   5.792  1.00  0.00           O  
ATOM   2041  N   GLU   259       9.179  45.718  10.219  1.00  0.00              
ATOM   2042  CA  GLU   259       9.405  44.954  11.415  1.00  0.00              
ATOM   2043  CB  GLU   259       9.463  43.429  11.192  1.00  0.00              
ATOM   2044  C   GLU   259      10.606  45.457  12.168  1.00  0.00              
ATOM   2045  O   GLU   259      10.588  45.527  13.396  1.00  0.00              
ATOM   2046  CG  GLU   259      10.386  42.924  10.087  1.00  0.00           C  
ATOM   2047  CD  GLU   259      10.044  41.443   9.928  1.00  0.00           C  
ATOM   2048  OE1 GLU   259       9.314  40.922  10.812  1.00  0.00           O  
ATOM   2049  OE2 GLU   259      10.488  40.812   8.933  1.00  0.00           O  
ATOM   2050  N   THR   260      11.695  45.840  11.476  1.00  0.00              
ATOM   2051  CA  THR   260      12.837  46.331  12.198  1.00  0.00              
ATOM   2052  CB  THR   260      14.087  46.481  11.374  1.00  0.00              
ATOM   2053  C   THR   260      12.507  47.637  12.854  1.00  0.00              
ATOM   2054  O   THR   260      13.007  47.927  13.940  1.00  0.00              
ATOM   2055  OG1 THR   260      13.869  47.331  10.263  1.00  0.00           O  
ATOM   2056  CG2 THR   260      14.530  45.092  10.901  1.00  0.00           C  
ATOM   2057  N   ILE   261      11.654  48.464  12.220  1.00  0.00              
ATOM   2058  CA  ILE   261      11.331  49.737  12.799  1.00  0.00              
ATOM   2059  CB  ILE   261      10.391  50.550  11.954  1.00  0.00              
ATOM   2060  C   ILE   261      10.696  49.494  14.126  1.00  0.00              
ATOM   2061  O   ILE   261      11.008  50.177  15.099  1.00  0.00              
ATOM   2062  CG2 ILE   261       9.951  51.778  12.768  1.00  0.00           C  
ATOM   2063  CG1 ILE   261      11.069  50.910  10.620  1.00  0.00           C  
ATOM   2064  CD1 ILE   261      10.121  51.524   9.592  1.00  0.00           C  
ATOM   2065  N   ASP   262       9.782  48.512  14.216  1.00  0.00              
ATOM   2066  CA  ASP   262       9.172  48.279  15.490  1.00  0.00              
ATOM   2067  CB  ASP   262       7.952  47.335  15.463  1.00  0.00              
ATOM   2068  C   ASP   262      10.196  47.768  16.463  1.00  0.00              
ATOM   2069  O   ASP   262      10.146  48.092  17.648  1.00  0.00              
ATOM   2070  CG  ASP   262       8.332  45.971  14.921  1.00  0.00           C  
ATOM   2071  OD1 ASP   262       8.852  45.137  15.711  1.00  0.00           O  
ATOM   2072  OD2 ASP   262       8.091  45.747  13.704  1.00  0.00           O  
ATOM   2073  N   ARG   263      11.146  46.937  15.996  1.00  0.00              
ATOM   2074  CA  ARG   263      12.142  46.386  16.873  1.00  0.00              
ATOM   2075  CB  ARG   263      13.010  45.326  16.162  1.00  0.00              
ATOM   2076  C   ARG   263      13.060  47.459  17.394  1.00  0.00              
ATOM   2077  O   ARG   263      13.444  47.452  18.562  1.00  0.00              
ATOM   2078  CG  ARG   263      12.273  44.012  15.868  1.00  0.00           C  
ATOM   2079  CD  ARG   263      12.895  43.181  14.740  1.00  0.00           C  
ATOM   2080  NE  ARG   263      14.274  42.778  15.137  1.00  0.00           N  
ATOM   2081  CZ  ARG   263      14.508  41.558  15.704  1.00  0.00           C  
ATOM   2082  NH1 ARG   263      13.478  40.686  15.911  1.00  0.00           N  
ATOM   2083  NH2 ARG   263      15.780  41.204  16.048  1.00  0.00           N  
ATOM   2084  N   GLU   264      13.490  48.378  16.516  1.00  0.00              
ATOM   2085  CA  GLU   264      14.447  49.402  16.836  1.00  0.00              
ATOM   2086  CB  GLU   264      15.152  49.910  15.577  1.00  0.00              
ATOM   2087  C   GLU   264      13.925  50.594  17.576  1.00  0.00              
ATOM   2088  O   GLU   264      14.645  51.153  18.404  1.00  0.00              
ATOM   2089  CG  GLU   264      16.000  48.814  14.938  1.00  0.00           C  
ATOM   2090  CD  GLU   264      16.533  49.350  13.626  1.00  0.00           C  
ATOM   2091  OE1 GLU   264      16.924  50.547  13.589  1.00  0.00           O  
ATOM   2092  OE2 GLU   264      16.551  48.566  12.641  1.00  0.00           O  
ATOM   2093  N   THR   265      12.682  51.034  17.301  1.00  0.00              
ATOM   2094  CA  THR   265      12.281  52.317  17.819  1.00  0.00              
ATOM   2095  CB  THR   265      11.982  53.277  16.698  1.00  0.00              
ATOM   2096  C   THR   265      10.997  52.161  18.579  1.00  0.00              
ATOM   2097  O   THR   265      10.409  51.081  18.634  1.00  0.00              
ATOM   2098  OG1 THR   265      13.009  53.226  15.724  1.00  0.00           O  
ATOM   2099  CG2 THR   265      11.955  54.705  17.256  1.00  0.00           C  
ATOM   2100  N   SER   266      10.556  53.262  19.223  1.00  0.00              
ATOM   2101  CA  SER   266       9.314  53.313  19.932  1.00  0.00              
ATOM   2102  CB  SER   266       9.422  52.929  21.418  1.00  0.00              
ATOM   2103  C   SER   266       8.866  54.737  19.904  1.00  0.00              
ATOM   2104  O   SER   266       9.564  55.618  19.404  1.00  0.00              
ATOM   2105  OG  SER   266       9.761  51.558  21.556  1.00  0.00           O  
ATOM   2106  N   GLY   267       7.644  54.981  20.410  1.00  0.00              
ATOM   2107  CA  GLY   267       7.156  56.316  20.560  1.00  0.00              
ATOM   2108  C   GLY   267       6.767  56.905  19.243  1.00  0.00              
ATOM   2109  O   GLY   267       6.436  56.215  18.280  1.00  0.00              
ATOM   2110  N   ASN   268       6.814  58.248  19.202  1.00  0.00              
ATOM   2111  CA  ASN   268       6.399  59.041  18.084  1.00  0.00              
ATOM   2112  CB  ASN   268       6.502  60.551  18.358  1.00  0.00              
ATOM   2113  C   ASN   268       7.268  58.760  16.905  1.00  0.00              
ATOM   2114  O   ASN   268       6.790  58.743  15.772  1.00  0.00              
ATOM   2115  CG  ASN   268       5.509  60.913  19.452  1.00  0.00           C  
ATOM   2116  OD1 ASN   268       5.896  61.217  20.579  1.00  0.00           O  
ATOM   2117  ND2 ASN   268       4.191  60.890  19.121  1.00  0.00           N  
ATOM   2118  N   LEU   269       8.577  58.554  17.132  1.00  0.00              
ATOM   2119  CA  LEU   269       9.453  58.346  16.018  1.00  0.00              
ATOM   2120  CB  LEU   269      10.925  58.180  16.433  1.00  0.00              
ATOM   2121  C   LEU   269       9.030  57.095  15.319  1.00  0.00              
ATOM   2122  O   LEU   269       8.934  57.058  14.096  1.00  0.00              
ATOM   2123  CG  LEU   269      11.890  57.965  15.249  1.00  0.00           C  
ATOM   2124  CD1 LEU   269      11.938  59.194  14.327  1.00  0.00           C  
ATOM   2125  CD2 LEU   269      13.283  57.542  15.740  1.00  0.00           C  
ATOM   2126  N   GLU   270       8.717  56.033  16.080  1.00  0.00              
ATOM   2127  CA  GLU   270       8.380  54.791  15.445  1.00  0.00              
ATOM   2128  CB  GLU   270       8.113  53.654  16.442  1.00  0.00              
ATOM   2129  C   GLU   270       7.152  54.964  14.614  1.00  0.00              
ATOM   2130  O   GLU   270       7.080  54.480  13.485  1.00  0.00              
ATOM   2131  CG  GLU   270       7.898  52.303  15.760  1.00  0.00           C  
ATOM   2132  CD  GLU   270       7.653  51.278  16.851  1.00  0.00           C  
ATOM   2133  OE1 GLU   270       7.824  51.645  18.044  1.00  0.00           O  
ATOM   2134  OE2 GLU   270       7.311  50.113  16.511  1.00  0.00           O  
ATOM   2135  N   GLN   271       6.151  55.683  15.141  1.00  0.00              
ATOM   2136  CA  GLN   271       4.935  55.816  14.402  1.00  0.00              
ATOM   2137  CB  GLN   271       3.813  56.505  15.202  1.00  0.00              
ATOM   2138  C   GLN   271       5.202  56.561  13.128  1.00  0.00              
ATOM   2139  O   GLN   271       4.628  56.236  12.090  1.00  0.00              
ATOM   2140  CG  GLN   271       4.097  57.947  15.621  1.00  0.00           C  
ATOM   2141  CD  GLN   271       2.901  58.417  16.439  1.00  0.00           C  
ATOM   2142  OE1 GLN   271       2.517  57.778  17.418  1.00  0.00           O  
ATOM   2143  NE2 GLN   271       2.291  59.559  16.024  1.00  0.00           N  
ATOM   2144  N   LEU   272       6.078  57.585  13.167  1.00  0.00              
ATOM   2145  CA  LEU   272       6.374  58.368  11.996  1.00  0.00              
ATOM   2146  CB  LEU   272       7.278  59.570  12.310  1.00  0.00              
ATOM   2147  C   LEU   272       7.069  57.530  10.959  1.00  0.00              
ATOM   2148  O   LEU   272       6.702  57.560   9.785  1.00  0.00              
ATOM   2149  CG  LEU   272       7.623  60.425  11.077  1.00  0.00           C  
ATOM   2150  CD1 LEU   272       6.357  60.998  10.417  1.00  0.00           C  
ATOM   2151  CD2 LEU   272       8.641  61.519  11.437  1.00  0.00           C  
ATOM   2152  N   LEU   273       8.077  56.730  11.363  1.00  0.00              
ATOM   2153  CA  LEU   273       8.807  55.930  10.415  1.00  0.00              
ATOM   2154  CB  LEU   273       9.905  55.055  11.058  1.00  0.00              
ATOM   2155  C   LEU   273       7.863  54.982   9.747  1.00  0.00              
ATOM   2156  O   LEU   273       7.946  54.760   8.540  1.00  0.00              
ATOM   2157  CG  LEU   273      11.215  55.774  11.452  1.00  0.00           C  
ATOM   2158  CD1 LEU   273      12.084  56.075  10.229  1.00  0.00           C  
ATOM   2159  CD2 LEU   273      10.964  57.040  12.267  1.00  0.00           C  
ATOM   2160  N   LEU   274       6.931  54.393  10.516  1.00  0.00              
ATOM   2161  CA  LEU   274       6.017  53.449   9.945  1.00  0.00              
ATOM   2162  CB  LEU   274       5.041  52.850  10.977  1.00  0.00              
ATOM   2163  C   LEU   274       5.187  54.158   8.919  1.00  0.00              
ATOM   2164  O   LEU   274       4.943  53.630   7.835  1.00  0.00              
ATOM   2165  CG  LEU   274       5.714  51.973  12.047  1.00  0.00           C  
ATOM   2166  CD1 LEU   274       4.688  51.410  13.039  1.00  0.00           C  
ATOM   2167  CD2 LEU   274       6.564  50.871  11.404  1.00  0.00           C  
ATOM   2168  N   ALA   275       4.740  55.389   9.234  1.00  0.00              
ATOM   2169  CA  ALA   275       3.885  56.118   8.340  1.00  0.00              
ATOM   2170  CB  ALA   275       3.425  57.467   8.920  1.00  0.00              
ATOM   2171  C   ALA   275       4.611  56.400   7.060  1.00  0.00              
ATOM   2172  O   ALA   275       4.031  56.283   5.981  1.00  0.00              
ATOM   2173  N   VAL   276       5.898  56.800   7.139  1.00  0.00              
ATOM   2174  CA  VAL   276       6.617  57.096   5.930  1.00  0.00              
ATOM   2175  CB  VAL   276       7.959  57.753   6.126  1.00  0.00              
ATOM   2176  C   VAL   276       6.799  55.863   5.094  1.00  0.00              
ATOM   2177  O   VAL   276       6.590  55.903   3.883  1.00  0.00              
ATOM   2178  CG1 VAL   276       7.734  59.190   6.607  1.00  0.00           C  
ATOM   2179  CG2 VAL   276       8.801  56.934   7.107  1.00  0.00           C  
ATOM   2180  N   VAL   277       7.172  54.723   5.706  1.00  0.00              
ATOM   2181  CA  VAL   277       7.392  53.529   4.936  1.00  0.00              
ATOM   2182  CB  VAL   277       7.799  52.360   5.788  1.00  0.00              
ATOM   2183  C   VAL   277       6.122  53.150   4.241  1.00  0.00              
ATOM   2184  O   VAL   277       6.125  52.836   3.051  1.00  0.00              
ATOM   2185  CG1 VAL   277       7.806  51.088   4.923  1.00  0.00           C  
ATOM   2186  CG2 VAL   277       9.160  52.678   6.428  1.00  0.00           C  
ATOM   2187  N   LYS   278       4.992  53.179   4.968  1.00  0.00              
ATOM   2188  CA  LYS   278       3.744  52.764   4.395  1.00  0.00              
ATOM   2189  CB  LYS   278       2.620  52.667   5.442  1.00  0.00              
ATOM   2190  C   LYS   278       3.345  53.686   3.279  1.00  0.00              
ATOM   2191  O   LYS   278       2.835  53.235   2.254  1.00  0.00              
ATOM   2192  CG  LYS   278       2.882  51.526   6.431  1.00  0.00           C  
ATOM   2193  CD  LYS   278       1.970  51.512   7.658  1.00  0.00           C  
ATOM   2194  CE  LYS   278       2.272  50.357   8.617  1.00  0.00           C  
ATOM   2195  NZ  LYS   278       2.078  49.059   7.932  1.00  0.00           N  
ATOM   2196  N   SER   279       3.566  55.006   3.439  1.00  0.00              
ATOM   2197  CA  SER   279       3.188  55.957   2.427  1.00  0.00              
ATOM   2198  CB  SER   279       3.340  57.413   2.894  1.00  0.00              
ATOM   2199  C   SER   279       4.034  55.771   1.205  1.00  0.00              
ATOM   2200  O   SER   279       3.571  55.978   0.084  1.00  0.00              
ATOM   2201  OG  SER   279       2.417  57.689   3.938  1.00  0.00           O  
ATOM   2202  N   ILE   280       5.311  55.389   1.383  1.00  0.00              
ATOM   2203  CA  ILE   280       6.165  55.195   0.247  1.00  0.00              
ATOM   2204  CB  ILE   280       7.578  54.893   0.647  1.00  0.00              
ATOM   2205  C   ILE   280       5.614  54.049  -0.545  1.00  0.00              
ATOM   2206  O   ILE   280       5.564  54.107  -1.773  1.00  0.00              
ATOM   2207  CG2 ILE   280       8.378  54.527  -0.617  1.00  0.00           C  
ATOM   2208  CG1 ILE   280       8.147  56.101   1.414  1.00  0.00           C  
ATOM   2209  CD1 ILE   280       9.436  55.818   2.179  1.00  0.00           C  
ATOM   2210  N   ARG   281       5.196  52.962   0.137  1.00  0.00              
ATOM   2211  CA  ARG   281       4.642  51.839  -0.567  1.00  0.00              
ATOM   2212  CB  ARG   281       4.300  50.663   0.368  1.00  0.00              
ATOM   2213  C   ARG   281       3.376  52.283  -1.249  1.00  0.00              
ATOM   2214  O   ARG   281       3.203  52.063  -2.447  1.00  0.00              
ATOM   2215  CG  ARG   281       5.512  50.098   1.122  1.00  0.00           C  
ATOM   2216  CD  ARG   281       5.163  48.919   2.036  1.00  0.00           C  
ATOM   2217  NE  ARG   281       6.365  48.561   2.845  1.00  0.00           N  
ATOM   2218  CZ  ARG   281       7.270  47.646   2.388  1.00  0.00           C  
ATOM   2219  NH1 ARG   281       7.149  47.125   1.133  1.00  0.00           N  
ATOM   2220  NH2 ARG   281       8.298  47.247   3.193  1.00  0.00           N  
ATOM   2221  N   SER   282       2.449  52.926  -0.507  1.00  0.00              
ATOM   2222  CA  SER   282       1.269  53.435  -1.153  1.00  0.00              
ATOM   2223  CB  SER   282       0.273  52.364  -1.584  1.00  0.00              
ATOM   2224  C   SER   282       0.554  54.324  -0.176  1.00  0.00              
ATOM   2225  O   SER   282       0.281  53.931   0.957  1.00  0.00              
ATOM   2226  OG  SER   282      -0.412  51.887  -0.443  1.00  0.00           O  
ATOM   2227  N   ILE   283       0.232  55.548  -0.617  1.00  0.00              
ATOM   2228  CA  ILE   283      -0.471  56.505   0.194  1.00  0.00              
ATOM   2229  CB  ILE   283      -0.579  57.857  -0.455  1.00  0.00              
ATOM   2230  C   ILE   283      -1.871  56.019   0.456  1.00  0.00              
ATOM   2231  O   ILE   283      -2.347  56.108   1.585  1.00  0.00              
ATOM   2232  CG2 ILE   283      -1.493  58.722   0.427  1.00  0.00           C  
ATOM   2233  CG1 ILE   283       0.807  58.477  -0.691  1.00  0.00           C  
ATOM   2234  CD1 ILE   283       1.578  58.781   0.592  1.00  0.00           C  
ATOM   2235  N   PRO   284      -2.572  55.513  -0.529  1.00  0.00              
ATOM   2236  CA  PRO   284      -3.921  55.056  -0.308  1.00  0.00              
ATOM   2237  CB  PRO   284      -4.462  54.686  -1.686  1.00  0.00              
ATOM   2238  C   PRO   284      -4.001  53.944   0.701  1.00  0.00              
ATOM   2239  O   PRO   284      -4.940  53.951   1.495  1.00  0.00              
ATOM   2240  CD  PRO   284      -2.347  55.880  -1.922  1.00  0.00           C  
ATOM   2241  CG  PRO   284      -3.690  55.625  -2.633  1.00  0.00           C  
ATOM   2242  N   ALA   285      -3.053  52.987   0.688  1.00  0.00              
ATOM   2243  CA  ALA   285      -3.123  51.910   1.639  1.00  0.00              
ATOM   2244  CB  ALA   285      -2.120  50.769   1.421  1.00  0.00              
ATOM   2245  C   ALA   285      -2.901  52.448   3.012  1.00  0.00              
ATOM   2246  O   ALA   285      -3.538  52.014   3.968  1.00  0.00              
ATOM   2247  N   TYR   286      -1.967  53.405   3.152  1.00  0.00              
ATOM   2248  CA  TYR   286      -1.668  53.953   4.443  1.00  0.00              
ATOM   2249  CB  TYR   286      -0.510  54.964   4.377  1.00  0.00              
ATOM   2250  C   TYR   286      -2.889  54.635   4.977  1.00  0.00              
ATOM   2251  O   TYR   286      -3.262  54.444   6.134  1.00  0.00              
ATOM   2252  CG  TYR   286      -0.394  55.657   5.689  1.00  0.00           C  
ATOM   2253  CD1 TYR   286       0.112  55.013   6.794  1.00  0.00           C  
ATOM   2254  CD2 TYR   286      -0.778  56.972   5.803  1.00  0.00           C  
ATOM   2255  CE1 TYR   286       0.219  55.669   7.999  1.00  0.00           C  
ATOM   2256  CE2 TYR   286      -0.674  57.633   7.002  1.00  0.00           C  
ATOM   2257  CZ  TYR   286      -0.175  56.982   8.102  1.00  0.00           C  
ATOM   2258  OH  TYR   286      -0.070  57.664   9.332  1.00  0.00           O  
ATOM   2259  N   LEU   287      -3.562  55.440   4.137  1.00  0.00              
ATOM   2260  CA  LEU   287      -4.732  56.143   4.580  1.00  0.00              
ATOM   2261  CB  LEU   287      -5.260  57.151   3.549  1.00  0.00              
ATOM   2262  C   LEU   287      -5.823  55.170   4.904  1.00  0.00              
ATOM   2263  O   LEU   287      -6.556  55.363   5.868  1.00  0.00              
ATOM   2264  CG  LEU   287      -4.299  58.334   3.328  1.00  0.00           C  
ATOM   2265  CD1 LEU   287      -4.869  59.346   2.322  1.00  0.00           C  
ATOM   2266  CD2 LEU   287      -3.902  58.980   4.664  1.00  0.00           C  
ATOM   2267  N   ALA   288      -5.966  54.093   4.111  1.00  0.00              
ATOM   2268  CA  ALA   288      -7.016  53.143   4.350  1.00  0.00              
ATOM   2269  CB  ALA   288      -7.017  51.997   3.325  1.00  0.00              
ATOM   2270  C   ALA   288      -6.808  52.540   5.702  1.00  0.00              
ATOM   2271  O   ALA   288      -7.761  52.307   6.445  1.00  0.00              
ATOM   2272  N   GLU   289      -5.539  52.259   6.047  1.00  0.00              
ATOM   2273  CA  GLU   289      -5.213  51.662   7.306  1.00  0.00              
ATOM   2274  CB  GLU   289      -3.717  51.312   7.420  1.00  0.00              
ATOM   2275  C   GLU   289      -5.580  52.606   8.418  1.00  0.00              
ATOM   2276  O   GLU   289      -6.110  52.178   9.441  1.00  0.00              
ATOM   2277  CG  GLU   289      -3.396  50.353   8.567  1.00  0.00           C  
ATOM   2278  CD  GLU   289      -1.936  49.942   8.445  1.00  0.00           C  
ATOM   2279  OE1 GLU   289      -1.587  49.309   7.413  1.00  0.00           O  
ATOM   2280  OE2 GLU   289      -1.151  50.254   9.380  1.00  0.00           O  
ATOM   2281  N   THR   290      -5.324  53.921   8.251  1.00  0.00              
ATOM   2282  CA  THR   290      -5.618  54.855   9.307  1.00  0.00              
ATOM   2283  CB  THR   290      -5.180  56.271   9.035  1.00  0.00              
ATOM   2284  C   THR   290      -7.094  54.869   9.557  1.00  0.00              
ATOM   2285  O   THR   290      -7.527  54.939  10.706  1.00  0.00              
ATOM   2286  OG1 THR   290      -5.825  56.795   7.885  1.00  0.00           O  
ATOM   2287  CG2 THR   290      -3.656  56.299   8.856  1.00  0.00           C  
ATOM   2288  N   LEU   291      -7.912  54.816   8.488  1.00  0.00              
ATOM   2289  CA  LEU   291      -9.334  54.806   8.680  1.00  0.00              
ATOM   2290  CB  LEU   291     -10.172  54.837   7.384  1.00  0.00              
ATOM   2291  C   LEU   291      -9.742  53.568   9.415  1.00  0.00              
ATOM   2292  O   LEU   291     -10.585  53.630  10.308  1.00  0.00              
ATOM   2293  CG  LEU   291     -10.272  56.210   6.687  1.00  0.00           C  
ATOM   2294  CD1 LEU   291      -8.946  56.661   6.078  1.00  0.00           C  
ATOM   2295  CD2 LEU   291     -11.412  56.230   5.663  1.00  0.00           C  
ATOM   2296  N   TYR   292      -9.145  52.409   9.079  1.00  0.00              
ATOM   2297  CA  TYR   292      -9.569  51.178   9.683  1.00  0.00              
ATOM   2298  CB  TYR   292      -8.776  49.974   9.149  1.00  0.00              
ATOM   2299  C   TYR   292      -9.368  51.262  11.164  1.00  0.00              
ATOM   2300  O   TYR   292     -10.266  50.948  11.943  1.00  0.00              
ATOM   2301  CG  TYR   292      -9.281  48.735   9.803  1.00  0.00           C  
ATOM   2302  CD1 TYR   292     -10.448  48.145   9.372  1.00  0.00           C  
ATOM   2303  CD2 TYR   292      -8.585  48.154  10.836  1.00  0.00           C  
ATOM   2304  CE1 TYR   292     -10.918  46.997   9.964  1.00  0.00           C  
ATOM   2305  CE2 TYR   292      -9.050  47.006  11.432  1.00  0.00           C  
ATOM   2306  CZ  TYR   292     -10.218  46.426  10.999  1.00  0.00           C  
ATOM   2307  OH  TYR   292     -10.693  45.247  11.611  1.00  0.00           O  
ATOM   2308  N   TYR   293      -8.187  51.726  11.596  1.00  0.00              
ATOM   2309  CA  TYR   293      -7.873  51.822  12.992  1.00  0.00              
ATOM   2310  CB  TYR   293      -6.379  52.075  13.258  1.00  0.00              
ATOM   2311  C   TYR   293      -8.743  52.840  13.659  1.00  0.00              
ATOM   2312  O   TYR   293      -9.055  52.714  14.841  1.00  0.00              
ATOM   2313  CG  TYR   293      -5.727  50.781  12.894  1.00  0.00           C  
ATOM   2314  CD1 TYR   293      -5.407  50.490  11.588  1.00  0.00           C  
ATOM   2315  CD2 TYR   293      -5.457  49.840  13.860  1.00  0.00           C  
ATOM   2316  CE1 TYR   293      -4.816  49.291  11.258  1.00  0.00           C  
ATOM   2317  CE2 TYR   293      -4.867  48.640  13.535  1.00  0.00           C  
ATOM   2318  CZ  TYR   293      -4.543  48.360  12.230  1.00  0.00           C  
ATOM   2319  OH  TYR   293      -3.939  47.128  11.895  1.00  0.00           O  
ATOM   2320  N   ALA   294      -9.147  53.896  12.935  1.00  0.00              
ATOM   2321  CA  ALA   294      -9.961  54.907  13.542  1.00  0.00              
ATOM   2322  CB  ALA   294     -10.371  55.982  12.526  1.00  0.00              
ATOM   2323  C   ALA   294     -11.235  54.290  14.046  1.00  0.00              
ATOM   2324  O   ALA   294     -11.706  54.647  15.124  1.00  0.00              
ATOM   2325  N   MET   295     -11.876  53.432  13.226  1.00  0.00              
ATOM   2326  CA  MET   295     -13.105  52.747  13.537  1.00  0.00              
ATOM   2327  CB  MET   295     -13.851  52.337  12.257  1.00  0.00              
ATOM   2328  C   MET   295     -12.994  51.547  14.446  1.00  0.00              
ATOM   2329  O   MET   295     -13.857  51.333  15.296  1.00  0.00              
ATOM   2330  CG  MET   295     -14.345  53.562  11.478  1.00  0.00           C  
ATOM   2331  SD  MET   295     -15.151  53.206   9.889  1.00  0.00           S  
ATOM   2332  CE  MET   295     -13.610  53.199   8.932  1.00  0.00           C  
ATOM   2333  N   LYS   296     -11.936  50.725  14.300  1.00  0.00              
ATOM   2334  CA  LYS   296     -11.883  49.472  15.007  1.00  0.00              
ATOM   2335  CB  LYS   296     -10.718  48.574  14.562  1.00  0.00              
ATOM   2336  C   LYS   296     -11.784  49.692  16.483  1.00  0.00              
ATOM   2337  O   LYS   296     -11.097  50.597  16.954  1.00  0.00              
ATOM   2338  CG  LYS   296     -10.904  47.116  14.976  1.00  0.00           C  
ATOM   2339  CD  LYS   296     -12.103  46.452  14.297  1.00  0.00           C  
ATOM   2340  CE  LYS   296     -12.382  45.032  14.790  1.00  0.00           C  
ATOM   2341  NZ  LYS   296     -13.558  44.473  14.087  1.00  0.00           N  
ATOM   2342  N   GLY   297     -12.493  48.845  17.260  1.00  0.00              
ATOM   2343  CA  GLY   297     -12.451  48.948  18.689  1.00  0.00              
ATOM   2344  C   GLY   297     -13.609  49.772  19.139  1.00  0.00              
ATOM   2345  O   GLY   297     -14.355  50.319  18.329  1.00  0.00              
ATOM   2346  N   ALA   298     -13.786  49.872  20.471  1.00  0.00              
ATOM   2347  CA  ALA   298     -14.890  50.619  20.989  1.00  0.00              
ATOM   2348  CB  ALA   298     -15.042  50.525  22.517  1.00  0.00              
ATOM   2349  C   ALA   298     -14.682  52.057  20.637  1.00  0.00              
ATOM   2350  O   ALA   298     -13.575  52.584  20.731  1.00  0.00              
ATOM   2351  N   GLY   299     -15.766  52.728  20.204  1.00  0.00              
ATOM   2352  CA  GLY   299     -15.683  54.122  19.888  1.00  0.00              
ATOM   2353  C   GLY   299     -15.122  54.279  18.515  1.00  0.00              
ATOM   2354  O   GLY   299     -14.821  53.307  17.823  1.00  0.00              
ATOM   2355  N   THR   300     -14.996  55.546  18.077  1.00  0.00              
ATOM   2356  CA  THR   300     -14.427  55.828  16.796  1.00  0.00              
ATOM   2357  CB  THR   300     -15.464  56.067  15.736  1.00  0.00              
ATOM   2358  C   THR   300     -13.648  57.093  16.943  1.00  0.00              
ATOM   2359  O   THR   300     -14.022  57.963  17.729  1.00  0.00              
ATOM   2360  OG1 THR   300     -16.317  54.937  15.628  1.00  0.00           O  
ATOM   2361  CG2 THR   300     -14.761  56.325  14.391  1.00  0.00           C  
ATOM   2362  N   ASP   301     -12.514  57.230  16.224  1.00  0.00              
ATOM   2363  CA  ASP   301     -11.913  58.524  16.296  1.00  0.00              
ATOM   2364  CB  ASP   301     -10.363  58.593  16.400  1.00  0.00              
ATOM   2365  C   ASP   301     -12.510  59.312  15.172  1.00  0.00              
ATOM   2366  O   ASP   301     -12.156  59.209  14.000  1.00  0.00              
ATOM   2367  CG  ASP   301      -9.574  57.946  15.268  1.00  0.00           C  
ATOM   2368  OD1 ASP   301      -9.877  58.187  14.075  1.00  0.00           O  
ATOM   2369  OD2 ASP   301      -8.619  57.194  15.598  1.00  0.00           O  
ATOM   2370  N   ASP   302     -13.522  60.109  15.532  1.00  0.00              
ATOM   2371  CA  ASP   302     -14.280  60.852  14.576  1.00  0.00              
ATOM   2372  CB  ASP   302     -15.491  61.552  15.211  1.00  0.00              
ATOM   2373  C   ASP   302     -13.419  61.877  13.917  1.00  0.00              
ATOM   2374  O   ASP   302     -13.602  62.185  12.741  1.00  0.00              
ATOM   2375  CG  ASP   302     -16.477  60.454  15.587  1.00  0.00           C  
ATOM   2376  OD1 ASP   302     -16.903  59.701  14.669  1.00  0.00           O  
ATOM   2377  OD2 ASP   302     -16.807  60.343  16.797  1.00  0.00           O  
ATOM   2378  N   HIS   303     -12.451  62.436  14.659  1.00  0.00              
ATOM   2379  CA  HIS   303     -11.623  63.479  14.127  1.00  0.00              
ATOM   2380  CB  HIS   303     -10.564  63.923  15.151  1.00  0.00              
ATOM   2381  C   HIS   303     -10.892  62.955  12.925  1.00  0.00              
ATOM   2382  O   HIS   303     -10.873  63.601  11.877  1.00  0.00              
ATOM   2383  ND1 HIS   303      -8.531  65.440  15.158  1.00  0.00           N  
ATOM   2384  CG  HIS   303      -9.832  65.180  14.789  1.00  0.00           C  
ATOM   2385  NE2 HIS   303      -9.248  67.229  14.053  1.00  0.00           N  
ATOM   2386  CD2 HIS   303     -10.255  66.283  14.114  1.00  0.00           C  
ATOM   2387  CE1 HIS   303      -8.233  66.679  14.691  1.00  0.00           C  
ATOM   2388  N   THR   304     -10.271  61.765  13.047  1.00  0.00              
ATOM   2389  CA  THR   304      -9.511  61.197  11.967  1.00  0.00              
ATOM   2390  CB  THR   304      -8.728  59.980  12.362  1.00  0.00              
ATOM   2391  C   THR   304     -10.420  60.798  10.850  1.00  0.00              
ATOM   2392  O   THR   304     -10.085  60.961   9.678  1.00  0.00              
ATOM   2393  OG1 THR   304      -7.819  60.294  13.408  1.00  0.00           O  
ATOM   2394  CG2 THR   304      -7.965  59.456  11.132  1.00  0.00           C  
ATOM   2395  N   LEU   305     -11.603  60.255  11.187  1.00  0.00              
ATOM   2396  CA  LEU   305     -12.500  59.789  10.173  1.00  0.00              
ATOM   2397  CB  LEU   305     -13.775  59.179  10.782  1.00  0.00              
ATOM   2398  C   LEU   305     -12.891  60.953   9.307  1.00  0.00              
ATOM   2399  O   LEU   305     -12.883  60.852   8.080  1.00  0.00              
ATOM   2400  CG  LEU   305     -14.772  58.632   9.747  1.00  0.00           C  
ATOM   2401  CD1 LEU   305     -14.166  57.464   8.960  1.00  0.00           C  
ATOM   2402  CD2 LEU   305     -16.110  58.261  10.402  1.00  0.00           C  
ATOM   2403  N   ILE   306     -13.225  62.102   9.929  1.00  0.00              
ATOM   2404  CA  ILE   306     -13.634  63.267   9.190  1.00  0.00              
ATOM   2405  CB  ILE   306     -14.015  64.415  10.079  1.00  0.00              
ATOM   2406  C   ILE   306     -12.493  63.753   8.351  1.00  0.00              
ATOM   2407  O   ILE   306     -12.654  64.019   7.162  1.00  0.00              
ATOM   2408  CG2 ILE   306     -14.192  65.657   9.191  1.00  0.00           C  
ATOM   2409  CG1 ILE   306     -15.269  64.073  10.895  1.00  0.00           C  
ATOM   2410  CD1 ILE   306     -16.495  63.822  10.021  1.00  0.00           C  
ATOM   2411  N   ARG   307     -11.294  63.844   8.951  1.00  0.00              
ATOM   2412  CA  ARG   307     -10.164  64.422   8.280  1.00  0.00              
ATOM   2413  CB  ARG   307      -8.888  64.363   9.140  1.00  0.00              
ATOM   2414  C   ARG   307      -9.840  63.663   7.029  1.00  0.00              
ATOM   2415  O   ARG   307      -9.652  64.265   5.974  1.00  0.00              
ATOM   2416  CG  ARG   307      -7.657  64.974   8.461  1.00  0.00           C  
ATOM   2417  CD  ARG   307      -6.324  64.585   9.108  1.00  0.00           C  
ATOM   2418  NE  ARG   307      -6.459  64.803  10.574  1.00  0.00           N  
ATOM   2419  CZ  ARG   307      -6.649  63.746  11.417  1.00  0.00           C  
ATOM   2420  NH1 ARG   307      -6.504  62.468  10.962  1.00  0.00           N  
ATOM   2421  NH2 ARG   307      -6.988  63.966  12.720  1.00  0.00           N  
ATOM   2422  N   VAL   308      -9.751  62.322   7.112  1.00  0.00              
ATOM   2423  CA  VAL   308      -9.363  61.550   5.963  1.00  0.00              
ATOM   2424  CB  VAL   308      -9.144  60.102   6.274  1.00  0.00              
ATOM   2425  C   VAL   308     -10.404  61.612   4.890  1.00  0.00              
ATOM   2426  O   VAL   308     -10.080  61.789   3.716  1.00  0.00              
ATOM   2427  CG1 VAL   308      -8.832  59.377   4.955  1.00  0.00           C  
ATOM   2428  CG2 VAL   308      -8.031  59.987   7.330  1.00  0.00           C  
ATOM   2429  N   MET   309     -11.690  61.458   5.261  1.00  0.00              
ATOM   2430  CA  MET   309     -12.710  61.426   4.254  1.00  0.00              
ATOM   2431  CB  MET   309     -14.113  61.143   4.820  1.00  0.00              
ATOM   2432  C   MET   309     -12.762  62.740   3.529  1.00  0.00              
ATOM   2433  O   MET   309     -12.828  62.770   2.302  1.00  0.00              
ATOM   2434  CG  MET   309     -14.272  59.722   5.364  1.00  0.00           C  
ATOM   2435  SD  MET   309     -14.167  58.419   4.101  1.00  0.00           S  
ATOM   2436  CE  MET   309     -15.806  58.740   3.389  1.00  0.00           C  
ATOM   2437  N   VAL   310     -12.737  63.865   4.267  1.00  0.00              
ATOM   2438  CA  VAL   310     -12.831  65.168   3.664  1.00  0.00              
ATOM   2439  CB  VAL   310     -12.943  66.263   4.684  1.00  0.00              
ATOM   2440  C   VAL   310     -11.618  65.488   2.846  1.00  0.00              
ATOM   2441  O   VAL   310     -11.726  65.889   1.689  1.00  0.00              
ATOM   2442  CG1 VAL   310     -12.816  67.618   3.969  1.00  0.00           C  
ATOM   2443  CG2 VAL   310     -14.269  66.085   5.441  1.00  0.00           C  
ATOM   2444  N   SER   311     -10.424  65.282   3.424  1.00  0.00              
ATOM   2445  CA  SER   311      -9.202  65.708   2.803  1.00  0.00              
ATOM   2446  CB  SER   311      -7.975  65.469   3.698  1.00  0.00              
ATOM   2447  C   SER   311      -8.961  64.966   1.526  1.00  0.00              
ATOM   2448  O   SER   311      -8.364  65.518   0.602  1.00  0.00              
ATOM   2449  OG  SER   311      -7.791  64.077   3.908  1.00  0.00           O  
ATOM   2450  N   ARG   312      -9.418  63.703   1.425  1.00  0.00              
ATOM   2451  CA  ARG   312      -9.073  62.950   0.251  1.00  0.00              
ATOM   2452  CB  ARG   312      -8.541  61.556   0.608  1.00  0.00              
ATOM   2453  C   ARG   312     -10.262  62.713  -0.629  1.00  0.00              
ATOM   2454  O   ARG   312     -10.171  61.941  -1.582  1.00  0.00              
ATOM   2455  CG  ARG   312      -7.172  61.631   1.267  1.00  0.00           C  
ATOM   2456  CD  ARG   312      -6.140  62.210   0.307  1.00  0.00           C  
ATOM   2457  NE  ARG   312      -4.844  62.302   1.019  1.00  0.00           N  
ATOM   2458  CZ  ARG   312      -3.684  62.244   0.306  1.00  0.00           C  
ATOM   2459  NH1 ARG   312      -3.712  61.971  -1.031  1.00  0.00           N  
ATOM   2460  NH2 ARG   312      -2.496  62.468   0.935  1.00  0.00           N  
ATOM   2461  N   SER   313     -11.386  63.410  -0.399  1.00  0.00              
ATOM   2462  CA  SER   313     -12.553  63.103  -1.178  1.00  0.00              
ATOM   2463  CB  SER   313     -13.792  63.907  -0.747  1.00  0.00              
ATOM   2464  C   SER   313     -12.310  63.385  -2.633  1.00  0.00              
ATOM   2465  O   SER   313     -12.833  62.695  -3.506  1.00  0.00              
ATOM   2466  OG  SER   313     -13.581  65.293  -0.973  1.00  0.00           O  
ATOM   2467  N   GLU   314     -11.589  64.478  -2.920  1.00  0.00              
ATOM   2468  CA  GLU   314     -11.261  64.928  -4.243  1.00  0.00              
ATOM   2469  CB  GLU   314     -10.897  66.423  -4.228  1.00  0.00              
ATOM   2470  C   GLU   314     -10.073  64.217  -4.831  1.00  0.00              
ATOM   2471  O   GLU   314      -9.930  64.196  -6.050  1.00  0.00              
ATOM   2472  CG  GLU   314     -11.950  67.307  -3.550  1.00  0.00           C  
ATOM   2473  CD  GLU   314     -12.957  67.810  -4.571  1.00  0.00           C  
ATOM   2474  OE1 GLU   314     -12.778  67.522  -5.784  1.00  0.00           O  
ATOM   2475  OE2 GLU   314     -13.921  68.502  -4.146  1.00  0.00           O  
ATOM   2476  N   ILE   315      -9.095  63.820  -3.984  1.00  0.00              
ATOM   2477  CA  ILE   315      -7.853  63.232  -4.433  1.00  0.00              
ATOM   2478  CB  ILE   315      -6.786  63.439  -3.398  1.00  0.00              
ATOM   2479  C   ILE   315      -7.845  61.761  -4.758  1.00  0.00              
ATOM   2480  O   ILE   315      -7.634  61.376  -5.909  1.00  0.00              
ATOM   2481  CG2 ILE   315      -5.522  62.681  -3.823  1.00  0.00           C  
ATOM   2482  CG1 ILE   315      -6.564  64.942  -3.169  1.00  0.00           C  
ATOM   2483  CD1 ILE   315      -5.737  65.260  -1.924  1.00  0.00           C  
ATOM   2484  N   ASP   316      -8.119  60.890  -3.756  1.00  0.00              
ATOM   2485  CA  ASP   316      -7.918  59.483  -4.003  1.00  0.00              
ATOM   2486  CB  ASP   316      -6.449  59.069  -3.814  1.00  0.00              
ATOM   2487  C   ASP   316      -8.723  58.638  -3.064  1.00  0.00              
ATOM   2488  O   ASP   316      -8.298  57.542  -2.701  1.00  0.00              
ATOM   2489  CG  ASP   316      -6.017  59.388  -2.389  1.00  0.00           C  
ATOM   2490  OD1 ASP   316      -6.810  60.028  -1.650  1.00  0.00           O  
ATOM   2491  OD2 ASP   316      -4.874  59.003  -2.026  1.00  0.00           O  
ATOM   2492  N   LEU   317      -9.934  59.087  -2.704  1.00  0.00              
ATOM   2493  CA  LEU   317     -10.770  58.383  -1.777  1.00  0.00              
ATOM   2494  CB  LEU   317     -12.071  59.156  -1.488  1.00  0.00              
ATOM   2495  C   LEU   317     -11.130  57.066  -2.399  1.00  0.00              
ATOM   2496  O   LEU   317     -11.299  56.068  -1.703  1.00  0.00              
ATOM   2497  CG  LEU   317     -12.896  58.664  -0.275  1.00  0.00           C  
ATOM   2498  CD1 LEU   317     -13.438  57.239  -0.452  1.00  0.00           C  
ATOM   2499  CD2 LEU   317     -12.136  58.863   1.046  1.00  0.00           C  
ATOM   2500  N   PHE   318     -11.283  57.037  -3.738  1.00  0.00              
ATOM   2501  CA  PHE   318     -11.653  55.836  -4.435  1.00  0.00              
ATOM   2502  CB  PHE   318     -11.816  56.059  -5.948  1.00  0.00              
ATOM   2503  C   PHE   318     -10.585  54.801  -4.251  1.00  0.00              
ATOM   2504  O   PHE   318     -10.874  53.642  -3.958  1.00  0.00              
ATOM   2505  CG  PHE   318     -12.163  54.754  -6.585  1.00  0.00           C  
ATOM   2506  CD1 PHE   318     -13.428  54.237  -6.463  1.00  0.00           C  
ATOM   2507  CD2 PHE   318     -11.233  54.051  -7.316  1.00  0.00           C  
ATOM   2508  CE1 PHE   318     -13.773  53.042  -7.045  1.00  0.00           C  
ATOM   2509  CE2 PHE   318     -11.566  52.852  -7.904  1.00  0.00           C  
ATOM   2510  CZ  PHE   318     -12.837  52.347  -7.768  1.00  0.00           C  
ATOM   2511  N   ASN   319      -9.311  55.197  -4.416  1.00  0.00              
ATOM   2512  CA  ASN   319      -8.220  54.274  -4.292  1.00  0.00              
ATOM   2513  CB  ASN   319      -6.854  54.925  -4.574  1.00  0.00              
ATOM   2514  C   ASN   319      -8.192  53.759  -2.891  1.00  0.00              
ATOM   2515  O   ASN   319      -7.925  52.580  -2.660  1.00  0.00              
ATOM   2516  CG  ASN   319      -6.785  55.252  -6.059  1.00  0.00           C  
ATOM   2517  OD1 ASN   319      -6.905  54.369  -6.906  1.00  0.00           O  
ATOM   2518  ND2 ASN   319      -6.594  56.556  -6.391  1.00  0.00           N  
ATOM   2519  N   ILE   320      -8.473  54.639  -1.915  1.00  0.00              
ATOM   2520  CA  ILE   320      -8.458  54.251  -0.537  1.00  0.00              
ATOM   2521  CB  ILE   320      -8.764  55.389   0.392  1.00  0.00              
ATOM   2522  C   ILE   320      -9.507  53.198  -0.335  1.00  0.00              
ATOM   2523  O   ILE   320      -9.283  52.221   0.377  1.00  0.00              
ATOM   2524  CG2 ILE   320      -8.875  54.821   1.816  1.00  0.00           C  
ATOM   2525  CG1 ILE   320      -7.706  56.497   0.252  1.00  0.00           C  
ATOM   2526  CD1 ILE   320      -8.101  57.811   0.926  1.00  0.00           C  
ATOM   2527  N   ARG   321     -10.687  53.367  -0.965  1.00  0.00              
ATOM   2528  CA  ARG   321     -11.763  52.431  -0.789  1.00  0.00              
ATOM   2529  CB  ARG   321     -13.019  52.812  -1.609  1.00  0.00              
ATOM   2530  C   ARG   321     -11.322  51.082  -1.268  1.00  0.00              
ATOM   2531  O   ARG   321     -11.551  50.068  -0.610  1.00  0.00              
ATOM   2532  CG  ARG   321     -13.662  54.143  -1.193  1.00  0.00           C  
ATOM   2533  CD  ARG   321     -15.030  54.447  -1.829  1.00  0.00           C  
ATOM   2534  NE  ARG   321     -14.839  54.787  -3.272  1.00  0.00           N  
ATOM   2535  CZ  ARG   321     -15.899  55.127  -4.072  1.00  0.00           C  
ATOM   2536  NH1 ARG   321     -17.183  55.047  -3.619  1.00  0.00           N  
ATOM   2537  NH2 ARG   321     -15.690  55.569  -5.344  1.00  0.00           N  
ATOM   2538  N   LYS   322     -10.659  51.042  -2.436  1.00  0.00              
ATOM   2539  CA  LYS   322     -10.274  49.793  -3.025  1.00  0.00              
ATOM   2540  CB  LYS   322      -9.693  49.981  -4.435  1.00  0.00              
ATOM   2541  C   LYS   322      -9.271  49.103  -2.145  1.00  0.00              
ATOM   2542  O   LYS   322      -9.350  47.893  -1.936  1.00  0.00              
ATOM   2543  CG  LYS   322      -9.891  48.756  -5.325  1.00  0.00           C  
ATOM   2544  CD  LYS   322     -11.372  48.446  -5.577  1.00  0.00           C  
ATOM   2545  CE  LYS   322     -12.224  49.687  -5.861  1.00  0.00           C  
ATOM   2546  NZ  LYS   322     -13.654  49.315  -5.963  1.00  0.00           N  
ATOM   2547  N   GLU   323      -8.301  49.858  -1.593  1.00  0.00              
ATOM   2548  CA  GLU   323      -7.282  49.288  -0.755  1.00  0.00              
ATOM   2549  CB  GLU   323      -6.161  50.276  -0.401  1.00  0.00              
ATOM   2550  C   GLU   323      -7.893  48.787   0.514  1.00  0.00              
ATOM   2551  O   GLU   323      -7.465  47.773   1.062  1.00  0.00              
ATOM   2552  CG  GLU   323      -5.272  50.576  -1.605  1.00  0.00           C  
ATOM   2553  CD  GLU   323      -4.716  49.246  -2.088  1.00  0.00           C  
ATOM   2554  OE1 GLU   323      -4.230  48.465  -1.228  1.00  0.00           O  
ATOM   2555  OE2 GLU   323      -4.763  48.992  -3.321  1.00  0.00           O  
ATOM   2556  N   PHE   324      -8.913  49.501   1.017  1.00  0.00              
ATOM   2557  CA  PHE   324      -9.566  49.161   2.247  1.00  0.00              
ATOM   2558  CB  PHE   324     -10.687  50.178   2.556  1.00  0.00              
ATOM   2559  C   PHE   324     -10.176  47.797   2.102  1.00  0.00              
ATOM   2560  O   PHE   324      -9.984  46.930   2.953  1.00  0.00              
ATOM   2561  CG  PHE   324     -11.239  49.998   3.931  1.00  0.00           C  
ATOM   2562  CD1 PHE   324     -12.241  49.090   4.183  1.00  0.00           C  
ATOM   2563  CD2 PHE   324     -10.762  50.762   4.973  1.00  0.00           C  
ATOM   2564  CE1 PHE   324     -12.750  48.941   5.453  1.00  0.00           C  
ATOM   2565  CE2 PHE   324     -11.265  50.619   6.245  1.00  0.00           C  
ATOM   2566  CZ  PHE   324     -12.261  49.704   6.488  1.00  0.00           C  
ATOM   2567  N   ARG   325     -10.915  47.560   1.001  1.00  0.00              
ATOM   2568  CA  ARG   325     -11.570  46.293   0.828  1.00  0.00              
ATOM   2569  CB  ARG   325     -12.459  46.224  -0.423  1.00  0.00              
ATOM   2570  C   ARG   325     -10.551  45.203   0.700  1.00  0.00              
ATOM   2571  O   ARG   325     -10.690  44.137   1.299  1.00  0.00              
ATOM   2572  CG  ARG   325     -13.158  44.872  -0.568  1.00  0.00           C  
ATOM   2573  CD  ARG   325     -13.978  44.733  -1.850  1.00  0.00           C  
ATOM   2574  NE  ARG   325     -14.581  43.370  -1.832  1.00  0.00           N  
ATOM   2575  CZ  ARG   325     -15.123  42.847  -2.970  1.00  0.00           C  
ATOM   2576  NH1 ARG   325     -15.097  43.567  -4.129  1.00  0.00           N  
ATOM   2577  NH2 ARG   325     -15.685  41.603  -2.946  1.00  0.00           N  
ATOM   2578  N   LYS   326      -9.486  45.446  -0.084  1.00  0.00              
ATOM   2579  CA  LYS   326      -8.513  44.424  -0.338  1.00  0.00              
ATOM   2580  CB  LYS   326      -7.416  44.921  -1.294  1.00  0.00              
ATOM   2581  C   LYS   326      -7.863  44.001   0.946  1.00  0.00              
ATOM   2582  O   LYS   326      -7.780  42.811   1.243  1.00  0.00              
ATOM   2583  CG  LYS   326      -6.364  43.879  -1.675  1.00  0.00           C  
ATOM   2584  CD  LYS   326      -5.530  44.299  -2.888  1.00  0.00           C  
ATOM   2585  CE  LYS   326      -4.881  45.676  -2.735  1.00  0.00           C  
ATOM   2586  NZ  LYS   326      -4.225  46.076  -3.999  1.00  0.00           N  
ATOM   2587  N   ASN   327      -7.377  44.968   1.743  1.00  0.00              
ATOM   2588  CA  ASN   327      -6.672  44.644   2.953  1.00  0.00              
ATOM   2589  CB  ASN   327      -5.915  45.856   3.520  1.00  0.00              
ATOM   2590  C   ASN   327      -7.581  44.136   4.040  1.00  0.00              
ATOM   2591  O   ASN   327      -7.248  43.178   4.730  1.00  0.00              
ATOM   2592  CG  ASN   327      -4.838  46.242   2.517  1.00  0.00           C  
ATOM   2593  OD1 ASN   327      -5.018  47.158   1.718  1.00  0.00           O  
ATOM   2594  ND2 ASN   327      -3.683  45.525   2.556  1.00  0.00           N  
ATOM   2595  N   PHE   328      -8.710  44.831   4.270  1.00  0.00              
ATOM   2596  CA  PHE   328      -9.656  44.581   5.330  1.00  0.00              
ATOM   2597  CB  PHE   328     -10.302  45.874   5.831  1.00  0.00              
ATOM   2598  C   PHE   328     -10.700  43.535   5.074  1.00  0.00              
ATOM   2599  O   PHE   328     -11.259  42.995   6.026  1.00  0.00              
ATOM   2600  CG  PHE   328      -9.127  46.626   6.349  1.00  0.00           C  
ATOM   2601  CD1 PHE   328      -8.561  46.287   7.555  1.00  0.00           C  
ATOM   2602  CD2 PHE   328      -8.579  47.657   5.623  1.00  0.00           C  
ATOM   2603  CE1 PHE   328      -7.469  46.974   8.034  1.00  0.00           C  
ATOM   2604  CE2 PHE   328      -7.489  48.348   6.098  1.00  0.00           C  
ATOM   2605  CZ  PHE   328      -6.930  48.008   7.306  1.00  0.00           C  
ATOM   2606  N   ALA   329     -11.054  43.262   3.806  1.00  0.00              
ATOM   2607  CA  ALA   329     -12.077  42.292   3.520  1.00  0.00              
ATOM   2608  CB  ALA   329     -11.859  40.951   4.246  1.00  0.00              
ATOM   2609  C   ALA   329     -13.411  42.829   3.942  1.00  0.00              
ATOM   2610  O   ALA   329     -14.378  42.080   4.069  1.00  0.00              
ATOM   2611  N   THR   330     -13.500  44.153   4.167  1.00  0.00              
ATOM   2612  CA  THR   330     -14.756  44.761   4.482  1.00  0.00              
ATOM   2613  CB  THR   330     -14.873  45.125   5.932  1.00  0.00              
ATOM   2614  C   THR   330     -14.774  46.023   3.677  1.00  0.00              
ATOM   2615  O   THR   330     -13.718  46.552   3.328  1.00  0.00              
ATOM   2616  OG1 THR   330     -16.230  45.332   6.277  1.00  0.00           O  
ATOM   2617  CG2 THR   330     -14.069  46.408   6.188  1.00  0.00           C  
ATOM   2618  N   SER   331     -15.971  46.523   3.321  1.00  0.00              
ATOM   2619  CA  SER   331     -16.025  47.736   2.561  1.00  0.00              
ATOM   2620  CB  SER   331     -17.341  47.895   1.781  1.00  0.00              
ATOM   2621  C   SER   331     -15.918  48.866   3.536  1.00  0.00              
ATOM   2622  O   SER   331     -16.265  48.728   4.708  1.00  0.00              
ATOM   2623  OG  SER   331     -17.337  49.110   1.049  1.00  0.00           O  
ATOM   2624  N   LEU   332     -15.416  50.023   3.064  1.00  0.00              
ATOM   2625  CA  LEU   332     -15.288  51.185   3.894  1.00  0.00              
ATOM   2626  CB  LEU   332     -14.649  52.363   3.136  1.00  0.00              
ATOM   2627  C   LEU   332     -16.665  51.594   4.309  1.00  0.00              
ATOM   2628  O   LEU   332     -16.898  51.978   5.454  1.00  0.00              
ATOM   2629  CG  LEU   332     -14.482  53.645   3.970  1.00  0.00           C  
ATOM   2630  CD1 LEU   332     -13.555  53.421   5.174  1.00  0.00           C  
ATOM   2631  CD2 LEU   332     -14.031  54.817   3.083  1.00  0.00           C  
ATOM   2632  N   TYR   333     -17.622  51.484   3.373  1.00  0.00              
ATOM   2633  CA  TYR   333     -18.979  51.904   3.572  1.00  0.00              
ATOM   2634  CB  TYR   333     -19.820  51.621   2.312  1.00  0.00              
ATOM   2635  C   TYR   333     -19.569  51.130   4.713  1.00  0.00              
ATOM   2636  O   TYR   333     -20.189  51.707   5.605  1.00  0.00              
ATOM   2637  CG  TYR   333     -21.228  52.064   2.513  1.00  0.00           C  
ATOM   2638  CD1 TYR   333     -22.148  51.258   3.146  1.00  0.00           C  
ATOM   2639  CD2 TYR   333     -21.627  53.293   2.043  1.00  0.00           C  
ATOM   2640  CE1 TYR   333     -23.445  51.681   3.314  1.00  0.00           C  
ATOM   2641  CE2 TYR   333     -22.922  53.720   2.209  1.00  0.00           C  
ATOM   2642  CZ  TYR   333     -23.833  52.913   2.846  1.00  0.00           C  
ATOM   2643  OH  TYR   333     -25.164  53.347   3.017  1.00  0.00           O  
ATOM   2644  N   SER   334     -19.368  49.800   4.735  1.00  0.00              
ATOM   2645  CA  SER   334     -19.960  48.974   5.751  1.00  0.00              
ATOM   2646  CB  SER   334     -19.681  47.476   5.532  1.00  0.00              
ATOM   2647  C   SER   334     -19.414  49.339   7.097  1.00  0.00              
ATOM   2648  O   SER   334     -20.153  49.386   8.078  1.00  0.00              
ATOM   2649  OG  SER   334     -18.286  47.215   5.606  1.00  0.00           O  
ATOM   2650  N   MET   335     -18.098  49.603   7.177  1.00  0.00              
ATOM   2651  CA  MET   335     -17.460  49.910   8.425  1.00  0.00              
ATOM   2652  CB  MET   335     -15.943  50.115   8.242  1.00  0.00              
ATOM   2653  C   MET   335     -18.022  51.188   8.974  1.00  0.00              
ATOM   2654  O   MET   335     -18.332  51.279  10.161  1.00  0.00              
ATOM   2655  CG  MET   335     -15.123  50.055   9.532  1.00  0.00           C  
ATOM   2656  SD  MET   335     -14.862  48.381  10.192  1.00  0.00           S  
ATOM   2657  CE  MET   335     -13.941  48.924  11.659  1.00  0.00           C  
ATOM   2658  N   ILE   336     -18.175  52.211   8.111  1.00  0.00              
ATOM   2659  CA  ILE   336     -18.674  53.490   8.531  1.00  0.00              
ATOM   2660  CB  ILE   336     -18.661  54.512   7.431  1.00  0.00              
ATOM   2661  C   ILE   336     -20.086  53.317   8.986  1.00  0.00              
ATOM   2662  O   ILE   336     -20.495  53.859  10.011  1.00  0.00              
ATOM   2663  CG2 ILE   336     -19.369  55.775   7.950  1.00  0.00           C  
ATOM   2664  CG1 ILE   336     -17.221  54.768   6.951  1.00  0.00           C  
ATOM   2665  CD1 ILE   336     -17.143  55.577   5.657  1.00  0.00           C  
ATOM   2666  N   LYS   337     -20.864  52.516   8.240  1.00  0.00              
ATOM   2667  CA  LYS   337     -22.258  52.350   8.525  1.00  0.00              
ATOM   2668  CB  LYS   337     -22.918  51.365   7.543  1.00  0.00              
ATOM   2669  C   LYS   337     -22.406  51.814   9.917  1.00  0.00              
ATOM   2670  O   LYS   337     -23.254  52.271  10.680  1.00  0.00              
ATOM   2671  CG  LYS   337     -24.444  51.449   7.479  1.00  0.00           C  
ATOM   2672  CD  LYS   337     -25.011  50.773   6.227  1.00  0.00           C  
ATOM   2673  CE  LYS   337     -26.474  51.111   5.931  1.00  0.00           C  
ATOM   2674  NZ  LYS   337     -27.373  50.247   6.723  1.00  0.00           N  
ATOM   2675  N   GLY   338     -21.589  50.814  10.289  1.00  0.00              
ATOM   2676  CA  GLY   338     -21.693  50.234  11.599  1.00  0.00              
ATOM   2677  C   GLY   338     -21.261  51.197  12.672  1.00  0.00              
ATOM   2678  O   GLY   338     -21.834  51.226  13.759  1.00  0.00              
ATOM   2679  N   ASP   339     -20.183  51.958  12.409  1.00  0.00              
ATOM   2680  CA  ASP   339     -19.548  52.830  13.366  1.00  0.00              
ATOM   2681  CB  ASP   339     -18.105  53.201  12.987  1.00  0.00              
ATOM   2682  C   ASP   339     -20.247  54.124  13.677  1.00  0.00              
ATOM   2683  O   ASP   339     -20.056  54.658  14.770  1.00  0.00              
ATOM   2684  CG  ASP   339     -17.204  52.020  13.312  1.00  0.00           C  
ATOM   2685  OD1 ASP   339     -17.604  50.861  13.022  1.00  0.00           O  
ATOM   2686  OD2 ASP   339     -16.107  52.267  13.882  1.00  0.00           O  
ATOM   2687  N   THR   340     -21.034  54.687  12.741  1.00  0.00              
ATOM   2688  CA  THR   340     -21.508  56.035  12.934  1.00  0.00              
ATOM   2689  CB  THR   340     -21.026  56.903  11.806  1.00  0.00              
ATOM   2690  C   THR   340     -23.010  56.070  12.969  1.00  0.00              
ATOM   2691  O   THR   340     -23.675  55.094  12.629  1.00  0.00              
ATOM   2692  OG1 THR   340     -19.614  56.810  11.696  1.00  0.00           O  
ATOM   2693  CG2 THR   340     -21.403  58.359  12.076  1.00  0.00           C  
ATOM   2694  N   SER   341     -23.593  57.205  13.422  1.00  0.00              
ATOM   2695  CA  SER   341     -25.022  57.293  13.505  1.00  0.00              
ATOM   2696  CB  SER   341     -25.545  57.042  14.930  1.00  0.00              
ATOM   2697  C   SER   341     -25.468  58.667  13.099  1.00  0.00              
ATOM   2698  O   SER   341     -24.670  59.599  13.007  1.00  0.00              
ATOM   2699  OG  SER   341     -26.959  57.150  14.964  1.00  0.00           O  
ATOM   2700  N   GLY   342     -26.778  58.794  12.790  1.00  0.00              
ATOM   2701  CA  GLY   342     -27.407  60.054  12.511  1.00  0.00              
ATOM   2702  C   GLY   342     -27.047  60.566  11.151  1.00  0.00              
ATOM   2703  O   GLY   342     -26.625  59.829  10.261  1.00  0.00              
ATOM   2704  N   ASP   343     -27.241  61.890  10.982  1.00  0.00              
ATOM   2705  CA  ASP   343     -26.999  62.602   9.761  1.00  0.00              
ATOM   2706  CB  ASP   343     -27.471  64.062   9.812  1.00  0.00              
ATOM   2707  C   ASP   343     -25.534  62.572   9.482  1.00  0.00              
ATOM   2708  O   ASP   343     -25.108  62.625   8.329  1.00  0.00              
ATOM   2709  CG  ASP   343     -28.990  64.006   9.786  1.00  0.00           C  
ATOM   2710  OD1 ASP   343     -29.528  62.876   9.639  1.00  0.00           O  
ATOM   2711  OD2 ASP   343     -29.634  65.081   9.903  1.00  0.00           O  
ATOM   2712  N   TYR   344     -24.726  62.504  10.552  1.00  0.00              
ATOM   2713  CA  TYR   344     -23.302  62.439  10.430  1.00  0.00              
ATOM   2714  CB  TYR   344     -22.675  62.372  11.839  1.00  0.00              
ATOM   2715  C   TYR   344     -22.994  61.206   9.632  1.00  0.00              
ATOM   2716  O   TYR   344     -22.202  61.243   8.691  1.00  0.00              
ATOM   2717  CG  TYR   344     -21.185  62.281  11.837  1.00  0.00           C  
ATOM   2718  CD1 TYR   344     -20.385  63.301  11.375  1.00  0.00           C  
ATOM   2719  CD2 TYR   344     -20.584  61.168  12.374  1.00  0.00           C  
ATOM   2720  CE1 TYR   344     -19.015  63.181  11.415  1.00  0.00           C  
ATOM   2721  CE2 TYR   344     -19.218  61.038  12.420  1.00  0.00           C  
ATOM   2722  CZ  TYR   344     -18.430  62.049  11.934  1.00  0.00           C  
ATOM   2723  OH  TYR   344     -17.026  61.918  11.982  1.00  0.00           O  
ATOM   2724  N   LYS   345     -23.654  60.080   9.962  1.00  0.00              
ATOM   2725  CA  LYS   345     -23.441  58.844   9.260  1.00  0.00              
ATOM   2726  CB  LYS   345     -24.261  57.688   9.852  1.00  0.00              
ATOM   2727  C   LYS   345     -23.869  58.993   7.834  1.00  0.00              
ATOM   2728  O   LYS   345     -23.164  58.575   6.917  1.00  0.00              
ATOM   2729  CG  LYS   345     -24.051  56.355   9.135  1.00  0.00           C  
ATOM   2730  CD  LYS   345     -24.698  55.176   9.862  1.00  0.00           C  
ATOM   2731  CE  LYS   345     -26.209  55.092   9.642  1.00  0.00           C  
ATOM   2732  NZ  LYS   345     -26.763  53.929  10.368  1.00  0.00           N  
ATOM   2733  N   LYS   346     -25.035  59.622   7.607  1.00  0.00              
ATOM   2734  CA  LYS   346     -25.576  59.708   6.281  1.00  0.00              
ATOM   2735  CB  LYS   346     -26.975  60.339   6.269  1.00  0.00              
ATOM   2736  C   LYS   346     -24.659  60.497   5.395  1.00  0.00              
ATOM   2737  O   LYS   346     -24.426  60.125   4.246  1.00  0.00              
ATOM   2738  CG  LYS   346     -27.706  60.187   4.937  1.00  0.00           C  
ATOM   2739  CD  LYS   346     -29.219  60.349   5.075  1.00  0.00           C  
ATOM   2740  CE  LYS   346     -29.621  61.308   6.193  1.00  0.00           C  
ATOM   2741  NZ  LYS   346     -31.085  61.264   6.400  1.00  0.00           N  
ATOM   2742  N   ALA   347     -24.104  61.610   5.907  1.00  0.00              
ATOM   2743  CA  ALA   347     -23.245  62.436   5.106  1.00  0.00              
ATOM   2744  CB  ALA   347     -22.790  63.703   5.847  1.00  0.00              
ATOM   2745  C   ALA   347     -22.011  61.673   4.729  1.00  0.00              
ATOM   2746  O   ALA   347     -21.569  61.718   3.582  1.00  0.00              
ATOM   2747  N   LEU   348     -21.431  60.931   5.689  1.00  0.00              
ATOM   2748  CA  LEU   348     -20.205  60.221   5.443  1.00  0.00              
ATOM   2749  CB  LEU   348     -19.688  59.476   6.687  1.00  0.00              
ATOM   2750  C   LEU   348     -20.430  59.196   4.380  1.00  0.00              
ATOM   2751  O   LEU   348     -19.583  58.996   3.511  1.00  0.00              
ATOM   2752  CG  LEU   348     -19.210  60.397   7.826  1.00  0.00           C  
ATOM   2753  CD1 LEU   348     -18.708  59.585   9.030  1.00  0.00           C  
ATOM   2754  CD2 LEU   348     -18.163  61.403   7.320  1.00  0.00           C  
ATOM   2755  N   LEU   349     -21.587  58.517   4.424  1.00  0.00              
ATOM   2756  CA  LEU   349     -21.864  57.467   3.490  1.00  0.00              
ATOM   2757  CB  LEU   349     -23.200  56.763   3.788  1.00  0.00              
ATOM   2758  C   LEU   349     -21.927  58.036   2.106  1.00  0.00              
ATOM   2759  O   LEU   349     -21.408  57.436   1.167  1.00  0.00              
ATOM   2760  CG  LEU   349     -23.213  56.058   5.159  1.00  0.00           C  
ATOM   2761  CD1 LEU   349     -24.556  55.363   5.430  1.00  0.00           C  
ATOM   2762  CD2 LEU   349     -22.009  55.115   5.307  1.00  0.00           C  
ATOM   2763  N   LEU   350     -22.562  59.212   1.939  1.00  0.00              
ATOM   2764  CA  LEU   350     -22.688  59.799   0.635  1.00  0.00              
ATOM   2765  CB  LEU   350     -23.617  61.024   0.596  1.00  0.00              
ATOM   2766  C   LEU   350     -21.341  60.191   0.113  1.00  0.00              
ATOM   2767  O   LEU   350     -21.082  60.086  -1.084  1.00  0.00              
ATOM   2768  CG  LEU   350     -25.097  60.648   0.813  1.00  0.00           C  
ATOM   2769  CD1 LEU   350     -26.015  61.870   0.648  1.00  0.00           C  
ATOM   2770  CD2 LEU   350     -25.513  59.470  -0.086  1.00  0.00           C  
ATOM   2771  N   LEU   351     -20.452  60.692   0.990  1.00  0.00              
ATOM   2772  CA  LEU   351     -19.137  61.086   0.570  1.00  0.00              
ATOM   2773  CB  LEU   351     -18.317  61.704   1.716  1.00  0.00              
ATOM   2774  C   LEU   351     -18.370  59.877   0.115  1.00  0.00              
ATOM   2775  O   LEU   351     -17.680  59.914  -0.903  1.00  0.00              
ATOM   2776  CG  LEU   351     -18.881  63.028   2.262  1.00  0.00           C  
ATOM   2777  CD1 LEU   351     -18.002  63.567   3.399  1.00  0.00           C  
ATOM   2778  CD2 LEU   351     -19.063  64.069   1.148  1.00  0.00           C  
ATOM   2779  N   CYS   352     -18.445  58.783   0.899  1.00  0.00              
ATOM   2780  CA  CYS   352     -17.690  57.584   0.647  1.00  0.00              
ATOM   2781  CB  CYS   352     -17.779  56.585   1.813  1.00  0.00              
ATOM   2782  C   CYS   352     -18.110  56.848  -0.588  1.00  0.00              
ATOM   2783  O   CYS   352     -17.289  56.598  -1.468  1.00  0.00              
ATOM   2784  SG  CYS   352     -16.825  55.067   1.509  1.00  0.00           S  
ATOM   2785  N   GLY   353     -19.408  56.498  -0.697  1.00  0.00              
ATOM   2786  CA  GLY   353     -19.870  55.704  -1.806  1.00  0.00              
ATOM   2787  C   GLY   353     -19.393  54.285  -1.615  1.00  0.00              
ATOM   2788  O   GLY   353     -19.037  53.878  -0.510  1.00  0.00              
ATOM   2789  N   GLU   354     -19.335  53.515  -2.725  1.00  0.00              
ATOM   2790  CA  GLU   354     -18.938  52.126  -2.766  1.00  0.00              
ATOM   2791  CB  GLU   354     -17.476  51.827  -2.373  1.00  0.00              
ATOM   2792  C   GLU   354     -19.767  51.268  -1.865  1.00  0.00              
ATOM   2793  O   GLU   354     -19.221  50.511  -1.064  1.00  0.00              
ATOM   2794  CG  GLU   354     -16.399  52.327  -3.333  1.00  0.00           C  
ATOM   2795  CD  GLU   354     -16.820  52.092  -4.772  1.00  0.00           C  
ATOM   2796  OE1 GLU   354     -16.570  50.968  -5.281  1.00  0.00           O  
ATOM   2797  OE2 GLU   354     -17.385  53.036  -5.385  1.00  0.00           O  
ATOM   2798  N   ASP   355     -21.106  51.329  -1.983  1.00  0.00              
ATOM   2799  CA  ASP   355     -21.907  50.478  -1.152  1.00  0.00              
ATOM   2800  CB  ASP   355     -23.421  50.635  -1.388  1.00  0.00              
ATOM   2801  C   ASP   355     -21.535  49.072  -1.480  1.00  0.00              
ATOM   2802  O   ASP   355     -21.367  48.239  -0.592  1.00  0.00              
ATOM   2803  CG  ASP   355     -24.163  49.877  -0.290  1.00  0.00           C  
ATOM   2804  OD1 ASP   355     -23.864  48.669  -0.086  1.00  0.00           O  
ATOM   2805  OD2 ASP   355     -25.049  50.499   0.354  1.00  0.00           O  
ATOM   2806  N   ASP   356     -21.384  48.783  -2.783  1.00  0.00              
ATOM   2807  CA  ASP   356     -21.029  47.469  -3.224  1.00  0.00              
ATOM   2808  CB  ASP   356     -21.852  47.017  -4.442  1.00  0.00              
ATOM   2809  C   ASP   356     -19.571  47.507  -3.661  1.00  0.00              
ATOM   2810  O   ASP   356     -19.128  46.513  -4.297  1.00  0.00              
ATOM   2811  CG  ASP   356     -21.596  48.004  -5.574  1.00  0.00           C  
ATOM   2812  OD1 ASP   356     -21.750  49.231  -5.335  1.00  0.00           O  
ATOM   2813  OD2 ASP   356     -21.234  47.549  -6.691  1.00  0.00           O  
ATOM   2814  OXT ASP   356     -18.886  48.525  -3.374  1.00  0.00           O  
TER
