# Supplementary material for: Characterization of Annexin V Fusion with the Superfolder GFP in Liposomes Binding and Apoptosis Detection
Source: Front Physiol. 2017 May 19;8:317. doi: 10.3389/fphys.2017.00317 (PMC5437369; doi:10.3389/fphys.2017.00317)
Supplement: Data Sheet 2 — The 3D structure of ANXV protein. [file DataSheet2.zip › File S2.pdb]

REMARK  99  Chain ID : 1
REMARK  99  Residues : 572
REMARK  99  Atoms    : 4511
REMARK  99  File     : final.sc.pdb
ATOM      1  N   MET     1      29.114  -7.573 -21.773  1.00  0.00              
ATOM      2  CA  MET     1      30.182  -8.393 -22.136  1.00  0.00              
ATOM      3  CB  MET     1      29.976  -9.920 -21.987  1.00  0.00              
ATOM      4  C   MET     1      31.211  -8.033 -23.175  1.00  0.00              
ATOM      5  O   MET     1      30.837  -7.478 -24.233  1.00  0.00              
ATOM      6  CG  MET     1      31.188 -10.722 -21.577  1.00  0.00           C  
ATOM      7  SD  MET     1      32.254 -11.222 -22.933  1.00  0.00           S  
ATOM      8  CE  MET     1      31.424 -12.616 -23.618  1.00  0.00           C  
ATOM      9  N   ARG     2      32.491  -8.265 -22.914  1.00  0.00              
ATOM     10  CA  ARG     2      33.546  -7.871 -23.824  1.00  0.00              
ATOM     11  CB  ARG     2      33.602  -8.892 -24.975  1.00  0.00              
ATOM     12  C   ARG     2      33.864  -6.295 -24.039  1.00  0.00              
ATOM     13  O   ARG     2      32.983  -5.498 -24.394  1.00  0.00              
ATOM     14  CG  ARG     2      35.007  -9.010 -25.573  1.00  0.00           C  
ATOM     15  CD  ARG     2      35.037 -10.242 -26.491  1.00  0.00           C  
ATOM     16  NE  ARG     2      36.412 -10.688 -26.645  1.00  0.00           N  
ATOM     17  CZ  ARG     2      36.821 -11.815 -27.194  1.00  0.00           C  
ATOM     18  NH1 ARG     2      35.928 -12.678 -27.675  1.00  0.00           N  
ATOM     19  NH2 ARG     2      38.121 -12.032 -27.244  1.00  0.00           N  
ATOM     20  N   GLY     3      35.111  -5.982 -23.782  1.00  0.00              
ATOM     21  CA  GLY     3      35.503  -4.617 -23.983  1.00  0.00              
ATOM     22  C   GLY     3      35.532  -3.638 -22.756  1.00  0.00              
ATOM     23  O   GLY     3      34.556  -3.610 -21.974  1.00  0.00              
ATOM     24  N   SER     4      36.580  -2.838 -22.604  1.00  0.00              
ATOM     25  CA  SER     4      36.692  -2.036 -21.461  1.00  0.00              
ATOM     26  CB  SER     4      35.381  -1.411 -20.961  1.00  0.00              
ATOM     27  C   SER     4      36.813  -2.206 -20.035  1.00  0.00              
ATOM     28  O   SER     4      35.807  -2.532 -19.412  1.00  0.00              
ATOM     29  OG  SER     4      34.818  -0.551 -21.940  1.00  0.00           O  
ATOM     30  N   HIS     5      37.998  -2.106 -19.463  1.00  0.00              
ATOM     31  CA  HIS     5      38.199  -2.262 -17.980  1.00  0.00              
ATOM     32  CB  HIS     5      39.634  -1.901 -17.555  1.00  0.00              
ATOM     33  C   HIS     5      37.299  -1.643 -16.970  1.00  0.00              
ATOM     34  O   HIS     5      36.993  -2.181 -15.907  1.00  0.00              
ATOM     35  CG  HIS     5      40.690  -2.774 -18.160  1.00  0.00           C  
ATOM     36  ND1 HIS     5      41.099  -2.653 -19.470  1.00  0.00           N  
ATOM     37  CD2 HIS     5      41.458  -3.750 -17.619  1.00  0.00           C  
ATOM     38  CE1 HIS     5      42.073  -3.515 -19.709  1.00  0.00           C  
ATOM     39  NE2 HIS     5      42.309  -4.191 -18.601  1.00  0.00           N  
ATOM     40  N   HIS     6      36.839  -0.445 -17.331  1.00  0.00              
ATOM     41  CA  HIS     6      35.961   0.321 -16.319  1.00  0.00              
ATOM     42  CB  HIS     6      35.644   1.724 -16.844  1.00  0.00              
ATOM     43  C   HIS     6      34.605  -0.217 -16.253  1.00  0.00              
ATOM     44  O   HIS     6      33.943   0.186 -15.300  1.00  0.00              
ATOM     45  CG  HIS     6      35.119   1.744 -18.243  1.00  0.00           C  
ATOM     46  ND1 HIS     6      35.693   1.018 -19.265  1.00  0.00           N  
ATOM     47  CD2 HIS     6      34.082   2.417 -18.796  1.00  0.00           C  
ATOM     48  CE1 HIS     6      35.033   1.245 -20.387  1.00  0.00           C  
ATOM     49  NE2 HIS     6      34.051   2.090 -20.129  1.00  0.00           N  
ATOM     50  N   HIS     7      34.204  -1.198 -17.050  1.00  0.00              
ATOM     51  CA  HIS     7      33.009  -1.949 -17.072  1.00  0.00              
ATOM     52  CB  HIS     7      32.609  -2.623 -18.376  1.00  0.00              
ATOM     53  C   HIS     7      32.982  -3.100 -16.057  1.00  0.00              
ATOM     54  O   HIS     7      31.910  -3.539 -15.652  1.00  0.00              
ATOM     55  CG  HIS     7      32.089  -1.687 -19.424  1.00  0.00           C  
ATOM     56  ND1 HIS     7      32.844  -0.893 -20.247  1.00  0.00           N  
ATOM     57  CD2 HIS     7      30.775  -1.446 -19.719  1.00  0.00           C  
ATOM     58  CE1 HIS     7      32.006  -0.194 -21.025  1.00  0.00           C  
ATOM     59  NE2 HIS     7      30.752  -0.506 -20.723  1.00  0.00           N  
ATOM     60  N   HIS     8      34.155  -3.559 -15.622  1.00  0.00              
ATOM     61  CA  HIS     8      34.210  -4.626 -14.657  1.00  0.00              
ATOM     62  CB  HIS     8      35.457  -5.552 -14.832  1.00  0.00              
ATOM     63  C   HIS     8      34.000  -4.099 -13.166  1.00  0.00              
ATOM     64  O   HIS     8      33.607  -4.787 -12.230  1.00  0.00              
ATOM     65  CG  HIS     8      35.363  -6.464 -16.027  1.00  0.00           C  
ATOM     66  ND1 HIS     8      34.714  -7.681 -15.988  1.00  0.00           N  
ATOM     67  CD2 HIS     8      35.792  -6.316 -17.304  1.00  0.00           C  
ATOM     68  CE1 HIS     8      34.793  -8.264 -17.174  1.00  0.00           C  
ATOM     69  NE2 HIS     8      35.437  -7.455 -17.993  1.00  0.00           N  
ATOM     70  N   HIS     9      34.372  -2.828 -13.016  1.00  0.00              
ATOM     71  CA  HIS     9      34.281  -2.341 -11.622  1.00  0.00              
ATOM     72  CB  HIS     9      35.429  -1.344 -11.261  1.00  0.00              
ATOM     73  C   HIS     9      32.817  -1.942 -11.332  1.00  0.00              
ATOM     74  O   HIS     9      32.178  -2.179 -10.312  1.00  0.00              
ATOM     75  CG  HIS     9      36.757  -2.018 -11.032  1.00  0.00           C  
ATOM     76  ND1 HIS     9      37.116  -2.562  -9.816  1.00  0.00           N  
ATOM     77  CD2 HIS     9      37.787  -2.278 -11.873  1.00  0.00           C  
ATOM     78  CE1 HIS     9      38.332  -3.081  -9.905  1.00  0.00           C  
ATOM     79  NE2 HIS     9      38.760  -2.927 -11.144  1.00  0.00           N  
ATOM     80  N   HIS    10      32.315  -1.240 -12.348  1.00  0.00              
ATOM     81  CA  HIS    10      30.875  -0.706 -12.029  1.00  0.00              
ATOM     82  CB  HIS    10      30.526   0.518 -12.937  1.00  0.00              
ATOM     83  C   HIS    10      29.904  -1.781 -11.951  1.00  0.00              
ATOM     84  O   HIS    10      29.098  -1.758 -11.014  1.00  0.00              
ATOM     85  CG  HIS    10      31.248   1.780 -12.543  1.00  0.00           C  
ATOM     86  ND1 HIS    10      30.783   2.630 -11.560  1.00  0.00           N  
ATOM     87  CD2 HIS    10      32.423   2.310 -12.963  1.00  0.00           C  
ATOM     88  CE1 HIS    10      31.613   3.654 -11.430  1.00  0.00           C  
ATOM     89  NE2 HIS    10      32.620   3.482 -12.266  1.00  0.00           N  
ATOM     90  N   GLY    11      29.928  -2.755 -12.861  1.00  0.00              
ATOM     91  CA  GLY    11      29.048  -3.933 -12.858  1.00  0.00              
ATOM     92  C   GLY    11      29.253  -4.902 -11.695  1.00  0.00              
ATOM     93  O   GLY    11      28.497  -5.873 -11.617  1.00  0.00              
ATOM     94  N   MET    12      30.176  -4.661 -10.768  1.00  0.00              
ATOM     95  CA  MET    12      30.407  -5.396  -9.625  1.00  0.00              
ATOM     96  CB  MET    12      31.853  -5.259  -9.129  1.00  0.00              
ATOM     97  C   MET    12      30.460  -3.942  -8.756  1.00  0.00              
ATOM     98  O   MET    12      31.207  -2.971  -8.815  1.00  0.00              
ATOM     99  CG  MET    12      32.926  -5.590 -10.143  1.00  0.00           C  
ATOM    100  SD  MET    12      32.628  -7.121 -11.021  1.00  0.00           S  
ATOM    101  CE  MET    12      32.358  -8.263  -9.660  1.00  0.00           C  
ATOM    102  N   ALA    13      29.372  -4.063  -7.993  1.00  0.00              
ATOM    103  CA  ALA    13      29.083  -2.864  -7.120  1.00  0.00              
ATOM    104  CB  ALA    13      30.064  -2.159  -6.200  1.00  0.00              
ATOM    105  C   ALA    13      27.837  -2.153  -7.336  1.00  0.00              
ATOM    106  O   ALA    13      27.127  -2.059  -6.330  1.00  0.00              
ATOM    107  N   SER    14      27.450  -1.793  -8.559  1.00  0.00              
ATOM    108  CA  SER    14      26.078  -1.462  -8.977  1.00  0.00              
ATOM    109  CB  SER    14      25.771  -2.204 -10.287  1.00  0.00              
ATOM    110  C   SER    14      24.971  -0.950  -8.014  1.00  0.00              
ATOM    111  O   SER    14      24.389   0.106  -8.228  1.00  0.00              
ATOM    112  OG  SER    14      24.801  -1.574 -11.103  1.00  0.00           O  
ATOM    113  N   MET    15      24.653  -1.750  -6.996  1.00  0.00              
ATOM    114  CA  MET    15      23.584  -1.307  -6.115  1.00  0.00              
ATOM    115  CB  MET    15      22.224  -1.991  -6.373  1.00  0.00              
ATOM    116  C   MET    15      24.277  -2.175  -4.973  1.00  0.00              
ATOM    117  O   MET    15      24.588  -3.361  -5.215  1.00  0.00              
ATOM    118  CG  MET    15      21.655  -1.575  -7.732  1.00  0.00           C  
ATOM    119  SD  MET    15      20.061  -2.283  -8.103  1.00  0.00           S  
ATOM    120  CE  MET    15      20.465  -3.990  -8.405  1.00  0.00           C  
ATOM    121  N   SER    16      24.509  -1.585  -3.799  1.00  0.00              
ATOM    122  CA  SER    16      25.407  -2.226  -2.909  1.00  0.00              
ATOM    123  CB  SER    16      26.622  -1.379  -2.544  1.00  0.00              
ATOM    124  C   SER    16      24.887  -2.802  -1.756  1.00  0.00              
ATOM    125  O   SER    16      23.802  -2.299  -1.477  1.00  0.00              
ATOM    126  OG  SER    16      27.424  -1.118  -3.679  1.00  0.00           O  
ATOM    127  N   LYS    17      25.492  -3.694  -0.980  1.00  0.00              
ATOM    128  CA  LYS    17      24.918  -4.204   0.298  1.00  0.00              
ATOM    129  CB  LYS    17      25.775  -5.389   0.765  1.00  0.00              
ATOM    130  C   LYS    17      24.940  -3.047   1.311  1.00  0.00              
ATOM    131  O   LYS    17      23.973  -2.820   2.036  1.00  0.00              
ATOM    132  CG  LYS    17      25.478  -6.708   0.097  1.00  0.00           C  
ATOM    133  CD  LYS    17      26.156  -7.867   0.864  1.00  0.00           C  
ATOM    134  CE  LYS    17      27.555  -8.264   0.316  1.00  0.00           C  
ATOM    135  NZ  LYS    17      27.806  -9.777   0.424  1.00  0.00           N  
ATOM    136  N   GLY    18      26.047  -2.307   1.330  1.00  0.00              
ATOM    137  CA  GLY    18      26.162  -1.162   2.207  1.00  0.00              
ATOM    138  C   GLY    18      25.041  -0.099   2.147  1.00  0.00              
ATOM    139  O   GLY    18      24.760   0.677   3.059  1.00  0.00              
ATOM    140  N   GLU    19      24.373  -0.109   0.999  1.00  0.00              
ATOM    141  CA  GLU    19      23.343   0.993   0.845  1.00  0.00              
ATOM    142  CB  GLU    19      22.956   1.094  -0.642  1.00  0.00              
ATOM    143  C   GLU    19      22.092   0.742   1.671  1.00  0.00              
ATOM    144  O   GLU    19      21.298   1.640   2.000  1.00  0.00              
ATOM    145  CG  GLU    19      24.024   1.724  -1.538  1.00  0.00           C  
ATOM    146  CD  GLU    19      24.263   3.219  -1.278  1.00  0.00           C  
ATOM    147  OE1 GLU    19      23.401   3.912  -0.686  1.00  0.00           O  
ATOM    148  OE2 GLU    19      25.336   3.712  -1.677  1.00  0.00           O  
ATOM    149  N   GLU    20      21.957  -0.531   2.039  1.00  0.00              
ATOM    150  CA  GLU    20      20.736  -0.946   2.817  1.00  0.00              
ATOM    151  CB  GLU    20      20.481  -2.436   2.618  1.00  0.00              
ATOM    152  C   GLU    20      20.808  -0.423   4.270  1.00  0.00              
ATOM    153  O   GLU    20      19.799  -0.253   4.977  1.00  0.00              
ATOM    154  CG  GLU    20      20.102  -2.832   1.174  1.00  0.00           C  
ATOM    155  CD  GLU    20      20.021  -4.356   1.149  1.00  0.00           C  
ATOM    156  OE1 GLU    20      20.993  -5.100   1.158  1.00  0.00           O  
ATOM    157  OE2 GLU    20      18.860  -4.862   1.201  1.00  0.00           O  
ATOM    158  N   LEU    21      22.047  -0.161   4.683  1.00  0.00              
ATOM    159  CA  LEU    21      22.281   0.291   6.061  1.00  0.00              
ATOM    160  CB  LEU    21      23.680  -0.105   6.592  1.00  0.00              
ATOM    161  C   LEU    21      22.029   1.790   6.241  1.00  0.00              
ATOM    162  O   LEU    21      22.150   2.303   7.356  1.00  0.00              
ATOM    163  CG  LEU    21      23.904  -1.618   6.782  1.00  0.00           C  
ATOM    164  CD1 LEU    21      25.298  -1.847   7.300  1.00  0.00           C  
ATOM    165  CD2 LEU    21      22.920  -2.169   7.785  1.00  0.00           C  
ATOM    166  N   PHE    22      21.656   2.504   5.183  1.00  0.00              
ATOM    167  CA  PHE    22      21.326   3.879   5.248  1.00  0.00              
ATOM    168  CB  PHE    22      22.384   4.789   4.626  1.00  0.00              
ATOM    169  C   PHE    22      19.835   4.291   4.945  1.00  0.00              
ATOM    170  O   PHE    22      19.555   5.461   4.666  1.00  0.00              
ATOM    171  CG  PHE    22      23.771   4.528   5.138  1.00  0.00           C  
ATOM    172  CD1 PHE    22      24.081   4.742   6.469  1.00  0.00           C  
ATOM    173  CD2 PHE    22      24.772   4.098   4.282  1.00  0.00           C  
ATOM    174  CE1 PHE    22      25.358   4.522   6.929  1.00  0.00           C  
ATOM    175  CE2 PHE    22      26.067   3.882   4.739  1.00  0.00           C  
ATOM    176  CZ  PHE    22      26.365   4.083   6.049  1.00  0.00           C  
ATOM    177  N   THR    23      18.932   3.315   4.964  1.00  0.00              
ATOM    178  CA  THR    23      17.600   3.555   4.579  1.00  0.00              
ATOM    179  CB  THR    23      16.781   2.229   4.612  1.00  0.00              
ATOM    180  C   THR    23      16.909   4.568   5.471  1.00  0.00              
ATOM    181  O   THR    23      16.345   5.570   5.022  1.00  0.00              
ATOM    182  OG1 THR    23      17.531   1.178   3.990  1.00  0.00           O  
ATOM    183  CG2 THR    23      15.454   2.390   3.865  1.00  0.00           C  
ATOM    184  N   GLY    24      17.019   4.310   6.771  1.00  0.00              
ATOM    185  CA  GLY    24      16.373   5.198   7.778  1.00  0.00              
ATOM    186  C   GLY    24      17.534   5.790   8.588  1.00  0.00              
ATOM    187  O   GLY    24      18.715   5.443   8.560  1.00  0.00              
ATOM    188  N   VAL    25      17.123   6.778   9.375  1.00  0.00              
ATOM    189  CA  VAL    25      17.908   7.542  10.345  1.00  0.00              
ATOM    190  CB  VAL    25      17.118   8.308  11.416  1.00  0.00              
ATOM    191  C   VAL    25      19.033   6.971  11.000  1.00  0.00              
ATOM    192  O   VAL    25      18.728   6.129  11.844  1.00  0.00              
ATOM    193  CG1 VAL    25      18.038   9.235  12.188  1.00  0.00           C  
ATOM    194  CG2 VAL    25      15.989   9.092  10.762  1.00  0.00           C  
ATOM    195  N   VAL    26      20.304   7.293  10.743  1.00  0.00              
ATOM    196  CA  VAL    26      21.320   6.399  11.564  1.00  0.00              
ATOM    197  CB  VAL    26      22.407   6.093  10.512  1.00  0.00              
ATOM    198  C   VAL    26      22.009   7.218  12.732  1.00  0.00              
ATOM    199  O   VAL    26      22.374   8.365  12.465  1.00  0.00              
ATOM    200  CG1 VAL    26      23.553   5.365  11.200  1.00  0.00           C  
ATOM    201  CG2 VAL    26      21.869   5.273   9.315  1.00  0.00           C  
ATOM    202  N   PRO    27      22.279   6.632  13.897  1.00  0.00              
ATOM    203  CA  PRO    27      22.928   7.469  14.836  1.00  0.00              
ATOM    204  CB  PRO    27      22.759   6.654  16.119  1.00  0.00              
ATOM    205  C   PRO    27      24.431   7.483  14.646  1.00  0.00              
ATOM    206  O   PRO    27      25.059   6.452  14.433  1.00  0.00              
ATOM    207  CG  PRO    27      22.527   5.276  15.538  1.00  0.00           C  
ATOM    208  CD  PRO    27      21.707   5.486  14.258  1.00  0.00           C  
ATOM    209  N   ILE    28      25.001   8.684  14.616  1.00  0.00              
ATOM    210  CA  ILE    28      26.331   9.104  14.399  1.00  0.00              
ATOM    211  CB  ILE    28      26.405  10.113  13.229  1.00  0.00              
ATOM    212  C   ILE    28      27.396   9.288  15.395  1.00  0.00              
ATOM    213  O   ILE    28      26.958  10.171  16.134  1.00  0.00              
ATOM    214  CG1 ILE    28      25.694   9.530  12.005  1.00  0.00           C  
ATOM    215  CG2 ILE    28      27.860  10.417  12.879  1.00  0.00           C  
ATOM    216  CD1 ILE    28      25.745  10.417  10.791  1.00  0.00           C  
ATOM    217  N   LEU    29      28.601   8.753  15.553  1.00  0.00              
ATOM    218  CA  LEU    29      29.321   9.448  16.718  1.00  0.00              
ATOM    219  CB  LEU    29      29.584   8.330  17.734  1.00  0.00              
ATOM    220  C   LEU    29      30.593  10.303  16.204  1.00  0.00              
ATOM    221  O   LEU    29      31.260   9.610  15.435  1.00  0.00              
ATOM    222  CG  LEU    29      30.560   8.692  18.868  1.00  0.00           C  
ATOM    223  CD1 LEU    29      30.032   9.887  19.630  1.00  0.00           C  
ATOM    224  CD2 LEU    29      30.756   7.528  19.815  1.00  0.00           C  
ATOM    225  N   VAL    30      30.994  11.497  16.624  1.00  0.00              
ATOM    226  CA  VAL    30      32.362  11.622  16.032  1.00  0.00              
ATOM    227  CB  VAL    30      32.140  12.958  15.278  1.00  0.00              
ATOM    228  C   VAL    30      33.152  12.152  17.476  1.00  0.00              
ATOM    229  O   VAL    30      32.756  12.416  18.619  1.00  0.00              
ATOM    230  CG1 VAL    30      33.460  13.518  14.795  1.00  0.00           C  
ATOM    231  CG2 VAL    30      31.211  12.750  14.105  1.00  0.00           C  
ATOM    232  N   GLU    31      34.436  11.990  17.154  1.00  0.00              
ATOM    233  CA  GLU    31      35.643  11.673  17.948  1.00  0.00              
ATOM    234  CB  GLU    31      36.035  10.338  18.563  1.00  0.00              
ATOM    235  C   GLU    31      37.004  11.996  17.360  1.00  0.00              
ATOM    236  O   GLU    31      37.593  11.246  16.575  1.00  0.00              
ATOM    237  CG  GLU    31      36.963  10.429  19.772  1.00  0.00           C  
ATOM    238  CD  GLU    31      37.023   9.048  20.437  1.00  0.00           C  
ATOM    239  OE1 GLU    31      35.966   8.362  20.358  1.00  0.00           O  
ATOM    240  OE2 GLU    31      38.077   8.689  20.971  1.00  0.00           O  
ATOM    241  N   LEU    32      37.498  13.176  17.717  1.00  0.00              
ATOM    242  CA  LEU    32      38.684  13.811  17.158  1.00  0.00              
ATOM    243  CB  LEU    32      38.157  15.167  16.709  1.00  0.00              
ATOM    244  C   LEU    32      39.945  13.796  18.139  1.00  0.00              
ATOM    245  O   LEU    32      39.579  14.360  19.194  1.00  0.00              
ATOM    246  CG  LEU    32      38.691  15.827  15.462  1.00  0.00           C  
ATOM    247  CD1 LEU    32      38.179  15.059  14.254  1.00  0.00           C  
ATOM    248  CD2 LEU    32      38.143  17.233  15.445  1.00  0.00           C  
ATOM    249  N   ASP    33      41.218  13.596  17.815  1.00  0.00              
ATOM    250  CA  ASP    33      42.119  14.288  18.712  1.00  0.00              
ATOM    251  CB  ASP    33      42.908  13.029  19.118  1.00  0.00              
ATOM    252  C   ASP    33      42.794  15.194  17.665  1.00  0.00              
ATOM    253  O   ASP    33      43.032  14.875  16.484  1.00  0.00              
ATOM    254  CG  ASP    33      44.143  13.351  19.965  1.00  0.00           C  
ATOM    255  OD1 ASP    33      44.430  14.528  20.205  1.00  0.00           O  
ATOM    256  OD2 ASP    33      44.764  12.387  20.483  1.00  0.00           O  
ATOM    257  N   GLY    34      43.178  16.355  18.157  1.00  0.00              
ATOM    258  CA  GLY    34      43.929  17.343  17.359  1.00  0.00              
ATOM    259  C   GLY    34      45.031  18.025  17.876  1.00  0.00              
ATOM    260  O   GLY    34      44.887  18.336  19.062  1.00  0.00              
ATOM    261  N   ASP    35      46.135  18.291  17.162  1.00  0.00              
ATOM    262  CA  ASP    35      47.267  19.134  17.654  1.00  0.00              
ATOM    263  CB  ASP    35      48.621  18.443  17.467  1.00  0.00              
ATOM    264  C   ASP    35      47.765  19.979  16.425  1.00  0.00              
ATOM    265  O   ASP    35      48.274  19.672  15.354  1.00  0.00              
ATOM    266  CG  ASP    35      49.201  17.821  18.695  1.00  0.00           C  
ATOM    267  OD1 ASP    35      48.873  16.712  19.059  1.00  0.00           O  
ATOM    268  OD2 ASP    35      50.139  18.546  19.263  1.00  0.00           O  
ATOM    269  N   VAL    36      47.393  21.213  16.668  1.00  0.00              
ATOM    270  CA  VAL    36      47.599  22.484  15.891  1.00  0.00              
ATOM    271  CB  VAL    36      46.374  23.389  15.694  1.00  0.00              
ATOM    272  C   VAL    36      49.165  22.836  15.698  1.00  0.00              
ATOM    273  O   VAL    36      50.021  22.119  15.184  1.00  0.00              
ATOM    274  CG1 VAL    36      46.730  24.627  14.834  1.00  0.00           C  
ATOM    275  CG2 VAL    36      45.263  22.614  15.000  1.00  0.00           C  
ATOM    276  N   ASN    37      49.446  24.012  16.260  1.00  0.00              
ATOM    277  CA  ASN    37      50.897  24.316  16.344  1.00  0.00              
ATOM    278  CB  ASN    37      50.642  25.803  16.092  1.00  0.00              
ATOM    279  C   ASN    37      51.183  24.020  17.832  1.00  0.00              
ATOM    280  O   ASN    37      51.486  24.930  18.600  1.00  0.00              
ATOM    281  CG  ASN    37      50.748  26.163  14.614  1.00  0.00           C  
ATOM    282  OD1 ASN    37      51.216  25.346  13.797  1.00  0.00           O  
ATOM    283  ND2 ASN    37      50.314  27.384  14.289  1.00  0.00           N  
ATOM    284  N   GLY    38      51.078  22.745  18.208  1.00  0.00              
ATOM    285  CA  GLY    38      51.359  22.326  19.548  1.00  0.00              
ATOM    286  C   GLY    38      50.203  22.772  20.519  1.00  0.00              
ATOM    287  O   GLY    38      50.518  23.114  21.683  1.00  0.00              
ATOM    288  N   HIS    39      48.977  22.826  20.030  1.00  0.00              
ATOM    289  CA  HIS    39      47.917  23.251  20.868  1.00  0.00              
ATOM    290  CB  HIS    39      47.010  24.470  21.002  1.00  0.00              
ATOM    291  C   HIS    39      47.028  21.886  20.565  1.00  0.00              
ATOM    292  O   HIS    39      46.337  21.698  19.562  1.00  0.00              
ATOM    293  CG  HIS    39      47.462  25.389  22.087  1.00  0.00           C  
ATOM    294  ND1 HIS    39      46.719  26.480  22.496  1.00  0.00           N  
ATOM    295  CD2 HIS    39      48.394  25.193  23.049  1.00  0.00           C  
ATOM    296  CE1 HIS    39      47.288  26.994  23.571  1.00  0.00           C  
ATOM    297  NE2 HIS    39      48.142  26.107  24.040  1.00  0.00           N  
ATOM    298  N   LYS    40      47.090  21.009  21.560  1.00  0.00              
ATOM    299  CA  LYS    40      46.296  19.926  21.738  1.00  0.00              
ATOM    300  CB  LYS    40      46.956  18.946  22.738  1.00  0.00              
ATOM    301  C   LYS    40      44.828  20.067  22.106  1.00  0.00              
ATOM    302  O   LYS    40      44.543  20.701  23.121  1.00  0.00              
ATOM    303  CG  LYS    40      48.386  18.612  22.293  1.00  0.00           C  
ATOM    304  CD  LYS    40      49.015  17.594  23.259  1.00  0.00           C  
ATOM    305  CE  LYS    40      50.320  17.066  22.701  1.00  0.00           C  
ATOM    306  NZ  LYS    40      51.353  18.101  22.545  1.00  0.00           N  
ATOM    307  N   PHE    41      43.910  19.484  21.345  1.00  0.00              
ATOM    308  CA  PHE    41      42.527  19.480  21.932  1.00  0.00              
ATOM    309  CB  PHE    41      41.884  20.845  21.619  1.00  0.00              
ATOM    310  C   PHE    41      41.761  18.413  21.123  1.00  0.00              
ATOM    311  O   PHE    41      42.194  17.784  20.162  1.00  0.00              
ATOM    312  CG  PHE    41      41.874  21.199  20.157  1.00  0.00           C  
ATOM    313  CD1 PHE    41      43.027  21.664  19.528  1.00  0.00           C  
ATOM    314  CD2 PHE    41      40.714  21.037  19.400  1.00  0.00           C  
ATOM    315  CE1 PHE    41      43.032  21.957  18.166  1.00  0.00           C  
ATOM    316  CE2 PHE    41      40.709  21.329  18.038  1.00  0.00           C  
ATOM    317  CZ  PHE    41      41.873  21.789  17.418  1.00  0.00           C  
ATOM    318  N   SER    42      40.688  18.046  21.811  1.00  0.00              
ATOM    319  CA  SER    42      39.762  16.887  21.662  1.00  0.00              
ATOM    320  CB  SER    42      39.765  15.911  22.841  1.00  0.00              
ATOM    321  C   SER    42      38.318  17.396  21.323  1.00  0.00              
ATOM    322  O   SER    42      37.890  18.404  21.872  1.00  0.00              
ATOM    323  OG  SER    42      39.138  16.471  23.980  1.00  0.00           O  
ATOM    324  N   VAL    43      37.601  16.683  20.467  1.00  0.00              
ATOM    325  CA  VAL    43      36.237  17.065  20.256  1.00  0.00              
ATOM    326  CB  VAL    43      36.011  17.828  18.917  1.00  0.00              
ATOM    327  C   VAL    43      35.443  15.806  19.959  1.00  0.00              
ATOM    328  O   VAL    43      35.830  14.861  19.244  1.00  0.00              
ATOM    329  CG1 VAL    43      36.725  19.162  18.933  1.00  0.00           C  
ATOM    330  CG2 VAL    43      36.484  17.048  17.719  1.00  0.00           C  
ATOM    331  N   ARG    44      34.331  15.767  20.691  1.00  0.00              
ATOM    332  CA  ARG    44      33.293  14.698  20.669  1.00  0.00              
ATOM    333  CB  ARG    44      33.108  14.193  22.103  1.00  0.00              
ATOM    334  C   ARG    44      32.006  15.213  20.185  1.00  0.00              
ATOM    335  O   ARG    44      31.551  16.292  20.566  1.00  0.00              
ATOM    336  CG  ARG    44      32.083  13.071  22.294  1.00  0.00           C  
ATOM    337  CD  ARG    44      32.414  11.867  21.427  1.00  0.00           C  
ATOM    338  NE  ARG    44      31.585  10.707  21.735  1.00  0.00           N  
ATOM    339  CZ  ARG    44      30.328  10.538  21.328  1.00  0.00           C  
ATOM    340  NH1 ARG    44      29.724  11.454  20.585  1.00  0.00           N  
ATOM    341  NH2 ARG    44      29.671   9.435  21.661  1.00  0.00           N  
ATOM    342  N   GLY    45      31.395  14.459  19.281  1.00  0.00              
ATOM    343  CA  GLY    45      30.146  14.902  18.550  1.00  0.00              
ATOM    344  C   GLY    45      29.123  13.851  18.468  1.00  0.00              
ATOM    345  O   GLY    45      29.565  12.727  18.274  1.00  0.00              
ATOM    346  N   GLU    46      27.817  14.127  18.498  1.00  0.00              
ATOM    347  CA  GLU    46      26.853  13.036  18.211  1.00  0.00              
ATOM    348  CB  GLU    46      26.546  12.441  19.589  1.00  0.00              
ATOM    349  C   GLU    46      25.689  13.646  17.473  1.00  0.00              
ATOM    350  O   GLU    46      25.465  14.854  17.569  1.00  0.00              
ATOM    351  CG  GLU    46      25.972  13.382  20.602  1.00  0.00           C  
ATOM    352  CD  GLU    46      25.620  12.674  21.898  1.00  0.00           C  
ATOM    353  OE1 GLU    46      26.476  11.955  22.459  1.00  0.00           O  
ATOM    354  OE2 GLU    46      24.476  12.839  22.359  1.00  0.00           O  
ATOM    355  N   GLY    47      24.934  12.820  16.756  1.00  0.00              
ATOM    356  CA  GLY    47      23.753  13.268  16.025  1.00  0.00              
ATOM    357  C   GLY    47      23.583  12.223  14.953  1.00  0.00              
ATOM    358  O   GLY    47      24.319  11.235  14.972  1.00  0.00              
ATOM    359  N   GLU    48      22.516  12.306  14.172  1.00  0.00              
ATOM    360  CA  GLU    48      21.988  11.431  13.205  1.00  0.00              
ATOM    361  CB  GLU    48      20.527  11.424  13.650  1.00  0.00              
ATOM    362  C   GLU    48      21.944  12.050  11.786  1.00  0.00              
ATOM    363  O   GLU    48      22.069  13.232  11.480  1.00  0.00              
ATOM    364  CG  GLU    48      19.635  10.317  13.181  1.00  0.00           C  
ATOM    365  CD  GLU    48      18.262  10.435  13.835  1.00  0.00           C  
ATOM    366  OE1 GLU    48      17.600  11.482  13.642  1.00  0.00           O  
ATOM    367  OE2 GLU    48      17.855   9.493  14.551  1.00  0.00           O  
ATOM    368  N   GLY    49      21.977  11.060  10.905  1.00  0.00              
ATOM    369  CA  GLY    49      22.212  11.110   9.425  1.00  0.00              
ATOM    370  C   GLY    49      20.960  10.553   8.633  1.00  0.00              
ATOM    371  O   GLY    49      20.582   9.442   9.004  1.00  0.00              
ATOM    372  N   ASP    50      20.431  11.162   7.575  1.00  0.00              
ATOM    373  CA  ASP    50      19.402  10.464   6.951  1.00  0.00              
ATOM    374  CB  ASP    50      18.129  11.295   7.212  1.00  0.00              
ATOM    375  C   ASP    50      19.606  10.554   5.474  1.00  0.00              
ATOM    376  O   ASP    50      19.011  11.359   4.765  1.00  0.00              
ATOM    377  CG  ASP    50      16.902  10.809   6.426  1.00  0.00           C  
ATOM    378  OD1 ASP    50      17.013   9.908   5.568  1.00  0.00           O  
ATOM    379  OD2 ASP    50      15.806  11.362   6.671  1.00  0.00           O  
ATOM    380  N   ALA    51      20.429   9.637   4.992  1.00  0.00              
ATOM    381  CA  ALA    51      20.810   9.555   3.540  1.00  0.00              
ATOM    382  CB  ALA    51      21.568   8.284   3.176  1.00  0.00              
ATOM    383  C   ALA    51      19.703   9.810   2.572  1.00  0.00              
ATOM    384  O   ALA    51      19.843  10.584   1.609  1.00  0.00              
ATOM    385  N   THR    52      18.549   9.223   2.882  1.00  0.00              
ATOM    386  CA  THR    52      17.328   9.392   2.028  1.00  0.00              
ATOM    387  CB  THR    52      16.134   8.599   2.704  1.00  0.00              
ATOM    388  C   THR    52      17.154  10.916   1.683  1.00  0.00              
ATOM    389  O   THR    52      16.883  11.319   0.569  1.00  0.00              
ATOM    390  OG1 THR    52      15.922   9.284   3.969  1.00  0.00           O  
ATOM    391  CG2 THR    52      16.493   7.126   2.941  1.00  0.00           C  
ATOM    392  N   ASN    53      17.265  11.739   2.690  1.00  0.00              
ATOM    393  CA  ASN    53      17.099  13.166   2.417  1.00  0.00              
ATOM    394  CB  ASN    53      16.191  13.768   3.492  1.00  0.00              
ATOM    395  C   ASN    53      18.408  13.809   2.611  1.00  0.00              
ATOM    396  O   ASN    53      18.476  14.997   2.907  1.00  0.00              
ATOM    397  CG  ASN    53      14.749  13.331   3.337  1.00  0.00           C  
ATOM    398  OD1 ASN    53      14.131  13.567   2.298  1.00  0.00           O  
ATOM    399  ND2 ASN    53      14.206  12.687   4.364  1.00  0.00           N  
ATOM    400  N   GLY    54      19.487  13.063   2.389  1.00  0.00              
ATOM    401  CA  GLY    54      20.849  13.779   2.352  1.00  0.00              
ATOM    402  C   GLY    54      21.072  14.820   3.580  1.00  0.00              
ATOM    403  O   GLY    54      21.845  15.767   3.426  1.00  0.00              
ATOM    404  N   LYS    55      20.383  14.638   4.697  1.00  0.00              
ATOM    405  CA  LYS    55      20.541  15.323   5.811  1.00  0.00              
ATOM    406  CB  LYS    55      19.172  15.456   6.490  1.00  0.00              
ATOM    407  C   LYS    55      21.529  14.998   6.937  1.00  0.00              
ATOM    408  O   LYS    55      21.427  13.854   7.364  1.00  0.00              
ATOM    409  CG  LYS    55      18.174  16.314   5.728  1.00  0.00           C  
ATOM    410  CD  LYS    55      18.771  17.654   5.335  1.00  0.00           C  
ATOM    411  CE  LYS    55      18.050  18.244   4.134  1.00  0.00           C  
ATOM    412  NZ  LYS    55      16.630  18.554   4.448  1.00  0.00           N  
ATOM    413  N   LEU    56      22.332  15.901   7.482  1.00  0.00              
ATOM    414  CA  LEU    56      22.984  15.423   8.720  1.00  0.00              
ATOM    415  CB  LEU    56      24.450  15.358   8.248  1.00  0.00              
ATOM    416  C   LEU    56      23.024  16.447   9.740  1.00  0.00              
ATOM    417  O   LEU    56      23.285  17.637   9.482  1.00  0.00              
ATOM    418  CG  LEU    56      25.570  15.010   9.247  1.00  0.00           C  
ATOM    419  CD1 LEU    56      25.279  13.697   9.968  1.00  0.00           C  
ATOM    420  CD2 LEU    56      26.883  14.921   8.502  1.00  0.00           C  
ATOM    421  N   THR    57      22.635  16.023  10.942  1.00  0.00              
ATOM    422  CA  THR    57      22.544  16.920  12.185  1.00  0.00              
ATOM    423  CB  THR    57      21.200  16.588  12.904  1.00  0.00              
ATOM    424  C   THR    57      23.674  16.469  13.109  1.00  0.00              
ATOM    425  O   THR    57      23.820  15.278  13.384  1.00  0.00              
ATOM    426  OG1 THR    57      20.134  16.796  11.956  1.00  0.00           O  
ATOM    427  CG2 THR    57      21.020  17.509  14.084  1.00  0.00           C  
ATOM    428  N   LEU    58      24.444  17.420  13.618  1.00  0.00              
ATOM    429  CA  LEU    58      25.484  16.981  14.593  1.00  0.00              
ATOM    430  CB  LEU    58      26.761  16.734  13.788  1.00  0.00              
ATOM    431  C   LEU    58      25.870  18.137  15.520  1.00  0.00              
ATOM    432  O   LEU    58      25.928  19.299  15.105  1.00  0.00              
ATOM    433  CG  LEU    58      27.256  17.651  12.651  1.00  0.00           C  
ATOM    434  CD1 LEU    58      27.324  19.102  13.018  1.00  0.00           C  
ATOM    435  CD2 LEU    58      28.627  17.150  12.247  1.00  0.00           C  
ATOM    436  N   LYS    59      26.034  17.794  16.806  1.00  0.00              
ATOM    437  CA  LYS    59      26.499  18.657  17.848  1.00  0.00              
ATOM    438  CB  LYS    59      25.509  18.505  19.015  1.00  0.00              
ATOM    439  C   LYS    59      27.756  18.314  18.333  1.00  0.00              
ATOM    440  O   LYS    59      28.013  17.133  18.553  1.00  0.00              
ATOM    441  CG  LYS    59      24.072  18.917  18.684  1.00  0.00           C  
ATOM    442  CD  LYS    59      23.352  19.573  19.870  1.00  0.00           C  
ATOM    443  CE  LYS    59      23.909  20.959  20.198  1.00  0.00           C  
ATOM    444  NZ  LYS    59      23.148  21.657  21.243  1.00  0.00           N  
ATOM    445  N   PHE    60      28.654  19.272  18.481  1.00  0.00              
ATOM    446  CA  PHE    60      30.159  18.991  18.817  1.00  0.00              
ATOM    447  CB  PHE    60      31.234  19.498  17.933  1.00  0.00              
ATOM    448  C   PHE    60      30.663  19.416  20.199  1.00  0.00              
ATOM    449  O   PHE    60      30.449  20.625  20.293  1.00  0.00              
ATOM    450  CG  PHE    60      31.364  18.960  16.550  1.00  0.00           C  
ATOM    451  CD1 PHE    60      31.764  17.681  16.319  1.00  0.00           C  
ATOM    452  CD2 PHE    60      31.157  19.770  15.456  1.00  0.00           C  
ATOM    453  CE1 PHE    60      31.965  17.179  15.064  1.00  0.00           C  
ATOM    454  CE2 PHE    60      31.336  19.329  14.166  1.00  0.00           C  
ATOM    455  CZ  PHE    60      31.753  18.030  14.006  1.00  0.00           C  
ATOM    456  N   ILE    61      31.295  18.724  21.141  1.00  0.00              
ATOM    457  CA  ILE    61      31.733  19.721  22.197  1.00  0.00              
ATOM    458  CB  ILE    61      31.020  19.154  23.435  1.00  0.00              
ATOM    459  C   ILE    61      33.234  19.464  22.130  1.00  0.00              
ATOM    460  O   ILE    61      33.798  18.639  21.411  1.00  0.00              
ATOM    461  CG1 ILE    61      29.518  19.450  23.354  1.00  0.00           C  
ATOM    462  CG2 ILE    61      31.610  19.772  24.712  1.00  0.00           C  
ATOM    463  CD1 ILE    61      28.682  18.782  24.434  1.00  0.00           C  
ATOM    464  N   CYS    62      33.888  20.358  22.866  1.00  0.00              
ATOM    465  CA  CYS    62      35.373  20.568  22.885  1.00  0.00              
ATOM    466  CB  CYS    62      36.041  21.922  22.686  1.00  0.00              
ATOM    467  C   CYS    62      35.743  19.935  24.201  1.00  0.00              
ATOM    468  O   CYS    62      35.806  20.731  25.132  1.00  0.00              
ATOM    469  SG  CYS    62      35.744  22.598  21.037  1.00  0.00           S  
ATOM    470  N   THR    63      35.928  18.640  24.382  1.00  0.00              
ATOM    471  CA  THR    63      36.115  18.245  25.799  1.00  0.00              
ATOM    472  CB  THR    63      36.326  16.720  25.678  1.00  0.00              
ATOM    473  C   THR    63      37.292  18.861  26.633  1.00  0.00              
ATOM    474  O   THR    63      37.339  18.799  27.854  1.00  0.00              
ATOM    475  OG1 THR    63      35.135  16.116  25.124  1.00  0.00           O  
ATOM    476  CG2 THR    63      36.551  16.176  27.085  1.00  0.00           C  
ATOM    477  N   THR    64      38.284  19.349  25.896  1.00  0.00              
ATOM    478  CA  THR    64      39.463  19.859  26.587  1.00  0.00              
ATOM    479  CB  THR    64      40.707  19.604  25.697  1.00  0.00              
ATOM    480  C   THR    64      39.386  21.285  27.173  1.00  0.00              
ATOM    481  O   THR    64      40.343  21.685  27.846  1.00  0.00              
ATOM    482  OG1 THR    64      40.620  20.402  24.517  1.00  0.00           O  
ATOM    483  CG2 THR    64      40.793  18.145  25.273  1.00  0.00           C  
ATOM    484  N   GLY    65      38.289  21.972  26.810  1.00  0.00              
ATOM    485  CA  GLY    65      38.203  23.394  27.188  1.00  0.00              
ATOM    486  C   GLY    65      38.761  24.512  26.402  1.00  0.00              
ATOM    487  O   GLY    65      39.862  24.928  26.758  1.00  0.00              
ATOM    488  N   LYS    66      38.038  25.069  25.428  1.00  0.00              
ATOM    489  CA  LYS    66      38.412  26.086  24.515  1.00  0.00              
ATOM    490  CB  LYS    66      38.875  27.530  24.716  1.00  0.00              
ATOM    491  C   LYS    66      39.172  25.497  23.350  1.00  0.00              
ATOM    492  O   LYS    66      40.179  24.809  23.469  1.00  0.00              
ATOM    493  CG  LYS    66      38.364  28.228  25.960  1.00  0.00           C  
ATOM    494  CD  LYS    66      38.980  29.622  26.064  1.00  0.00           C  
ATOM    495  CE  LYS    66      38.481  30.539  24.944  1.00  0.00           C  
ATOM    496  NZ  LYS    66      37.510  31.549  25.481  1.00  0.00           N  
ATOM    497  N   LEU    67      38.550  25.679  22.188  1.00  0.00              
ATOM    498  CA  LEU    67      39.006  25.252  20.855  1.00  0.00              
ATOM    499  CB  LEU    67      37.919  25.046  19.798  1.00  0.00              
ATOM    500  C   LEU    67      39.974  26.365  20.296  1.00  0.00              
ATOM    501  O   LEU    67      39.653  27.524  20.016  1.00  0.00              
ATOM    502  CG  LEU    67      38.287  24.375  18.473  1.00  0.00           C  
ATOM    503  CD1 LEU    67      39.042  23.064  18.706  1.00  0.00           C  
ATOM    504  CD2 LEU    67      37.005  24.125  17.672  1.00  0.00           C  
ATOM    505  N   PRO    68      41.210  25.927  20.209  1.00  0.00              
ATOM    506  CA  PRO    68      42.311  26.720  19.690  1.00  0.00              
ATOM    507  CB  PRO    68      43.586  25.869  19.636  1.00  0.00              
ATOM    508  C   PRO    68      42.150  27.289  18.226  1.00  0.00              
ATOM    509  O   PRO    68      42.791  28.253  17.826  1.00  0.00              
ATOM    510  CG  PRO    68      43.060  24.486  19.869  1.00  0.00           C  
ATOM    511  CD  PRO    68      41.631  24.513  20.386  1.00  0.00           C  
ATOM    512  N   VAL    69      41.341  26.585  17.436  1.00  0.00              
ATOM    513  CA  VAL    69      41.067  27.032  16.113  1.00  0.00              
ATOM    514  CB  VAL    69      41.567  25.918  15.145  1.00  0.00              
ATOM    515  C   VAL    69      39.594  27.239  15.933  1.00  0.00              
ATOM    516  O   VAL    69      38.800  26.711  16.702  1.00  0.00              
ATOM    517  CG1 VAL    69      41.309  26.294  13.694  1.00  0.00           C  
ATOM    518  CG2 VAL    69      43.048  25.654  15.361  1.00  0.00           C  
ATOM    519  N   PRO    70      39.198  28.050  14.954  1.00  0.00              
ATOM    520  CA  PRO    70      37.787  28.334  14.703  1.00  0.00              
ATOM    521  CB  PRO    70      37.875  29.207  13.451  1.00  0.00              
ATOM    522  C   PRO    70      36.887  27.084  14.491  1.00  0.00              
ATOM    523  O   PRO    70      37.388  26.258  13.724  1.00  0.00              
ATOM    524  CG  PRO    70      39.214  29.872  13.595  1.00  0.00           C  
ATOM    525  CD  PRO    70      40.084  28.727  14.042  1.00  0.00           C  
ATOM    526  N   TRP    71      35.605  27.063  14.833  1.00  0.00              
ATOM    527  CA  TRP    71      34.925  25.846  14.469  1.00  0.00              
ATOM    528  CB  TRP    71      33.547  26.082  15.082  1.00  0.00              
ATOM    529  C   TRP    71      34.712  25.557  12.972  1.00  0.00              
ATOM    530  O   TRP    71      34.582  24.417  12.530  1.00  0.00              
ATOM    531  CG  TRP    71      32.510  25.093  14.667  1.00  0.00           C  
ATOM    532  CD1 TRP    71      31.294  25.347  14.085  1.00  0.00           C  
ATOM    533  CD2 TRP    71      32.579  23.680  14.852  1.00  0.00           C  
ATOM    534  NE1 TRP    71      30.614  24.165  13.879  1.00  0.00           N  
ATOM    535  CE2 TRP    71      31.377  23.124  14.341  1.00  0.00           C  
ATOM    536  CE3 TRP    71      33.539  22.828  15.401  1.00  0.00           C  
ATOM    537  CZ2 TRP    71      31.132  21.753  14.370  1.00  0.00           C  
ATOM    538  CZ3 TRP    71      33.292  21.473  15.424  1.00  0.00           C  
ATOM    539  CH2 TRP    71      32.099  20.941  14.908  1.00  0.00           C  
ATOM    540  N   PRO    72      34.644  26.642  12.202  1.00  0.00              
ATOM    541  CA  PRO    72      34.359  26.478  10.765  1.00  0.00              
ATOM    542  CB  PRO    72      34.100  27.912  10.250  1.00  0.00              
ATOM    543  C   PRO    72      35.437  25.711   9.962  1.00  0.00              
ATOM    544  O   PRO    72      35.250  25.133   8.890  1.00  0.00              
ATOM    545  CG  PRO    72      34.706  28.819  11.259  1.00  0.00           C  
ATOM    546  CD  PRO    72      34.482  28.047  12.597  1.00  0.00           C  
ATOM    547  N   THR    73      36.619  25.782  10.567  1.00  0.00              
ATOM    548  CA  THR    73      37.825  25.148   9.950  1.00  0.00              
ATOM    549  CB  THR    73      39.132  25.699  10.656  1.00  0.00              
ATOM    550  C   THR    73      37.677  23.645   9.998  1.00  0.00              
ATOM    551  O   THR    73      38.118  22.995   9.052  1.00  0.00              
ATOM    552  OG1 THR    73      38.963  25.330  12.053  1.00  0.00           O  
ATOM    553  CG2 THR    73      39.258  27.221  10.511  1.00  0.00           C  
ATOM    554  N   LEU    74      37.015  23.086  11.014  1.00  0.00              
ATOM    555  CA  LEU    74      36.807  21.684  11.134  1.00  0.00              
ATOM    556  CB  LEU    74      36.672  21.510  12.664  1.00  0.00              
ATOM    557  C   LEU    74      35.469  21.114  10.756  1.00  0.00              
ATOM    558  O   LEU    74      35.151  20.001  11.209  1.00  0.00              
ATOM    559  CG  LEU    74      37.790  22.229  13.465  1.00  0.00           C  
ATOM    560  CD1 LEU    74      37.503  22.075  14.984  1.00  0.00           C  
ATOM    561  CD2 LEU    74      39.143  21.554  13.168  1.00  0.00           C  
ATOM    562  N   VAL    75      34.677  21.730   9.879  1.00  0.00              
ATOM    563  CA  VAL    75      33.453  21.283   9.394  1.00  0.00              
ATOM    564  CB  VAL    75      32.687  22.434   8.700  1.00  0.00              
ATOM    565  C   VAL    75      33.617  20.143   8.303  1.00  0.00              
ATOM    566  O   VAL    75      32.907  19.158   8.175  1.00  0.00              
ATOM    567  CG1 VAL    75      31.394  22.721   9.446  1.00  0.00           C  
ATOM    568  CG2 VAL    75      33.551  23.680   8.635  1.00  0.00           C  
ATOM    569  N   THR    76      34.602  20.443   7.455  1.00  0.00              
ATOM    570  CA  THR    76      34.826  19.466   6.352  1.00  0.00              
ATOM    571  CB  THR    76      35.831  20.045   5.335  1.00  0.00              
ATOM    572  C   THR    76      35.459  18.188   6.868  1.00  0.00              
ATOM    573  O   THR    76      35.242  17.123   6.305  1.00  0.00              
ATOM    574  OG1 THR    76      35.171  21.144   4.675  1.00  0.00           O  
ATOM    575  CG2 THR    76      36.209  19.022   4.284  1.00  0.00           C  
ATOM    576  N   THR    77      36.285  18.319   7.900  1.00  0.00              
ATOM    577  CA  THR    77      36.944  17.190   8.538  1.00  0.00              
ATOM    578  CB  THR    77      38.005  17.654   9.561  1.00  0.00              
ATOM    579  C   THR    77      35.987  16.348   9.309  1.00  0.00              
ATOM    580  O   THR    77      35.907  15.143   9.116  1.00  0.00              
ATOM    581  OG1 THR    77      38.954  18.484   8.882  1.00  0.00           O  
ATOM    582  CG2 THR    77      38.730  16.489  10.245  1.00  0.00           C  
ATOM    583  N   LEU    78      35.195  16.974  10.177  1.00  0.00              
ATOM    584  CA  LEU    78      34.146  16.197  10.908  1.00  0.00              
ATOM    585  CB  LEU    78      33.746  17.031  12.138  1.00  0.00              
ATOM    586  C   LEU    78      33.149  15.616   9.921  1.00  0.00              
ATOM    587  O   LEU    78      32.790  14.443   9.998  1.00  0.00              
ATOM    588  CG  LEU    78      34.690  17.019  13.354  1.00  0.00           C  
ATOM    589  CD1 LEU    78      36.034  17.625  13.012  1.00  0.00           C  
ATOM    590  CD2 LEU    78      34.058  17.780  14.497  1.00  0.00           C  
ATOM    591  N   THR    79      32.733  16.438   8.959  1.00  0.00              
ATOM    592  CA  THR    79      31.804  15.972   7.924  1.00  0.00              
ATOM    593  CB  THR    79      31.618  17.016   6.789  1.00  0.00              
ATOM    594  C   THR    79      32.357  15.087   6.766  1.00  0.00              
ATOM    595  O   THR    79      31.850  15.071   5.644  1.00  0.00              
ATOM    596  OG1 THR    79      31.160  18.228   7.421  1.00  0.00           O  
ATOM    597  CG2 THR    79      30.459  16.619   5.864  1.00  0.00           C  
ATOM    598  N   TYR    80      33.378  14.328   7.130  1.00  0.00              
ATOM    599  CA  TYR    80      34.031  13.328   6.348  1.00  0.00              
ATOM    600  CB  TYR    80      35.323  12.778   6.961  1.00  0.00              
ATOM    601  C   TYR    80      33.070  12.167   6.290  1.00  0.00              
ATOM    602  O   TYR    80      32.999  11.525   5.259  1.00  0.00              
ATOM    603  CG  TYR    80      35.938  11.623   6.226  1.00  0.00           C  
ATOM    604  CD1 TYR    80      35.585  10.302   6.520  1.00  0.00           C  
ATOM    605  CD2 TYR    80      36.920  11.841   5.264  1.00  0.00           C  
ATOM    606  CE1 TYR    80      36.204   9.228   5.870  1.00  0.00           C  
ATOM    607  CE2 TYR    80      37.543  10.781   4.617  1.00  0.00           C  
ATOM    608  CZ  TYR    80      37.183   9.485   4.923  1.00  0.00           C  
ATOM    609  OH  TYR    80      37.812   8.456   4.273  1.00  0.00           O  
ATOM    610  N   GLY    81      32.264  11.946   7.319  1.00  0.00              
ATOM    611  CA  GLY    81      31.219  10.973   7.341  1.00  0.00              
ATOM    612  C   GLY    81      29.943  11.452   6.489  1.00  0.00              
ATOM    613  O   GLY    81      29.057  10.642   6.193  1.00  0.00              
ATOM    614  N   VAL    82      29.861  12.743   6.181  1.00  0.00              
ATOM    615  CA  VAL    82      28.849  13.253   5.437  1.00  0.00              
ATOM    616  CB  VAL    82      28.800  14.770   5.487  1.00  0.00              
ATOM    617  C   VAL    82      28.681  12.746   4.036  1.00  0.00              
ATOM    618  O   VAL    82      27.593  12.756   3.436  1.00  0.00              
ATOM    619  CG1 VAL    82      29.963  15.371   4.693  1.00  0.00           C  
ATOM    620  CG2 VAL    82      27.413  15.277   5.047  1.00  0.00           C  
ATOM    621  N   GLN    83      29.798  12.229   3.526  1.00  0.00              
ATOM    622  CA  GLN    83      29.800  11.716   2.094  1.00  0.00              
ATOM    623  CB  GLN    83      31.223  11.623   1.538  1.00  0.00              
ATOM    624  C   GLN    83      28.998  10.388   2.085  1.00  0.00              
ATOM    625  O   GLN    83      28.345  10.095   1.089  1.00  0.00              
ATOM    626  CG  GLN    83      31.863  12.979   1.285  1.00  0.00           C  
ATOM    627  CD  GLN    83      33.340  12.892   0.955  1.00  0.00           C  
ATOM    628  OE1 GLN    83      34.179  13.437   1.673  1.00  0.00           O  
ATOM    629  NE2 GLN    83      33.667  12.218  -0.139  1.00  0.00           N  
ATOM    630  N   CYS    84      29.006   9.623   3.174  1.00  0.00              
ATOM    631  CA  CYS    84      28.261   8.448   3.274  1.00  0.00              
ATOM    632  CB  CYS    84      28.505   7.670   4.570  1.00  0.00              
ATOM    633  C   CYS    84      26.788   8.740   3.412  1.00  0.00              
ATOM    634  O   CYS    84      25.973   7.972   2.908  1.00  0.00              
ATOM    635  SG  CYS    84      30.240   7.427   5.048  1.00  0.00           S  
ATOM    636  N   PHE    85      26.438   9.870   4.013  1.00  0.00              
ATOM    637  CA  PHE    85      25.091  10.328   4.198  1.00  0.00              
ATOM    638  CB  PHE    85      24.994  11.431   5.236  1.00  0.00              
ATOM    639  C   PHE    85      24.518  10.997   2.956  1.00  0.00              
ATOM    640  O   PHE    85      23.308  11.278   2.899  1.00  0.00              
ATOM    641  CG  PHE    85      23.584  11.601   5.722  1.00  0.00           C  
ATOM    642  CD1 PHE    85      22.928  10.578   6.371  1.00  0.00           C  
ATOM    643  CD2 PHE    85      22.923  12.799   5.465  1.00  0.00           C  
ATOM    644  CE1 PHE    85      21.614  10.765   6.772  1.00  0.00           C  
ATOM    645  CE2 PHE    85      21.617  12.994   5.868  1.00  0.00           C  
ATOM    646  CZ  PHE    85      20.969  11.964   6.527  1.00  0.00           C  
ATOM    647  N   SER    86      25.345  11.305   1.954  1.00  0.00              
ATOM    648  CA  SER    86      24.901  12.074   0.828  1.00  0.00              
ATOM    649  CB  SER    86      26.015  12.479  -0.106  1.00  0.00              
ATOM    650  C   SER    86      23.849  11.231   0.013  1.00  0.00              
ATOM    651  O   SER    86      23.880  10.019  -0.164  1.00  0.00              
ATOM    652  OG  SER    86      26.716  11.355  -0.611  1.00  0.00           O  
ATOM    653  N   ARG    87      22.844  11.999  -0.400  1.00  0.00              
ATOM    654  CA  ARG    87      21.717  11.581  -1.186  1.00  0.00              
ATOM    655  CB  ARG    87      20.549  12.559  -1.131  1.00  0.00              
ATOM    656  C   ARG    87      22.253  11.471  -2.613  1.00  0.00              
ATOM    657  O   ARG    87      22.790  12.398  -3.239  1.00  0.00              
ATOM    658  CG  ARG    87      19.329  12.131  -1.898  1.00  0.00           C  
ATOM    659  CD  ARG    87      18.188  13.089  -1.662  1.00  0.00           C  
ATOM    660  NE  ARG    87      17.092  12.808  -2.591  1.00  0.00           N  
ATOM    661  CZ  ARG    87      15.880  13.327  -2.496  1.00  0.00           C  
ATOM    662  NH1 ARG    87      15.590  14.163  -1.506  1.00  0.00           N  
ATOM    663  NH2 ARG    87      14.958  13.011  -3.395  1.00  0.00           N  
ATOM    664  N   TYR    88      22.086  10.252  -3.102  1.00  0.00              
ATOM    665  CA  TYR    88      22.549   9.736  -4.403  1.00  0.00              
ATOM    666  CB  TYR    88      23.569   8.584  -4.432  1.00  0.00              
ATOM    667  C   TYR    88      21.225   9.589  -4.953  1.00  0.00              
ATOM    668  O   TYR    88      20.343   9.072  -4.279  1.00  0.00              
ATOM    669  CG  TYR    88      24.832   9.014  -3.708  1.00  0.00           C  
ATOM    670  CD1 TYR    88      25.863   9.670  -4.388  1.00  0.00           C  
ATOM    671  CD2 TYR    88      24.923   8.781  -2.347  1.00  0.00           C  
ATOM    672  CE1 TYR    88      27.013  10.084  -3.702  1.00  0.00           C  
ATOM    673  CE2 TYR    88      26.069   9.188  -1.683  1.00  0.00           C  
ATOM    674  CZ  TYR    88      27.085   9.829  -2.348  1.00  0.00           C  
ATOM    675  OH  TYR    88      28.156  10.200  -1.563  1.00  0.00           O  
ATOM    676  N   PRO    89      21.035   9.993  -6.199  1.00  0.00              
ATOM    677  CA  PRO    89      19.702  10.009  -6.905  1.00  0.00              
ATOM    678  CB  PRO    89      19.673  11.140  -7.919  1.00  0.00              
ATOM    679  C   PRO    89      19.589   8.459  -7.310  1.00  0.00              
ATOM    680  O   PRO    89      20.542   7.704  -7.152  1.00  0.00              
ATOM    681  CG  PRO    89      21.120  11.369  -8.257  1.00  0.00           C  
ATOM    682  CD  PRO    89      21.840  11.189  -6.943  1.00  0.00           C  
ATOM    683  N   ASP    90      18.475   8.154  -7.924  1.00  0.00              
ATOM    684  CA  ASP    90      18.404   6.735  -8.332  1.00  0.00              
ATOM    685  CB  ASP    90      16.966   6.434  -8.794  1.00  0.00              
ATOM    686  C   ASP    90      19.344   6.393  -9.442  1.00  0.00              
ATOM    687  O   ASP    90      19.985   5.339  -9.377  1.00  0.00              
ATOM    688  CG  ASP    90      15.954   6.386  -7.641  1.00  0.00           C  
ATOM    689  OD1 ASP    90      16.351   6.270  -6.465  1.00  0.00           O  
ATOM    690  OD2 ASP    90      14.742   6.467  -7.931  1.00  0.00           O  
ATOM    691  N   HIS    91      19.440   7.237 -10.470  1.00  0.00              
ATOM    692  CA  HIS    91      20.344   7.043 -11.585  1.00  0.00              
ATOM    693  CB  HIS    91      20.257   8.227 -12.559  1.00  0.00              
ATOM    694  C   HIS    91      21.803   6.916 -11.184  1.00  0.00              
ATOM    695  O   HIS    91      22.516   6.122 -11.795  1.00  0.00              
ATOM    696  CG  HIS    91      18.988   8.249 -13.373  1.00  0.00           C  
ATOM    697  ND1 HIS    91      18.729   9.229 -14.313  1.00  0.00           N  
ATOM    698  CD2 HIS    91      17.946   7.398 -13.425  1.00  0.00           C  
ATOM    699  CE1 HIS    91      17.558   8.973 -14.895  1.00  0.00           C  
ATOM    700  NE2 HIS    91      17.043   7.871 -14.362  1.00  0.00           N  
ATOM    701  N   MET    92      22.237   7.623 -10.138  1.00  0.00              
ATOM    702  CA  MET    92      23.595   7.559  -9.686  1.00  0.00              
ATOM    703  CB  MET    92      23.896   8.729  -8.737  1.00  0.00              
ATOM    704  C   MET    92      23.975   6.644  -8.535  1.00  0.00              
ATOM    705  O   MET    92      25.013   6.834  -7.894  1.00  0.00              
ATOM    706  CG  MET    92      23.889  10.116  -9.375  1.00  0.00           C  
ATOM    707  SD  MET    92      23.606  11.390  -8.102  1.00  0.00           S  
ATOM    708  CE  MET    92      24.979  12.389  -8.237  1.00  0.00           C  
ATOM    709  N   LYS    93      23.103   5.687  -8.226  1.00  0.00              
ATOM    710  CA  LYS    93      23.360   4.838  -7.043  1.00  0.00              
ATOM    711  CB  LYS    93      22.134   4.001  -6.671  1.00  0.00              
ATOM    712  C   LYS    93      24.606   4.047  -7.210  1.00  0.00              
ATOM    713  O   LYS    93      25.421   3.945  -6.294  1.00  0.00              
ATOM    714  CG  LYS    93      21.798   2.794  -7.503  1.00  0.00           C  
ATOM    715  CD  LYS    93      20.616   2.001  -6.911  1.00  0.00           C  
ATOM    716  CE  LYS    93      19.375   2.879  -6.847  1.00  0.00           C  
ATOM    717  NZ  LYS    93      18.098   2.128  -7.036  1.00  0.00           N  
ATOM    718  N   ARG    94      24.821   3.550  -8.427  1.00  0.00              
ATOM    719  CA  ARG    94      26.087   2.813  -8.747  1.00  0.00              
ATOM    720  CB  ARG    94      26.092   2.408 -10.221  1.00  0.00              
ATOM    721  C   ARG    94      27.394   3.537  -8.494  1.00  0.00              
ATOM    722  O   ARG    94      28.413   2.864  -8.355  1.00  0.00              
ATOM    723  CG  ARG    94      26.616   1.006 -10.499  1.00  0.00           C  
ATOM    724  CD  ARG    94      26.417   0.671 -11.978  1.00  0.00           C  
ATOM    725  NE  ARG    94      26.923  -0.645 -12.371  1.00  0.00           N  
ATOM    726  CZ  ARG    94      28.199  -1.020 -12.307  1.00  0.00           C  
ATOM    727  NH1 ARG    94      29.124  -0.197 -11.825  1.00  0.00           N  
ATOM    728  NH2 ARG    94      28.548  -2.239 -12.702  1.00  0.00           N  
ATOM    729  N   HIS    95      27.378   4.858  -8.377  1.00  0.00              
ATOM    730  CA  HIS    95      28.512   5.673  -8.132  1.00  0.00              
ATOM    731  CB  HIS    95      28.432   7.111  -8.620  1.00  0.00              
ATOM    732  C   HIS    95      28.705   6.041  -6.659  1.00  0.00              
ATOM    733  O   HIS    95      29.608   6.805  -6.329  1.00  0.00              
ATOM    734  CG  HIS    95      28.614   7.276 -10.098  1.00  0.00           C  
ATOM    735  ND1 HIS    95      27.662   7.061 -11.060  1.00  0.00           N  
ATOM    736  CD2 HIS    95      29.766   7.641 -10.740  1.00  0.00           C  
ATOM    737  CE1 HIS    95      28.224   7.298 -12.254  1.00  0.00           C  
ATOM    738  NE2 HIS    95      29.495   7.646 -12.088  1.00  0.00           N  
ATOM    739  N   ASP    96      27.877   5.533  -5.754  1.00  0.00              
ATOM    740  CA  ASP    96      28.153   5.759  -4.350  1.00  0.00              
ATOM    741  CB  ASP    96      26.854   5.438  -3.561  1.00  0.00              
ATOM    742  C   ASP    96      29.230   5.138  -3.531  1.00  0.00              
ATOM    743  O   ASP    96      28.844   4.392  -2.633  1.00  0.00              
ATOM    744  CG  ASP    96      27.029   5.628  -2.095  1.00  0.00           C  
ATOM    745  OD1 ASP    96      28.023   5.301  -1.463  1.00  0.00           O  
ATOM    746  OD2 ASP    96      25.995   6.233  -1.580  1.00  0.00           O  
ATOM    747  N   PHE    97      30.531   5.377  -3.743  1.00  0.00              
ATOM    748  CA  PHE    97      31.522   4.545  -3.079  1.00  0.00              
ATOM    749  CB  PHE    97      32.885   4.911  -3.669  1.00  0.00              
ATOM    750  C   PHE    97      31.431   4.491  -1.537  1.00  0.00              
ATOM    751  O   PHE    97      31.863   3.558  -0.884  1.00  0.00              
ATOM    752  CG  PHE    97      33.183   4.236  -4.980  1.00  0.00           C  
ATOM    753  CD1 PHE    97      32.603   4.689  -6.166  1.00  0.00           C  
ATOM    754  CD2 PHE    97      34.083   3.170  -5.043  1.00  0.00           C  
ATOM    755  CE1 PHE    97      32.922   4.094  -7.407  1.00  0.00           C  
ATOM    756  CE2 PHE    97      34.409   2.569  -6.275  1.00  0.00           C  
ATOM    757  CZ  PHE    97      33.820   3.042  -7.462  1.00  0.00           C  
ATOM    758  N   PHE    98      30.907   5.575  -0.972  1.00  0.00              
ATOM    759  CA  PHE    98      30.933   5.612   0.520  1.00  0.00              
ATOM    760  CB  PHE    98      30.458   7.005   0.961  1.00  0.00              
ATOM    761  C   PHE    98      30.085   4.475   1.264  1.00  0.00              
ATOM    762  O   PHE    98      30.332   3.841   2.279  1.00  0.00              
ATOM    763  CG  PHE    98      31.420   8.116   0.611  1.00  0.00           C  
ATOM    764  CD1 PHE    98      32.795   7.885   0.575  1.00  0.00           C  
ATOM    765  CD2 PHE    98      30.952   9.390   0.311  1.00  0.00           C  
ATOM    766  CE1 PHE    98      33.681   8.907   0.243  1.00  0.00           C  
ATOM    767  CE2 PHE    98      31.834  10.421  -0.022  1.00  0.00           C  
ATOM    768  CZ  PHE    98      33.198  10.179  -0.058  1.00  0.00           C  
ATOM    769  N   LYS    99      28.920   4.389   0.620  1.00  0.00              
ATOM    770  CA  LYS    99      27.957   3.390   1.324  1.00  0.00              
ATOM    771  CB  LYS    99      26.563   3.632   0.773  1.00  0.00              
ATOM    772  C   LYS    99      28.381   1.919   0.991  1.00  0.00              
ATOM    773  O   LYS    99      28.103   0.921   1.677  1.00  0.00              
ATOM    774  CG  LYS    99      25.948   4.937   1.303  1.00  0.00           C  
ATOM    775  CD  LYS    99      24.459   5.066   1.018  1.00  0.00           C  
ATOM    776  CE  LYS    99      23.792   6.251   1.675  1.00  0.00           C  
ATOM    777  NZ  LYS    99      23.393   6.009   3.090  1.00  0.00           N  
ATOM    778  N   SER   100      29.069   1.860  -0.149  1.00  0.00              
ATOM    779  CA  SER   100      29.434   0.496  -0.648  1.00  0.00              
ATOM    780  CB  SER   100      29.713   0.386  -2.169  1.00  0.00              
ATOM    781  C   SER   100      30.502  -0.091   0.240  1.00  0.00              
ATOM    782  O   SER   100      30.513  -1.284   0.534  1.00  0.00              
ATOM    783  OG  SER   100      30.579   1.446  -2.534  1.00  0.00           O  
ATOM    784  N   ALA   101      31.423   0.774   0.662  1.00  0.00              
ATOM    785  CA  ALA   101      32.511   0.325   1.575  1.00  0.00              
ATOM    786  CB  ALA   101      33.546   1.445   1.686  1.00  0.00              
ATOM    787  C   ALA   101      31.958   0.246   2.912  1.00  0.00              
ATOM    788  O   ALA   101      32.601   0.509   3.934  1.00  0.00              
ATOM    789  N   MET   102      30.744  -0.306   3.020  1.00  0.00              
ATOM    790  CA  MET   102      29.978  -0.095   4.377  1.00  0.00              
ATOM    791  CB  MET   102      28.509  -0.260   3.918  1.00  0.00              
ATOM    792  C   MET   102      30.100  -0.405   5.883  1.00  0.00              
ATOM    793  O   MET   102      30.567   0.388   6.699  1.00  0.00              
ATOM    794  CG  MET   102      28.153   0.715   2.787  1.00  0.00           C  
ATOM    795  SD  MET   102      26.548   0.587   1.978  1.00  0.00           S  
ATOM    796  CE  MET   102      25.908   2.167   2.578  1.00  0.00           C  
ATOM    797  N   PRO   103      29.606  -1.609   6.268  1.00  0.00              
ATOM    798  CA  PRO   103      29.862  -1.814   7.764  1.00  0.00              
ATOM    799  CB  PRO   103      29.200  -3.195   7.781  1.00  0.00              
ATOM    800  C   PRO   103      31.351  -1.960   8.140  1.00  0.00              
ATOM    801  O   PRO   103      31.700  -1.745   9.290  1.00  0.00              
ATOM    802  CG  PRO   103      28.059  -3.017   6.877  1.00  0.00           C  
ATOM    803  CD  PRO   103      28.693  -2.267   5.705  1.00  0.00           C  
ATOM    804  N   GLU   104      32.205  -2.273   7.189  1.00  0.00              
ATOM    805  CA  GLU   104      33.610  -2.318   7.390  1.00  0.00              
ATOM    806  CB  GLU   104      34.284  -3.202   6.346  1.00  0.00              
ATOM    807  C   GLU   104      34.071  -1.176   6.484  1.00  0.00              
ATOM    808  O   GLU   104      34.475  -1.396   5.354  1.00  0.00              
ATOM    809  CG  GLU   104      34.155  -4.680   6.672  1.00  0.00           C  
ATOM    810  CD  GLU   104      34.803  -5.522   5.594  1.00  0.00           C  
ATOM    811  OE1 GLU   104      34.522  -5.276   4.401  1.00  0.00           O  
ATOM    812  OE2 GLU   104      35.584  -6.444   5.939  1.00  0.00           O  
ATOM    813  N   GLY   105      33.911   0.048   6.986  1.00  0.00              
ATOM    814  CA  GLY   105      34.121   1.307   6.373  1.00  0.00              
ATOM    815  C   GLY   105      35.503   1.658   5.779  1.00  0.00              
ATOM    816  O   GLY   105      36.296   0.753   5.515  1.00  0.00              
ATOM    817  N   TYR   106      35.703   2.915   5.411  1.00  0.00              
ATOM    818  CA  TYR   106      36.824   3.453   4.784  1.00  0.00              
ATOM    819  CB  TYR   106      36.454   3.892   3.353  1.00  0.00              
ATOM    820  C   TYR   106      37.717   4.385   5.615  1.00  0.00              
ATOM    821  O   TYR   106      37.380   4.741   6.744  1.00  0.00              
ATOM    822  CG  TYR   106      35.671   2.853   2.621  1.00  0.00           C  
ATOM    823  CD1 TYR   106      36.310   1.777   2.011  1.00  0.00           C  
ATOM    824  CD2 TYR   106      34.269   2.865   2.662  1.00  0.00           C  
ATOM    825  CE1 TYR   106      35.580   0.717   1.472  1.00  0.00           C  
ATOM    826  CE2 TYR   106      33.513   1.805   2.120  1.00  0.00           C  
ATOM    827  CZ  TYR   106      34.177   0.728   1.534  1.00  0.00           C  
ATOM    828  OH  TYR   106      33.441  -0.345   1.069  1.00  0.00           O  
ATOM    829  N   VAL   107      38.901   4.659   5.081  1.00  0.00              
ATOM    830  CA  VAL   107      39.861   5.551   5.690  1.00  0.00              
ATOM    831  CB  VAL   107      41.313   5.062   5.718  1.00  0.00              
ATOM    832  C   VAL   107      39.861   6.717   4.864  1.00  0.00              
ATOM    833  O   VAL   107      39.983   6.626   3.646  1.00  0.00              
ATOM    834  CG1 VAL   107      42.143   6.099   6.466  1.00  0.00           C  
ATOM    835  CG2 VAL   107      41.407   3.679   6.317  1.00  0.00           C  
ATOM    836  N   GLN   108      39.625   7.868   5.483  1.00  0.00              
ATOM    837  CA  GLN   108      39.516   9.227   4.789  1.00  0.00              
ATOM    838  CB  GLN   108      38.217  10.018   4.948  1.00  0.00              
ATOM    839  C   GLN   108      40.654   9.969   5.192  1.00  0.00              
ATOM    840  O   GLN   108      40.960  10.110   6.369  1.00  0.00              
ATOM    841  CG  GLN   108      38.180  11.258   4.054  1.00  0.00           C  
ATOM    842  CD  GLN   108      36.815  11.909   3.973  1.00  0.00           C  
ATOM    843  OE1 GLN   108      35.882  11.518   4.671  1.00  0.00           O  
ATOM    844  NE2 GLN   108      36.691  12.907   3.105  1.00  0.00           N  
ATOM    845  N   GLU   109      41.380  10.476   4.211  1.00  0.00              
ATOM    846  CA  GLU   109      42.767  11.183   4.583  1.00  0.00              
ATOM    847  CB  GLU   109      44.047  10.420   4.232  1.00  0.00              
ATOM    848  C   GLU   109      42.816  12.502   3.730  1.00  0.00              
ATOM    849  O   GLU   109      42.558  12.450   2.524  1.00  0.00              
ATOM    850  CG  GLU   109      45.326  11.234   4.563  1.00  0.00           C  
ATOM    851  CD  GLU   109      45.350  11.781   5.981  1.00  0.00           C  
ATOM    852  OE1 GLU   109      44.736  12.767   6.327  1.00  0.00           O  
ATOM    853  OE2 GLU   109      46.090  11.106   6.830  1.00  0.00           O  
ATOM    854  N   ARG   110      43.097  13.645   4.346  1.00  0.00              
ATOM    855  CA  ARG   110      43.189  14.859   3.720  1.00  0.00              
ATOM    856  CB  ARG   110      41.984  15.709   4.198  1.00  0.00              
ATOM    857  C   ARG   110      44.372  15.693   3.831  1.00  0.00              
ATOM    858  O   ARG   110      44.946  15.431   4.910  1.00  0.00              
ATOM    859  CG  ARG   110      40.593  15.080   3.972  1.00  0.00           C  
ATOM    860  CD  ARG   110      40.244  15.178   2.490  1.00  0.00           C  
ATOM    861  NE  ARG   110      38.895  14.752   2.194  1.00  0.00           N  
ATOM    862  CZ  ARG   110      38.646  13.507   1.849  1.00  0.00           C  
ATOM    863  NH1 ARG   110      39.615  12.623   1.794  1.00  0.00           N  
ATOM    864  NH2 ARG   110      37.396  13.115   1.568  1.00  0.00           N  
ATOM    865  N   THR   111      44.709  16.713   3.048  1.00  0.00              
ATOM    866  CA  THR   111      45.724  17.684   3.521  1.00  0.00              
ATOM    867  CB  THR   111      47.012  17.621   2.681  1.00  0.00              
ATOM    868  C   THR   111      45.129  18.958   3.152  1.00  0.00              
ATOM    869  O   THR   111      44.950  19.222   1.966  1.00  0.00              
ATOM    870  OG1 THR   111      47.781  16.475   3.068  1.00  0.00           O  
ATOM    871  CG2 THR   111      47.849  18.873   2.907  1.00  0.00           C  
ATOM    872  N   ILE   112      44.741  19.760   4.138  1.00  0.00              
ATOM    873  CA  ILE   112      44.073  21.089   3.870  1.00  0.00              
ATOM    874  CB  ILE   112      43.006  21.393   4.949  1.00  0.00              
ATOM    875  C   ILE   112      44.775  22.240   3.661  1.00  0.00              
ATOM    876  O   ILE   112      45.261  22.546   4.751  1.00  0.00              
ATOM    877  CG1 ILE   112      41.946  20.279   4.989  1.00  0.00           C  
ATOM    878  CG2 ILE   112      42.356  22.723   4.677  1.00  0.00           C  
ATOM    879  CD1 ILE   112      41.205  20.101   3.697  1.00  0.00           C  
ATOM    880  N   SER   113      45.009  22.951   2.546  1.00  0.00              
ATOM    881  CA  SER   113      46.157  24.084   2.807  1.00  0.00              
ATOM    882  CB  SER   113      46.436  24.571   1.376  1.00  0.00              
ATOM    883  C   SER   113      45.206  25.439   2.785  1.00  0.00              
ATOM    884  O   SER   113      44.311  25.738   1.995  1.00  0.00              
ATOM    885  OG  SER   113      45.240  24.993   0.726  1.00  0.00           O  
ATOM    886  N   PHE   114      45.510  26.168   3.851  1.00  0.00              
ATOM    887  CA  PHE   114      44.987  27.415   4.213  1.00  0.00              
ATOM    888  CB  PHE   114      44.849  27.708   5.692  1.00  0.00              
ATOM    889  C   PHE   114      45.846  28.367   3.379  1.00  0.00              
ATOM    890  O   PHE   114      47.057  28.398   3.608  1.00  0.00              
ATOM    891  CG  PHE   114      44.162  29.028   5.959  1.00  0.00           C  
ATOM    892  CD1 PHE   114      42.912  29.249   5.347  1.00  0.00           C  
ATOM    893  CD2 PHE   114      44.701  30.008   6.739  1.00  0.00           C  
ATOM    894  CE1 PHE   114      42.227  30.438   5.569  1.00  0.00           C  
ATOM    895  CE2 PHE   114      44.013  31.180   6.973  1.00  0.00           C  
ATOM    896  CZ  PHE   114      42.809  31.404   6.341  1.00  0.00           C  
ATOM    897  N   LYS   115      45.269  29.139   2.468  1.00  0.00              
ATOM    898  CA  LYS   115      46.191  30.022   1.725  1.00  0.00              
ATOM    899  CB  LYS   115      45.368  30.782   0.681  1.00  0.00              
ATOM    900  C   LYS   115      46.779  31.051   2.612  1.00  0.00              
ATOM    901  O   LYS   115      46.015  31.624   3.383  1.00  0.00              
ATOM    902  CG  LYS   115      45.109  29.998  -0.594  1.00  0.00           C  
ATOM    903  CD  LYS   115      44.384  30.853  -1.619  1.00  0.00           C  
ATOM    904  CE  LYS   115      44.269  30.135  -2.953  1.00  0.00           C  
ATOM    905  NZ  LYS   115      43.548  30.984  -3.947  1.00  0.00           N  
ATOM    906  N   ASP   116      48.076  31.206   2.491  1.00  0.00              
ATOM    907  CA  ASP   116      48.997  32.139   3.171  1.00  0.00              
ATOM    908  CB  ASP   116      48.477  33.585   3.015  1.00  0.00              
ATOM    909  C   ASP   116      49.106  31.761   4.642  1.00  0.00              
ATOM    910  O   ASP   116      49.521  32.558   5.487  1.00  0.00              
ATOM    911  CG  ASP   116      48.387  34.035   1.546  1.00  0.00           C  
ATOM    912  OD1 ASP   116      49.403  33.963   0.819  1.00  0.00           O  
ATOM    913  OD2 ASP   116      47.293  34.462   1.116  1.00  0.00           O  
ATOM    914  N   ASP   117      48.754  30.517   4.948  1.00  0.00              
ATOM    915  CA  ASP   117      48.890  30.123   6.391  1.00  0.00              
ATOM    916  CB  ASP   117      47.858  30.879   7.225  1.00  0.00              
ATOM    917  C   ASP   117      48.884  28.536   6.475  1.00  0.00              
ATOM    918  O   ASP   117      48.812  27.839   5.459  1.00  0.00              
ATOM    919  CG  ASP   117      48.128  30.767   8.697  1.00  0.00           C  
ATOM    920  OD1 ASP   117      48.930  31.563   9.211  1.00  0.00           O  
ATOM    921  OD2 ASP   117      47.566  29.866   9.341  1.00  0.00           O  
ATOM    922  N   GLY   118      49.252  28.047   7.659  1.00  0.00              
ATOM    923  CA  GLY   118      49.298  26.639   7.852  1.00  0.00              
ATOM    924  C   GLY   118      48.374  25.704   7.319  1.00  0.00              
ATOM    925  O   GLY   118      47.468  26.147   6.608  1.00  0.00              
ATOM    926  N   THR   119      48.576  24.401   7.502  1.00  0.00              
ATOM    927  CA  THR   119      47.934  23.218   6.919  1.00  0.00              
ATOM    928  CB  THR   119      48.720  22.348   5.887  1.00  0.00              
ATOM    929  C   THR   119      47.713  22.079   8.049  1.00  0.00              
ATOM    930  O   THR   119      48.343  21.915   9.098  1.00  0.00              
ATOM    931  OG1 THR   119      49.553  21.417   6.587  1.00  0.00           O  
ATOM    932  CG2 THR   119      49.614  23.216   4.985  1.00  0.00           C  
ATOM    933  N   TYR   120      46.552  21.467   7.771  1.00  0.00              
ATOM    934  CA  TYR   120      45.904  20.404   8.469  1.00  0.00              
ATOM    935  CB  TYR   120      44.449  20.665   8.837  1.00  0.00              
ATOM    936  C   TYR   120      46.076  19.054   7.867  1.00  0.00              
ATOM    937  O   TYR   120      45.572  18.917   6.743  1.00  0.00              
ATOM    938  CG  TYR   120      43.770  19.525   9.551  1.00  0.00           C  
ATOM    939  CD1 TYR   120      43.898  19.372  10.936  1.00  0.00           C  
ATOM    940  CD2 TYR   120      42.992  18.595   8.850  1.00  0.00           C  
ATOM    941  CE1 TYR   120      43.271  18.322  11.608  1.00  0.00           C  
ATOM    942  CE2 TYR   120      42.370  17.556   9.517  1.00  0.00           C  
ATOM    943  CZ  TYR   120      42.511  17.425  10.877  1.00  0.00           C  
ATOM    944  OH  TYR   120      41.886  16.378  11.512  1.00  0.00           O  
ATOM    945  N   LYS   121      46.689  18.064   8.508  1.00  0.00              
ATOM    946  CA  LYS   121      46.730  16.750   7.835  1.00  0.00              
ATOM    947  CB  LYS   121      48.109  16.116   7.970  1.00  0.00              
ATOM    948  C   LYS   121      45.614  16.050   8.520  1.00  0.00              
ATOM    949  O   LYS   121      45.449  16.281   9.698  1.00  0.00              
ATOM    950  CG  LYS   121      49.203  16.846   7.237  1.00  0.00           C  
ATOM    951  CD  LYS   121      50.511  16.085   7.363  1.00  0.00           C  
ATOM    952  CE  LYS   121      51.677  16.887   6.805  1.00  0.00           C  
ATOM    953  NZ  LYS   121      52.970  16.159   6.946  1.00  0.00           N  
ATOM    954  N   THR   122      44.853  15.193   7.858  1.00  0.00              
ATOM    955  CA  THR   122      43.893  14.429   8.839  1.00  0.00              
ATOM    956  CB  THR   122      42.454  14.793   8.375  1.00  0.00              
ATOM    957  C   THR   122      43.714  13.002   8.434  1.00  0.00              
ATOM    958  O   THR   122      43.503  12.849   7.228  1.00  0.00              
ATOM    959  OG1 THR   122      42.296  14.466   6.984  1.00  0.00           O  
ATOM    960  CG2 THR   122      42.196  16.268   8.559  1.00  0.00           C  
ATOM    961  N   ARG   123      43.747  11.995   9.320  1.00  0.00              
ATOM    962  CA  ARG   123      43.327  10.674   8.979  1.00  0.00              
ATOM    963  CB  ARG   123      44.533   9.750   9.151  1.00  0.00              
ATOM    964  C   ARG   123      42.101  10.330   9.781  1.00  0.00              
ATOM    965  O   ARG   123      41.983  10.653  10.963  1.00  0.00              
ATOM    966  CG  ARG   123      44.346   8.386   8.476  1.00  0.00           C  
ATOM    967  CD  ARG   123      45.574   7.517   8.855  1.00  0.00           C  
ATOM    968  NE  ARG   123      45.407   6.176   8.311  1.00  0.00           N  
ATOM    969  CZ  ARG   123      45.851   5.049   8.830  1.00  0.00           C  
ATOM    970  NH1 ARG   123      46.535   5.054   9.985  1.00  0.00           N  
ATOM    971  NH2 ARG   123      45.616   3.900   8.210  1.00  0.00           N  
ATOM    972  N   ALA   124      41.171   9.645   9.130  1.00  0.00              
ATOM    973  CA  ALA   124      39.879   9.307   9.802  1.00  0.00              
ATOM    974  CB  ALA   124      38.780  10.172   9.176  1.00  0.00              
ATOM    975  C   ALA   124      39.590   7.754   9.702  1.00  0.00              
ATOM    976  O   ALA   124      40.192   7.162   8.780  1.00  0.00              
ATOM    977  N   GLU   125      38.640   7.191  10.440  1.00  0.00              
ATOM    978  CA  GLU   125      38.201   5.902   9.964  1.00  0.00              
ATOM    979  CB  GLU   125      38.754   4.869  10.940  1.00  0.00              
ATOM    980  C   GLU   125      36.789   6.050  10.226  1.00  0.00              
ATOM    981  O   GLU   125      36.358   6.487  11.305  1.00  0.00              
ATOM    982  CG  GLU   125      38.396   3.447  10.564  1.00  0.00           C  
ATOM    983  CD  GLU   125      38.945   2.430  11.539  1.00  0.00           C  
ATOM    984  OE1 GLU   125      38.353   2.282  12.631  1.00  0.00           O  
ATOM    985  OE2 GLU   125      39.961   1.775  11.210  1.00  0.00           O  
ATOM    986  N   VAL   126      36.019   5.763   9.187  1.00  0.00              
ATOM    987  CA  VAL   126      34.489   5.935   9.148  1.00  0.00              
ATOM    988  CB  VAL   126      33.819   6.811   8.062  1.00  0.00              
ATOM    989  C   VAL   126      33.995   4.538   8.960  1.00  0.00              
ATOM    990  O   VAL   126      34.287   3.844   7.979  1.00  0.00              
ATOM    991  CG1 VAL   126      32.303   6.729   8.193  1.00  0.00           C  
ATOM    992  CG2 VAL   126      34.287   8.254   8.185  1.00  0.00           C  
ATOM    993  N   LYS   127      33.242   4.094   9.959  1.00  0.00              
ATOM    994  CA  LYS   127      32.777   2.636   9.937  1.00  0.00              
ATOM    995  CB  LYS   127      33.799   1.530  10.203  1.00  0.00              
ATOM    996  C   LYS   127      31.529   2.513  10.845  1.00  0.00              
ATOM    997  O   LYS   127      31.190   3.415  11.606  1.00  0.00              
ATOM    998  CG  LYS   127      35.102   1.590   9.402  1.00  0.00           C  
ATOM    999  CD  LYS   127      36.066   0.517   9.934  1.00  0.00           C  
ATOM   1000  CE  LYS   127      37.488   0.638   9.374  1.00  0.00           C  
ATOM   1001  NZ  LYS   127      37.565   0.414   7.914  1.00  0.00           N  
ATOM   1002  N   PHE   128      30.914   1.338  10.797  1.00  0.00              
ATOM   1003  CA  PHE   128      29.779   1.084  11.682  1.00  0.00              
ATOM   1004  CB  PHE   128      28.693   0.301  10.960  1.00  0.00              
ATOM   1005  C   PHE   128      30.123   0.334  12.826  1.00  0.00              
ATOM   1006  O   PHE   128      30.766  -0.701  12.652  1.00  0.00              
ATOM   1007  CG  PHE   128      27.946   1.095   9.941  1.00  0.00           C  
ATOM   1008  CD1 PHE   128      27.349   2.307  10.281  1.00  0.00           C  
ATOM   1009  CD2 PHE   128      27.797   0.612   8.639  1.00  0.00           C  
ATOM   1010  CE1 PHE   128      26.607   3.031   9.343  1.00  0.00           C  
ATOM   1011  CE2 PHE   128      27.057   1.323   7.694  1.00  0.00           C  
ATOM   1012  CZ  PHE   128      26.461   2.535   8.048  1.00  0.00           C  
ATOM   1013  N   GLU   129      29.808   0.803  14.027  1.00  0.00              
ATOM   1014  CA  GLU   129      30.171   0.050  15.317  1.00  0.00              
ATOM   1015  CB  GLU   129      30.997   0.909  16.279  1.00  0.00              
ATOM   1016  C   GLU   129      28.703  -0.231  15.707  1.00  0.00              
ATOM   1017  O   GLU   129      27.964   0.729  15.895  1.00  0.00              
ATOM   1018  CG  GLU   129      31.659   0.143  17.391  1.00  0.00           C  
ATOM   1019  CD  GLU   129      30.639  -0.401  18.348  1.00  0.00           C  
ATOM   1020  OE1 GLU   129      30.212   0.358  19.243  1.00  0.00           O  
ATOM   1021  OE2 GLU   129      30.258  -1.582  18.199  1.00  0.00           O  
ATOM   1022  N   GLY   130      28.255  -1.481  15.753  1.00  0.00              
ATOM   1023  CA  GLY   130      26.873  -1.746  15.900  1.00  0.00              
ATOM   1024  C   GLY   130      25.685  -0.722  16.033  1.00  0.00              
ATOM   1025  O   GLY   130      25.327  -0.154  17.063  1.00  0.00              
ATOM   1026  N   ASP   131      25.116  -0.484  14.858  1.00  0.00              
ATOM   1027  CA  ASP   131      23.973   0.485  14.874  1.00  0.00              
ATOM   1028  CB  ASP   131      22.799   0.129  15.790  1.00  0.00              
ATOM   1029  C   ASP   131      24.455   1.974  14.621  1.00  0.00              
ATOM   1030  O   ASP   131      23.782   2.842  14.068  1.00  0.00              
ATOM   1031  CG  ASP   131      22.516  -1.359  15.804  1.00  0.00           C  
ATOM   1032  OD1 ASP   131      22.484  -1.957  14.705  1.00  0.00           O  
ATOM   1033  OD2 ASP   131      22.521  -1.955  16.901  1.00  0.00           O  
ATOM   1034  N   THR   132      25.664   2.217  15.093  1.00  0.00              
ATOM   1035  CA  THR   132      26.121   3.617  15.003  1.00  0.00              
ATOM   1036  CB  THR   132      26.571   3.993  16.444  1.00  0.00              
ATOM   1037  C   THR   132      27.217   3.741  13.993  1.00  0.00              
ATOM   1038  O   THR   132      28.040   2.840  13.822  1.00  0.00              
ATOM   1039  OG1 THR   132      25.628   4.910  17.009  1.00  0.00           O  
ATOM   1040  CG2 THR   132      27.957   4.621  16.444  1.00  0.00           C  
ATOM   1041  N   LEU   133      27.263   4.878  13.311  1.00  0.00              
ATOM   1042  CA  LEU   133      28.211   5.169  12.235  1.00  0.00              
ATOM   1043  CB  LEU   133      27.622   5.890  11.022  1.00  0.00              
ATOM   1044  C   LEU   133      29.296   5.909  13.003  1.00  0.00              
ATOM   1045  O   LEU   133      28.957   6.920  13.618  1.00  0.00              
ATOM   1046  CG  LEU   133      28.609   6.325   9.934  1.00  0.00           C  
ATOM   1047  CD1 LEU   133      29.207   5.103   9.250  1.00  0.00           C  
ATOM   1048  CD2 LEU   133      27.895   7.205   8.923  1.00  0.00           C  
ATOM   1049  N   VAL   134      30.554   5.476  12.946  1.00  0.00              
ATOM   1050  CA  VAL   134      31.456   6.371  13.808  1.00  0.00              
ATOM   1051  CB  VAL   134      32.102   5.460  14.897  1.00  0.00              
ATOM   1052  C   VAL   134      32.562   7.162  12.979  1.00  0.00              
ATOM   1053  O   VAL   134      33.111   6.497  12.100  1.00  0.00              
ATOM   1054  CG1 VAL   134      33.257   6.179  15.587  1.00  0.00           C  
ATOM   1055  CG2 VAL   134      31.040   5.036  15.932  1.00  0.00           C  
ATOM   1056  N   ASN   135      32.940   8.405  13.263  1.00  0.00              
ATOM   1057  CA  ASN   135      33.983   8.891  12.505  1.00  0.00              
ATOM   1058  CB  ASN   135      33.488  10.168  11.818  1.00  0.00              
ATOM   1059  C   ASN   135      35.016   9.207  13.503  1.00  0.00              
ATOM   1060  O   ASN   135      34.758  10.022  14.403  1.00  0.00              
ATOM   1061  CG  ASN   135      34.607  10.966  11.184  1.00  0.00           C  
ATOM   1062  OD1 ASN   135      35.786  10.721  11.427  1.00  0.00           O  
ATOM   1063  ND2 ASN   135      34.240  11.951  10.391  1.00  0.00           N  
ATOM   1064  N   ARG   136      36.162   8.551  13.409  1.00  0.00              
ATOM   1065  CA  ARG   136      37.267   8.774  14.413  1.00  0.00              
ATOM   1066  CB  ARG   136      37.795   7.490  15.041  1.00  0.00              
ATOM   1067  C   ARG   136      38.219   9.486  13.515  1.00  0.00              
ATOM   1068  O   ARG   136      38.530   9.132  12.360  1.00  0.00              
ATOM   1069  CG  ARG   136      37.145   7.186  16.368  1.00  0.00           C  
ATOM   1070  CD  ARG   136      37.138   5.699  16.638  1.00  0.00           C  
ATOM   1071  NE  ARG   136      36.346   5.379  17.820  1.00  0.00           N  
ATOM   1072  CZ  ARG   136      36.363   4.201  18.436  1.00  0.00           C  
ATOM   1073  NH1 ARG   136      37.135   3.216  17.984  1.00  0.00           N  
ATOM   1074  NH2 ARG   136      35.609   4.013  19.511  1.00  0.00           N  
ATOM   1075  N   ILE   137      38.766  10.541  14.083  1.00  0.00              
ATOM   1076  CA  ILE   137      39.777  11.440  13.396  1.00  0.00              
ATOM   1077  CB  ILE   137      39.192  12.834  13.052  1.00  0.00              
ATOM   1078  C   ILE   137      41.062  11.811  14.189  1.00  0.00              
ATOM   1079  O   ILE   137      40.924  12.175  15.364  1.00  0.00              
ATOM   1080  CG1 ILE   137      39.115  13.701  14.322  1.00  0.00           C  
ATOM   1081  CG2 ILE   137      37.816  12.676  12.418  1.00  0.00           C  
ATOM   1082  CD1 ILE   137      38.365  15.016  14.140  1.00  0.00           C  
ATOM   1083  N   GLU   138      42.211  11.871  13.527  1.00  0.00              
ATOM   1084  CA  GLU   138      43.381  12.379  14.148  1.00  0.00              
ATOM   1085  CB  GLU   138      44.404  11.293  13.886  1.00  0.00              
ATOM   1086  C   GLU   138      43.836  13.669  13.620  1.00  0.00              
ATOM   1087  O   GLU   138      44.241  13.553  12.464  1.00  0.00              
ATOM   1088  CG  GLU   138      45.362  10.967  14.947  1.00  0.00           C  
ATOM   1089  CD  GLU   138      46.396  10.008  14.397  1.00  0.00           C  
ATOM   1090  OE1 GLU   138      45.993   9.014  13.721  1.00  0.00           O  
ATOM   1091  OE2 GLU   138      47.597  10.263  14.627  1.00  0.00           O  
ATOM   1092  N   LEU   139      43.797  14.850  14.245  1.00  0.00              
ATOM   1093  CA  LEU   139      44.358  15.885  13.054  1.00  0.00              
ATOM   1094  CB  LEU   139      43.265  16.960  12.944  1.00  0.00              
ATOM   1095  C   LEU   139      45.509  16.639  13.578  1.00  0.00              
ATOM   1096  O   LEU   139      45.635  16.897  14.791  1.00  0.00              
ATOM   1097  CG  LEU   139      41.848  16.516  12.560  1.00  0.00           C  
ATOM   1098  CD1 LEU   139      40.973  17.736  12.386  1.00  0.00           C  
ATOM   1099  CD2 LEU   139      41.853  15.686  11.286  1.00  0.00           C  
ATOM   1100  N   LYS   140      46.459  16.873  12.674  1.00  0.00              
ATOM   1101  CA  LYS   140      47.739  17.617  12.967  1.00  0.00              
ATOM   1102  CB  LYS   140      48.940  16.693  12.738  1.00  0.00              
ATOM   1103  C   LYS   140      47.905  18.697  12.326  1.00  0.00              
ATOM   1104  O   LYS   140      47.686  18.657  11.118  1.00  0.00              
ATOM   1105  CG  LYS   140      50.279  17.290  13.179  1.00  0.00           C  
ATOM   1106  CD  LYS   140      51.422  16.338  12.921  1.00  0.00           C  
ATOM   1107  CE  LYS   140      52.721  16.950  13.366  1.00  0.00           C  
ATOM   1108  NZ  LYS   140      53.852  15.999  13.252  1.00  0.00           N  
ATOM   1109  N   GLY   141      48.230  19.815  12.949  1.00  0.00              
ATOM   1110  CA  GLY   141      48.168  21.288  12.082  1.00  0.00              
ATOM   1111  C   GLY   141      49.575  21.933  12.370  1.00  0.00              
ATOM   1112  O   GLY   141      50.003  21.969  13.528  1.00  0.00              
ATOM   1113  N   ILE   142      50.265  22.419  11.345  1.00  0.00              
ATOM   1114  CA  ILE   142      51.503  23.011  11.492  1.00  0.00              
ATOM   1115  CB  ILE   142      52.628  21.957  11.158  1.00  0.00              
ATOM   1116  C   ILE   142      51.549  24.392  10.677  1.00  0.00              
ATOM   1117  O   ILE   142      50.595  24.864  10.047  1.00  0.00              
ATOM   1118  CG1 ILE   142      52.577  21.489   9.702  1.00  0.00           C  
ATOM   1119  CG2 ILE   142      52.465  20.769  12.117  1.00  0.00           C  
ATOM   1120  CD1 ILE   142      53.588  20.397   9.306  1.00  0.00           C  
ATOM   1121  N   ASP   143      52.683  25.043  10.939  1.00  0.00              
ATOM   1122  CA  ASP   143      52.951  26.309  10.280  1.00  0.00              
ATOM   1123  CB  ASP   143      53.853  26.461   9.053  1.00  0.00              
ATOM   1124  C   ASP   143      51.840  27.327  10.174  1.00  0.00              
ATOM   1125  O   ASP   143      51.662  27.968   9.152  1.00  0.00              
ATOM   1126  CG  ASP   143      55.137  25.666   9.175  1.00  0.00           C  
ATOM   1127  OD1 ASP   143      55.919  25.937  10.110  1.00  0.00           O  
ATOM   1128  OD2 ASP   143      55.365  24.768   8.336  1.00  0.00           O  
ATOM   1129  N   PHE   144      51.111  27.556  11.275  1.00  0.00              
ATOM   1130  CA  PHE   144      50.047  28.507  11.366  1.00  0.00              
ATOM   1131  CB  PHE   144      48.963  28.050  12.340  1.00  0.00              
ATOM   1132  C   PHE   144      50.654  29.648  12.141  1.00  0.00              
ATOM   1133  O   PHE   144      51.406  29.549  13.089  1.00  0.00              
ATOM   1134  CG  PHE   144      48.238  26.814  11.918  1.00  0.00           C  
ATOM   1135  CD1 PHE   144      48.218  26.418  10.581  1.00  0.00           C  
ATOM   1136  CD2 PHE   144      47.534  26.062  12.848  1.00  0.00           C  
ATOM   1137  CE1 PHE   144      47.497  25.284  10.174  1.00  0.00           C  
ATOM   1138  CE2 PHE   144      46.807  24.925  12.453  1.00  0.00           C  
ATOM   1139  CZ  PHE   144      46.789  24.538  11.113  1.00  0.00           C  
ATOM   1140  N   LYS   145      50.329  30.810  11.592  1.00  0.00              
ATOM   1141  CA  LYS   145      50.603  32.217  11.972  1.00  0.00              
ATOM   1142  CB  LYS   145      50.565  33.261  10.833  1.00  0.00              
ATOM   1143  C   LYS   145      49.880  32.465  13.205  1.00  0.00              
ATOM   1144  O   LYS   145      48.675  32.211  13.214  1.00  0.00              
ATOM   1145  CG  LYS   145      50.968  34.721  11.200  1.00  0.00           C  
ATOM   1146  CD  LYS   145      51.269  35.642   9.957  1.00  0.00           C  
ATOM   1147  CE  LYS   145      50.101  35.723   8.891  1.00  0.00           C  
ATOM   1148  NZ  LYS   145      50.332  36.222   7.400  1.00  0.00           N  
ATOM   1149  N   GLU   146      50.519  32.912  14.283  1.00  0.00              
ATOM   1150  CA  GLU   146      49.796  33.194  15.554  1.00  0.00              
ATOM   1151  CB  GLU   146      50.689  32.852  16.729  1.00  0.00              
ATOM   1152  C   GLU   146      48.850  34.417  15.461  1.00  0.00              
ATOM   1153  O   GLU   146      48.039  34.695  16.342  1.00  0.00              
ATOM   1154  CG  GLU   146      50.142  33.395  18.029  1.00  0.00           C  
ATOM   1155  CD  GLU   146      51.240  33.812  18.990  1.00  0.00           C  
ATOM   1156  OE1 GLU   146      52.180  34.594  18.591  1.00  0.00           O  
ATOM   1157  OE2 GLU   146      51.218  33.373  20.199  1.00  0.00           O  
ATOM   1158  N   ASP   147      49.050  35.187  14.395  1.00  0.00              
ATOM   1159  CA  ASP   147      48.255  36.380  14.169  1.00  0.00              
ATOM   1160  CB  ASP   147      49.106  37.641  14.061  1.00  0.00              
ATOM   1161  C   ASP   147      47.496  36.094  12.837  1.00  0.00              
ATOM   1162  O   ASP   147      47.104  37.063  12.157  1.00  0.00              
ATOM   1163  CG  ASP   147      50.069  37.597  12.887  1.00  0.00           C  
ATOM   1164  OD1 ASP   147      50.652  36.523  12.615  1.00  0.00           O  
ATOM   1165  OD2 ASP   147      50.260  38.651  12.249  1.00  0.00           O  
ATOM   1166  N   GLY   148      47.285  34.861  12.409  1.00  0.00              
ATOM   1167  CA  GLY   148      46.607  34.765  11.150  1.00  0.00              
ATOM   1168  C   GLY   148      45.128  34.527  11.495  1.00  0.00              
ATOM   1169  O   GLY   148      44.684  34.502  12.648  1.00  0.00              
ATOM   1170  N   ASN   149      44.382  34.345  10.410  1.00  0.00              
ATOM   1171  CA  ASN   149      42.930  34.125  10.434  1.00  0.00              
ATOM   1172  CB  ASN   149      42.424  33.754   9.039  1.00  0.00              
ATOM   1173  C   ASN   149      42.441  32.834  11.220  1.00  0.00              
ATOM   1174  O   ASN   149      41.271  32.778  11.626  1.00  0.00              
ATOM   1175  CG  ASN   149      41.041  34.292   8.754  1.00  0.00           C  
ATOM   1176  OD1 ASN   149      40.239  34.516   9.662  1.00  0.00           O  
ATOM   1177  ND2 ASN   149      40.752  34.505   7.475  1.00  0.00           N  
ATOM   1178  N   ILE   150      43.296  31.820  11.381  1.00  0.00              
ATOM   1179  CA  ILE   150      42.982  30.702  12.083  1.00  0.00              
ATOM   1180  CB  ILE   150      43.679  29.540  11.367  1.00  0.00              
ATOM   1181  C   ILE   150      43.311  30.730  13.570  1.00  0.00              
ATOM   1182  O   ILE   150      42.505  30.492  14.473  1.00  0.00              
ATOM   1183  CG1 ILE   150      42.986  29.210  10.078  1.00  0.00           C  
ATOM   1184  CG2 ILE   150      43.768  28.361  12.295  1.00  0.00           C  
ATOM   1185  CD1 ILE   150      44.068  28.304   9.406  1.00  0.00           C  
ATOM   1186  N   LEU   151      44.587  31.092  13.826  1.00  0.00              
ATOM   1187  CA  LEU   151      44.955  31.100  15.306  1.00  0.00              
ATOM   1188  CB  LEU   151      46.448  30.915  15.454  1.00  0.00              
ATOM   1189  C   LEU   151      44.429  32.443  15.911  1.00  0.00              
ATOM   1190  O   LEU   151      44.114  32.473  17.096  1.00  0.00              
ATOM   1191  CG  LEU   151      46.989  29.547  15.011  1.00  0.00           C  
ATOM   1192  CD1 LEU   151      48.493  29.508  15.288  1.00  0.00           C  
ATOM   1193  CD2 LEU   151      46.289  28.391  15.697  1.00  0.00           C  
ATOM   1194  N   GLY   152      44.289  33.503  15.116  1.00  0.00              
ATOM   1195  CA  GLY   152      43.730  34.690  15.531  1.00  0.00              
ATOM   1196  C   GLY   152      42.234  34.698  15.420  1.00  0.00              
ATOM   1197  O   GLY   152      41.620  35.734  15.670  1.00  0.00              
ATOM   1198  N   HIS   153      41.626  33.550  15.125  1.00  0.00              
ATOM   1199  CA  HIS   153      40.105  33.569  15.318  1.00  0.00              
ATOM   1200  CB  HIS   153      39.658  33.567  16.779  1.00  0.00              
ATOM   1201  C   HIS   153      39.456  34.582  14.394  1.00  0.00              
ATOM   1202  O   HIS   153      38.690  35.328  15.022  1.00  0.00              
ATOM   1203  CG  HIS   153      40.129  32.379  17.546  1.00  0.00           C  
ATOM   1204  ND1 HIS   153      39.843  31.088  17.164  1.00  0.00           N  
ATOM   1205  CD2 HIS   153      40.892  32.285  18.658  1.00  0.00           C  
ATOM   1206  CE1 HIS   153      40.411  30.247  18.007  1.00  0.00           C  
ATOM   1207  NE2 HIS   153      41.055  30.948  18.922  1.00  0.00           N  
ATOM   1208  N   LYS   154      39.774  34.767  13.114  1.00  0.00              
ATOM   1209  CA  LYS   154      39.073  35.930  12.525  1.00  0.00              
ATOM   1210  CB  LYS   154      39.960  36.306  11.342  1.00  0.00              
ATOM   1211  C   LYS   154      37.789  35.431  11.811  1.00  0.00              
ATOM   1212  O   LYS   154      36.982  36.186  11.240  1.00  0.00              
ATOM   1213  CG  LYS   154      41.340  36.769  11.740  1.00  0.00           C  
ATOM   1214  CD  LYS   154      42.182  37.063  10.521  1.00  0.00           C  
ATOM   1215  CE  LYS   154      43.593  37.427  10.917  1.00  0.00           C  
ATOM   1216  NZ  LYS   154      44.452  37.579   9.719  1.00  0.00           N  
ATOM   1217  N   LEU   155      37.662  34.103  11.734  1.00  0.00              
ATOM   1218  CA  LEU   155      36.629  33.648  10.719  1.00  0.00              
ATOM   1219  CB  LEU   155      36.958  32.167  10.695  1.00  0.00              
ATOM   1220  C   LEU   155      35.282  33.808  11.424  1.00  0.00              
ATOM   1221  O   LEU   155      35.096  33.698  12.619  1.00  0.00              
ATOM   1222  CG  LEU   155      38.316  31.731  10.167  1.00  0.00           C  
ATOM   1223  CD1 LEU   155      38.607  30.292  10.520  1.00  0.00           C  
ATOM   1224  CD2 LEU   155      38.420  31.869   8.644  1.00  0.00           C  
ATOM   1225  N   GLU   156      34.338  34.191  10.576  1.00  0.00              
ATOM   1226  CA  GLU   156      32.905  34.403  10.774  1.00  0.00              
ATOM   1227  CB  GLU   156      32.157  35.256   9.748  1.00  0.00              
ATOM   1228  C   GLU   156      32.263  32.952  10.838  1.00  0.00              
ATOM   1229  O   GLU   156      32.373  32.052  10.003  1.00  0.00              
ATOM   1230  CG  GLU   156      30.736  35.616  10.172  1.00  0.00           C  
ATOM   1231  CD  GLU   156      29.978  36.407   9.120  1.00  0.00           C  
ATOM   1232  OE1 GLU   156      30.621  37.093   8.296  1.00  0.00           O  
ATOM   1233  OE2 GLU   156      28.730  36.344   9.123  1.00  0.00           O  
ATOM   1234  N   TYR   157      31.662  32.768  12.006  1.00  0.00              
ATOM   1235  CA  TYR   157      30.763  31.651  12.283  1.00  0.00              
ATOM   1236  CB  TYR   157      29.553  31.840  13.220  1.00  0.00              
ATOM   1237  C   TYR   157      29.666  31.137  11.368  1.00  0.00              
ATOM   1238  O   TYR   157      28.540  30.882  11.796  1.00  0.00              
ATOM   1239  CG  TYR   157      29.052  30.488  13.721  1.00  0.00           C  
ATOM   1240  CD1 TYR   157      29.728  29.811  14.744  1.00  0.00           C  
ATOM   1241  CD2 TYR   157      27.975  29.844  13.112  1.00  0.00           C  
ATOM   1242  CE1 TYR   157      29.346  28.525  15.138  1.00  0.00           C  
ATOM   1243  CE2 TYR   157      27.581  28.552  13.507  1.00  0.00           C  
ATOM   1244  CZ  TYR   157      28.273  27.905  14.515  1.00  0.00           C  
ATOM   1245  OH  TYR   157      27.910  26.634  14.887  1.00  0.00           O  
ATOM   1246  N   ASN   158      29.974  31.079  10.073  1.00  0.00              
ATOM   1247  CA  ASN   158      29.029  30.548   9.087  1.00  0.00              
ATOM   1248  CB  ASN   158      28.154  31.592   8.335  1.00  0.00              
ATOM   1249  C   ASN   158      29.727  30.173   7.802  1.00  0.00              
ATOM   1250  O   ASN   158      30.668  30.798   7.301  1.00  0.00              
ATOM   1251  CG  ASN   158      28.088  32.941   9.007  1.00  0.00           C  
ATOM   1252  OD1 ASN   158      27.133  33.233   9.732  1.00  0.00           O  
ATOM   1253  ND2 ASN   158      29.065  33.805   8.698  1.00  0.00           N  
ATOM   1254  N   PHE   159      29.253  29.033   7.283  1.00  0.00              
ATOM   1255  CA  PHE   159      29.575  28.327   6.053  1.00  0.00              
ATOM   1256  CB  PHE   159      29.446  26.820   6.340  1.00  0.00              
ATOM   1257  C   PHE   159      28.711  28.873   4.756  1.00  0.00              
ATOM   1258  O   PHE   159      27.905  29.797   4.696  1.00  0.00              
ATOM   1259  CG  PHE   159      28.053  26.294   6.208  1.00  0.00           C  
ATOM   1260  CD1 PHE   159      27.577  25.855   4.972  1.00  0.00           C  
ATOM   1261  CD2 PHE   159      27.221  26.222   7.318  1.00  0.00           C  
ATOM   1262  CE1 PHE   159      26.300  25.351   4.843  1.00  0.00           C  
ATOM   1263  CE2 PHE   159      25.941  25.717   7.202  1.00  0.00           C  
ATOM   1264  CZ  PHE   159      25.472  25.278   5.967  1.00  0.00           C  
ATOM   1265  N   ASN   160      29.255  28.309   3.687  1.00  0.00              
ATOM   1266  CA  ASN   160      29.118  28.543   2.287  1.00  0.00              
ATOM   1267  CB  ASN   160      30.132  29.488   1.638  1.00  0.00              
ATOM   1268  C   ASN   160      29.107  27.355   1.389  1.00  0.00              
ATOM   1269  O   ASN   160      30.004  26.510   1.483  1.00  0.00              
ATOM   1270  CG  ASN   160      30.017  30.908   2.151  1.00  0.00           C  
ATOM   1271  OD1 ASN   160      30.842  31.356   2.943  1.00  0.00           O  
ATOM   1272  ND2 ASN   160      28.989  31.627   1.695  1.00  0.00           N  
ATOM   1273  N   SER   161      28.054  27.202   0.589  1.00  0.00              
ATOM   1274  CA  SER   161      27.911  26.056  -0.321  1.00  0.00              
ATOM   1275  CB  SER   161      26.743  26.300  -1.277  1.00  0.00              
ATOM   1276  C   SER   161      29.169  25.764  -1.208  1.00  0.00              
ATOM   1277  O   SER   161      29.907  26.674  -1.583  1.00  0.00              
ATOM   1278  OG  SER   161      27.151  27.084  -2.384  1.00  0.00           O  
ATOM   1279  N   HIS   162      29.369  24.496  -1.542  1.00  0.00              
ATOM   1280  CA  HIS   162      30.443  24.076  -2.347  1.00  0.00              
ATOM   1281  CB  HIS   162      31.626  23.657  -1.459  1.00  0.00              
ATOM   1282  C   HIS   162      30.155  22.842  -3.031  1.00  0.00              
ATOM   1283  O   HIS   162      29.269  22.106  -2.601  1.00  0.00              
ATOM   1284  CG  HIS   162      31.302  22.553  -0.493  1.00  0.00           C  
ATOM   1285  ND1 HIS   162      31.285  21.222  -0.854  1.00  0.00           N  
ATOM   1286  CD2 HIS   162      30.984  22.589   0.820  1.00  0.00           C  
ATOM   1287  CE1 HIS   162      30.969  20.488   0.198  1.00  0.00           C  
ATOM   1288  NE2 HIS   162      30.781  21.294   1.224  1.00  0.00           N  
ATOM   1289  N   ASN   163      30.905  22.544  -4.085  1.00  0.00              
ATOM   1290  CA  ASN   163      30.732  21.337  -4.964  1.00  0.00              
ATOM   1291  CB  ASN   163      30.628  21.596  -6.461  1.00  0.00              
ATOM   1292  C   ASN   163      32.180  20.638  -4.712  1.00  0.00              
ATOM   1293  O   ASN   163      33.287  21.172  -4.761  1.00  0.00              
ATOM   1294  CG  ASN   163      29.263  22.133  -6.857  1.00  0.00           C  
ATOM   1295  OD1 ASN   163      29.137  23.282  -7.258  1.00  0.00           O  
ATOM   1296  ND2 ASN   163      28.235  21.290  -6.761  1.00  0.00           N  
ATOM   1297  N   VAL   164      32.000  19.383  -4.321  1.00  0.00              
ATOM   1298  CA  VAL   164      32.988  18.422  -4.038  1.00  0.00              
ATOM   1299  CB  VAL   164      32.695  17.520  -2.814  1.00  0.00              
ATOM   1300  C   VAL   164      33.249  17.396  -5.158  1.00  0.00              
ATOM   1301  O   VAL   164      32.584  16.366  -5.276  1.00  0.00              
ATOM   1302  CG1 VAL   164      33.769  16.444  -2.673  1.00  0.00           C  
ATOM   1303  CG2 VAL   164      32.634  18.374  -1.550  1.00  0.00           C  
ATOM   1304  N   TYR   165      34.212  17.732  -6.035  1.00  0.00              
ATOM   1305  CA  TYR   165      34.554  16.854  -7.125  1.00  0.00              
ATOM   1306  CB  TYR   165      35.549  17.641  -7.976  1.00  0.00              
ATOM   1307  C   TYR   165      34.902  15.480  -7.069  1.00  0.00              
ATOM   1308  O   TYR   165      36.084  15.333  -6.761  1.00  0.00              
ATOM   1309  CG  TYR   165      35.559  17.222  -9.417  1.00  0.00           C  
ATOM   1310  CD1 TYR   165      34.351  16.899 -10.071  1.00  0.00           C  
ATOM   1311  CD2 TYR   165      36.742  17.255 -10.139  1.00  0.00           C  
ATOM   1312  CE1 TYR   165      34.312  16.640 -11.472  1.00  0.00           C  
ATOM   1313  CE2 TYR   165      36.756  17.008 -11.524  1.00  0.00           C  
ATOM   1314  CZ  TYR   165      35.520  16.713 -12.190  1.00  0.00           C  
ATOM   1315  OH  TYR   165      35.494  16.599 -13.566  1.00  0.00           O  
ATOM   1316  N   ILE   166      34.087  14.442  -7.277  1.00  0.00              
ATOM   1317  CA  ILE   166      34.921  13.075  -6.960  1.00  0.00              
ATOM   1318  CB  ILE   166      33.826  12.300  -6.191  1.00  0.00              
ATOM   1319  C   ILE   166      35.102  12.313  -8.469  1.00  0.00              
ATOM   1320  O   ILE   166      34.538  12.529  -9.550  1.00  0.00              
ATOM   1321  CG1 ILE   166      33.515  13.022  -4.878  1.00  0.00           C  
ATOM   1322  CG2 ILE   166      34.289  10.875  -5.895  1.00  0.00           C  
ATOM   1323  CD1 ILE   166      32.488  12.325  -4.028  1.00  0.00           C  
ATOM   1324  N   THR   167      36.132  11.478  -8.323  1.00  0.00              
ATOM   1325  CA  THR   167      37.067  10.890  -9.210  1.00  0.00              
ATOM   1326  CB  THR   167      38.300  11.549  -9.893  1.00  0.00              
ATOM   1327  C   THR   167      37.644   9.676  -8.566  1.00  0.00              
ATOM   1328  O   THR   167      38.157   9.678  -7.439  1.00  0.00              
ATOM   1329  OG1 THR   167      39.408  11.589  -8.979  1.00  0.00           O  
ATOM   1330  CG2 THR   167      37.960  12.976 -10.354  1.00  0.00           C  
ATOM   1331  N   ALA   168      37.445   8.567  -9.263  1.00  0.00              
ATOM   1332  CA  ALA   168      37.880   7.187  -8.949  1.00  0.00              
ATOM   1333  CB  ALA   168      37.345   6.144  -9.917  1.00  0.00              
ATOM   1334  C   ALA   168      39.330   7.004  -9.277  1.00  0.00              
ATOM   1335  O   ALA   168      39.962   7.410 -10.252  1.00  0.00              
ATOM   1336  N   ASP   169      39.901   6.422  -8.230  1.00  0.00              
ATOM   1337  CA  ASP   169      41.378   6.041  -8.008  1.00  0.00              
ATOM   1338  CB  ASP   169      42.132   6.410  -6.722  1.00  0.00              
ATOM   1339  C   ASP   169      41.572   4.485  -8.112  1.00  0.00              
ATOM   1340  O   ASP   169      41.996   3.843  -7.152  1.00  0.00              
ATOM   1341  CG  ASP   169      43.525   5.809  -6.667  1.00  0.00           C  
ATOM   1342  OD1 ASP   169      44.008   5.250  -7.681  1.00  0.00           O  
ATOM   1343  OD2 ASP   169      44.135   5.899  -5.590  1.00  0.00           O  
ATOM   1344  N   LYS   170      41.398   3.925  -9.316  1.00  0.00              
ATOM   1345  CA  LYS   170      41.440   2.576  -9.567  1.00  0.00              
ATOM   1346  CB  LYS   170      41.130   2.251 -11.030  1.00  0.00              
ATOM   1347  C   LYS   170      42.652   1.848  -8.895  1.00  0.00              
ATOM   1348  O   LYS   170      42.603   0.717  -8.413  1.00  0.00              
ATOM   1349  CG  LYS   170      39.643   2.130 -11.313  1.00  0.00           C  
ATOM   1350  CD  LYS   170      39.372   1.633 -12.723  1.00  0.00           C  
ATOM   1351  CE  LYS   170      37.880   1.410 -12.940  1.00  0.00           C  
ATOM   1352  NZ  LYS   170      37.578   0.870 -14.296  1.00  0.00           N  
ATOM   1353  N   GLN   171      43.783   2.548  -8.978  1.00  0.00              
ATOM   1354  CA  GLN   171      45.018   1.858  -8.507  1.00  0.00              
ATOM   1355  CB  GLN   171      46.204   2.773  -8.753  1.00  0.00              
ATOM   1356  C   GLN   171      45.130   1.715  -6.984  1.00  0.00              
ATOM   1357  O   GLN   171      46.042   1.152  -6.382  1.00  0.00              
ATOM   1358  CG  GLN   171      47.510   2.069  -8.437  1.00  0.00           C  
ATOM   1359  CD  GLN   171      48.718   2.895  -8.649  1.00  0.00           C  
ATOM   1360  OE1 GLN   171      48.719   4.120  -8.534  1.00  0.00           O  
ATOM   1361  NE2 GLN   171      49.808   2.207  -8.991  1.00  0.00           N  
ATOM   1362  N   LYS   172      44.166   2.390  -6.364  1.00  0.00              
ATOM   1363  CA  LYS   172      44.172   2.363  -4.837  1.00  0.00              
ATOM   1364  CB  LYS   172      44.498   3.725  -4.248  1.00  0.00              
ATOM   1365  C   LYS   172      42.775   1.893  -4.447  1.00  0.00              
ATOM   1366  O   LYS   172      42.459   1.783  -3.267  1.00  0.00              
ATOM   1367  CG  LYS   172      45.983   4.053  -4.346  1.00  0.00           C  
ATOM   1368  CD  LYS   172      46.290   5.215  -3.458  1.00  0.00           C  
ATOM   1369  CE  LYS   172      47.321   6.140  -4.099  1.00  0.00           C  
ATOM   1370  NZ  LYS   172      47.046   7.573  -3.866  1.00  0.00           N  
ATOM   1371  N   ASN   173      41.966   1.539  -5.441  1.00  0.00              
ATOM   1372  CA  ASN   173      40.675   0.898  -5.082  1.00  0.00              
ATOM   1373  CB  ASN   173      40.724  -0.466  -4.325  1.00  0.00              
ATOM   1374  C   ASN   173      39.779   1.807  -4.283  1.00  0.00              
ATOM   1375  O   ASN   173      38.907   1.405  -3.508  1.00  0.00              
ATOM   1376  CG  ASN   173      41.447  -1.463  -5.235  1.00  0.00           C  
ATOM   1377  OD1 ASN   173      41.414  -1.467  -6.455  1.00  0.00           O  
ATOM   1378  ND2 ASN   173      42.251  -2.282  -4.534  1.00  0.00           N  
ATOM   1379  N   GLY   174      39.968   3.098  -4.535  1.00  0.00              
ATOM   1380  CA  GLY   174      39.117   4.110  -3.782  1.00  0.00              
ATOM   1381  C   GLY   174      39.201   5.338  -4.603  1.00  0.00              
ATOM   1382  O   GLY   174      39.510   5.202  -5.788  1.00  0.00              
ATOM   1383  N   ILE   175      38.697   6.465  -4.121  1.00  0.00              
ATOM   1384  CA  ILE   175      38.422   7.743  -4.656  1.00  0.00              
ATOM   1385  CB  ILE   175      36.996   8.173  -4.301  1.00  0.00              
ATOM   1386  C   ILE   175      39.334   8.865  -4.082  1.00  0.00              
ATOM   1387  O   ILE   175      39.930   8.864  -3.001  1.00  0.00              
ATOM   1388  CG1 ILE   175      36.849   8.313  -2.788  1.00  0.00           C  
ATOM   1389  CG2 ILE   175      35.974   7.147  -4.813  1.00  0.00           C  
ATOM   1390  CD1 ILE   175      35.510   8.774  -2.295  1.00  0.00           C  
ATOM   1391  N   LYS   176      39.523   9.786  -5.039  1.00  0.00              
ATOM   1392  CA  LYS   176      40.339  11.007  -4.984  1.00  0.00              
ATOM   1393  CB  LYS   176      41.385  11.101  -6.108  1.00  0.00              
ATOM   1394  C   LYS   176      39.421  12.125  -4.953  1.00  0.00              
ATOM   1395  O   LYS   176      38.530  12.178  -5.796  1.00  0.00              
ATOM   1396  CG  LYS   176      42.424   9.977  -6.101  1.00  0.00           C  
ATOM   1397  CD  LYS   176      43.816  10.449  -6.544  1.00  0.00           C  
ATOM   1398  CE  LYS   176      44.477  11.367  -5.515  1.00  0.00           C  
ATOM   1399  NZ  LYS   176      45.860  11.723  -5.860  1.00  0.00           N  
ATOM   1400  N   ALA   177      39.569  13.051  -4.023  1.00  0.00              
ATOM   1401  CA  ALA   177      38.522  14.202  -4.020  1.00  0.00              
ATOM   1402  CB  ALA   177      37.362  14.030  -3.053  1.00  0.00              
ATOM   1403  C   ALA   177      39.681  15.397  -3.619  1.00  0.00              
ATOM   1404  O   ALA   177      40.883  15.300  -3.335  1.00  0.00              
ATOM   1405  N   ASN   178      39.086  16.545  -3.942  1.00  0.00              
ATOM   1406  CA  ASN   178      39.492  17.857  -4.389  1.00  0.00              
ATOM   1407  CB  ASN   178      40.209  18.278  -5.675  1.00  0.00              
ATOM   1408  C   ASN   178      38.636  19.045  -4.294  1.00  0.00              
ATOM   1409  O   ASN   178      37.826  19.140  -5.221  1.00  0.00              
ATOM   1410  CG  ASN   178      39.306  18.218  -6.888  1.00  0.00           C  
ATOM   1411  OD1 ASN   178      38.161  18.663  -6.844  1.00  0.00           O  
ATOM   1412  ND2 ASN   178      39.822  17.682  -7.984  1.00  0.00           N  
ATOM   1413  N   PHE   179      38.650  19.897  -3.275  1.00  0.00              
ATOM   1414  CA  PHE   179      37.658  21.074  -3.535  1.00  0.00              
ATOM   1415  CB  PHE   179      36.233  20.708  -3.094  1.00  0.00              
ATOM   1416  C   PHE   179      38.280  22.188  -2.728  1.00  0.00              
ATOM   1417  O   PHE   179      39.193  21.957  -1.937  1.00  0.00              
ATOM   1418  CG  PHE   179      36.087  20.414  -1.628  1.00  0.00           C  
ATOM   1419  CD1 PHE   179      35.789  21.434  -0.725  1.00  0.00           C  
ATOM   1420  CD2 PHE   179      36.181  19.108  -1.157  1.00  0.00           C  
ATOM   1421  CE1 PHE   179      35.581  21.158   0.629  1.00  0.00           C  
ATOM   1422  CE2 PHE   179      35.975  18.821   0.192  1.00  0.00           C  
ATOM   1423  CZ  PHE   179      35.674  19.847   1.086  1.00  0.00           C  
ATOM   1424  N   LYS   180      37.773  23.399  -2.927  1.00  0.00              
ATOM   1425  CA  LYS   180      38.259  24.597  -2.244  1.00  0.00              
ATOM   1426  CB  LYS   180      38.692  25.590  -3.318  1.00  0.00              
ATOM   1427  C   LYS   180      36.954  25.010  -1.457  1.00  0.00              
ATOM   1428  O   LYS   180      35.793  24.934  -1.846  1.00  0.00              
ATOM   1429  CG  LYS   180      39.545  26.747  -2.816  1.00  0.00           C  
ATOM   1430  CD  LYS   180      39.897  27.674  -3.980  1.00  0.00           C  
ATOM   1431  CE  LYS   180      40.635  28.914  -3.514  1.00  0.00           C  
ATOM   1432  NZ  LYS   180      41.971  28.578  -2.963  1.00  0.00           N  
ATOM   1433  N   ILE   181      37.288  25.379  -0.228  1.00  0.00              
ATOM   1434  CA  ILE   181      36.463  25.830   0.870  1.00  0.00              
ATOM   1435  CB  ILE   181      36.597  25.018   2.186  1.00  0.00              
ATOM   1436  C   ILE   181      36.925  27.387   1.035  1.00  0.00              
ATOM   1437  O   ILE   181      38.068  27.842   1.036  1.00  0.00              
ATOM   1438  CG1 ILE   181      36.423  23.523   1.904  1.00  0.00           C  
ATOM   1439  CG2 ILE   181      35.575  25.494   3.219  1.00  0.00           C  
ATOM   1440  CD1 ILE   181      36.878  22.646   3.030  1.00  0.00           C  
ATOM   1441  N   ARG   182      35.842  28.153   1.012  1.00  0.00              
ATOM   1442  CA  ARG   182      35.768  29.554   1.169  1.00  0.00              
ATOM   1443  CB  ARG   182      34.876  30.254   0.142  1.00  0.00              
ATOM   1444  C   ARG   182      35.294  29.992   2.429  1.00  0.00              
ATOM   1445  O   ARG   182      34.093  29.911   2.668  1.00  0.00              
ATOM   1446  CG  ARG   182      35.084  31.770   0.117  1.00  0.00           C  
ATOM   1447  CD  ARG   182      33.796  32.534  -0.192  1.00  0.00           C  
ATOM   1448  NE  ARG   182      33.260  32.231  -1.516  1.00  0.00           N  
ATOM   1449  CZ  ARG   182      33.683  32.796  -2.645  1.00  0.00           C  
ATOM   1450  NH1 ARG   182      34.658  33.699  -2.620  1.00  0.00           N  
ATOM   1451  NH2 ARG   182      33.119  32.469  -3.801  1.00  0.00           N  
ATOM   1452  N   HIS   183      36.185  30.387   3.331  1.00  0.00              
ATOM   1453  CA  HIS   183      35.767  30.813   4.755  1.00  0.00              
ATOM   1454  CB  HIS   183      36.867  30.405   5.769  1.00  0.00              
ATOM   1455  C   HIS   183      35.497  32.299   4.811  1.00  0.00              
ATOM   1456  O   HIS   183      36.360  33.035   4.329  1.00  0.00              
ATOM   1457  CG  HIS   183      37.107  28.942   5.688  1.00  0.00           C  
ATOM   1458  ND1 HIS   183      36.362  28.067   6.449  1.00  0.00           N  
ATOM   1459  CD2 HIS   183      37.956  28.237   4.910  1.00  0.00           C  
ATOM   1460  CE1 HIS   183      36.787  26.856   6.136  1.00  0.00           C  
ATOM   1461  NE2 HIS   183      37.740  26.921   5.209  1.00  0.00           N  
ATOM   1462  N   ASN   184      34.361  32.788   5.334  1.00  0.00              
ATOM   1463  CA  ASN   184      34.281  34.268   5.299  1.00  0.00              
ATOM   1464  CB  ASN   184      32.931  33.738   5.778  1.00  0.00              
ATOM   1465  C   ASN   184      34.904  34.982   6.456  1.00  0.00              
ATOM   1466  O   ASN   184      34.608  34.640   7.603  1.00  0.00              
ATOM   1467  CG  ASN   184      31.987  34.845   6.196  1.00  0.00           C  
ATOM   1468  OD1 ASN   184      32.002  35.291   7.337  1.00  0.00           O  
ATOM   1469  ND2 ASN   184      31.178  35.311   5.257  1.00  0.00           N  
ATOM   1470  N   VAL   185      35.770  35.950   6.186  1.00  0.00              
ATOM   1471  CA  VAL   185      36.423  36.694   7.291  1.00  0.00              
ATOM   1472  CB  VAL   185      37.912  36.898   6.902  1.00  0.00              
ATOM   1473  C   VAL   185      35.441  37.866   7.826  1.00  0.00              
ATOM   1474  O   VAL   185      34.570  38.368   7.101  1.00  0.00              
ATOM   1475  CG1 VAL   185      38.673  37.633   7.999  1.00  0.00           C  
ATOM   1476  CG2 VAL   185      38.567  35.546   6.621  1.00  0.00           C  
ATOM   1477  N   GLU   186      35.764  38.388   9.017  1.00  0.00              
ATOM   1478  CA  GLU   186      35.020  39.542   9.380  1.00  0.00              
ATOM   1479  CB  GLU   186      35.565  39.902  10.775  1.00  0.00              
ATOM   1480  C   GLU   186      35.172  40.809   8.509  1.00  0.00              
ATOM   1481  O   GLU   186      34.268  41.623   8.328  1.00  0.00              
ATOM   1482  CG  GLU   186      34.523  40.562  11.640  1.00  0.00           C  
ATOM   1483  CD  GLU   186      34.737  40.160  13.105  1.00  0.00           C  
ATOM   1484  OE1 GLU   186      35.795  39.596  13.496  1.00  0.00           O  
ATOM   1485  OE2 GLU   186      33.758  40.440  13.831  1.00  0.00           O  
ATOM   1486  N   ASP   187      36.401  40.976   8.021  1.00  0.00              
ATOM   1487  CA  ASP   187      36.677  42.245   7.285  1.00  0.00              
ATOM   1488  CB  ASP   187      38.192  42.402   7.125  1.00  0.00              
ATOM   1489  C   ASP   187      36.216  42.162   5.855  1.00  0.00              
ATOM   1490  O   ASP   187      36.517  42.905   4.912  1.00  0.00              
ATOM   1491  CG  ASP   187      38.855  42.994   8.363  1.00  0.00           C  
ATOM   1492  OD1 ASP   187      38.246  42.921   9.455  1.00  0.00           O  
ATOM   1493  OD2 ASP   187      39.980  43.534   8.247  1.00  0.00           O  
ATOM   1494  N   GLY   188      35.423  41.130   5.648  1.00  0.00              
ATOM   1495  CA  GLY   188      34.816  41.055   4.193  1.00  0.00              
ATOM   1496  C   GLY   188      35.756  40.308   3.247  1.00  0.00              
ATOM   1497  O   GLY   188      35.441  40.196   2.046  1.00  0.00              
ATOM   1498  N   SER   189      36.867  39.744   3.692  1.00  0.00              
ATOM   1499  CA  SER   189      37.706  39.034   2.778  1.00  0.00              
ATOM   1500  CB  SER   189      39.166  39.379   2.983  1.00  0.00              
ATOM   1501  C   SER   189      37.396  37.514   3.039  1.00  0.00              
ATOM   1502  O   SER   189      36.623  37.150   3.928  1.00  0.00              
ATOM   1503  OG  SER   189      39.665  38.728   4.174  1.00  0.00           O  
ATOM   1504  N   VAL   190      37.981  36.658   2.192  1.00  0.00              
ATOM   1505  CA  VAL   190      37.810  35.270   2.267  1.00  0.00              
ATOM   1506  CB  VAL   190      37.044  34.742   1.027  1.00  0.00              
ATOM   1507  C   VAL   190      39.209  34.448   2.455  1.00  0.00              
ATOM   1508  O   VAL   190      40.297  34.797   1.995  1.00  0.00              
ATOM   1509  CG1 VAL   190      36.762  33.257   1.173  1.00  0.00           C  
ATOM   1510  CG2 VAL   190      35.730  35.505   0.852  1.00  0.00           C  
ATOM   1511  N   GLN   191      39.082  33.372   3.227  1.00  0.00              
ATOM   1512  CA  GLN   191      40.189  32.614   3.583  1.00  0.00              
ATOM   1513  CB  GLN   191      40.391  32.377   5.085  1.00  0.00              
ATOM   1514  C   GLN   191      39.654  31.333   2.728  1.00  0.00              
ATOM   1515  O   GLN   191      38.515  30.875   2.711  1.00  0.00              
ATOM   1516  CG  GLN   191      41.544  31.419   5.359  1.00  0.00           C  
ATOM   1517  CD  GLN   191      41.655  31.008   6.809  1.00  0.00           C  
ATOM   1518  OE1 GLN   191      40.666  30.625   7.444  1.00  0.00           O  
ATOM   1519  NE2 GLN   191      42.868  31.078   7.342  1.00  0.00           N  
ATOM   1520  N   LEU   192      40.624  30.887   1.936  1.00  0.00              
ATOM   1521  CA  LEU   192      40.705  29.788   1.095  1.00  0.00              
ATOM   1522  CB  LEU   192      41.298  30.144  -0.273  1.00  0.00              
ATOM   1523  C   LEU   192      41.208  28.482   1.648  1.00  0.00              
ATOM   1524  O   LEU   192      42.407  28.513   1.964  1.00  0.00              
ATOM   1525  CG  LEU   192      40.943  31.482  -0.916  1.00  0.00           C  
ATOM   1526  CD1 LEU   192      41.672  31.592  -2.245  1.00  0.00           C  
ATOM   1527  CD2 LEU   192      39.448  31.612  -1.113  1.00  0.00           C  
ATOM   1528  N   ALA   193      40.461  27.387   1.756  1.00  0.00              
ATOM   1529  CA  ALA   193      41.168  26.192   2.233  1.00  0.00              
ATOM   1530  CB  ALA   193      40.287  25.662   3.364  1.00  0.00              
ATOM   1531  C   ALA   193      40.807  25.277   1.083  1.00  0.00              
ATOM   1532  O   ALA   193      39.723  25.097   0.507  1.00  0.00              
ATOM   1533  N   ASP   194      41.950  24.733   0.692  1.00  0.00              
ATOM   1534  CA  ASP   194      42.401  23.858  -0.499  1.00  0.00              
ATOM   1535  CB  ASP   194      43.697  24.302  -1.184  1.00  0.00              
ATOM   1536  C   ASP   194      42.413  22.388   0.196  1.00  0.00              
ATOM   1537  O   ASP   194      43.263  22.041   1.013  1.00  0.00              
ATOM   1538  CG  ASP   194      43.938  23.673  -2.534  1.00  0.00           C  
ATOM   1539  OD1 ASP   194      43.136  22.815  -2.955  1.00  0.00           O  
ATOM   1540  OD2 ASP   194      44.944  24.014  -3.213  1.00  0.00           O  
ATOM   1541  N   HIS   195      41.387  21.619  -0.150  1.00  0.00              
ATOM   1542  CA  HIS   195      41.244  20.316   0.249  1.00  0.00              
ATOM   1543  CB  HIS   195      39.735  20.052   0.492  1.00  0.00              
ATOM   1544  C   HIS   195      41.759  19.158  -0.386  1.00  0.00              
ATOM   1545  O   HIS   195      40.919  18.835  -1.239  1.00  0.00              
ATOM   1546  CG  HIS   195      39.176  21.106   1.376  1.00  0.00           C  
ATOM   1547  ND1 HIS   195      39.217  20.964   2.746  1.00  0.00           N  
ATOM   1548  CD2 HIS   195      38.632  22.304   1.072  1.00  0.00           C  
ATOM   1549  CE1 HIS   195      38.678  22.063   3.244  1.00  0.00           C  
ATOM   1550  NE2 HIS   195      38.322  22.892   2.266  1.00  0.00           N  
ATOM   1551  N   TYR   196      42.879  18.471  -0.181  1.00  0.00              
ATOM   1552  CA  TYR   196      43.029  17.247  -1.105  1.00  0.00              
ATOM   1553  CB  TYR   196      44.504  17.342  -1.418  1.00  0.00              
ATOM   1554  C   TYR   196      42.482  16.234  -0.245  1.00  0.00              
ATOM   1555  O   TYR   196      42.394  16.424   0.966  1.00  0.00              
ATOM   1556  CG  TYR   196      44.958  18.573  -2.194  1.00  0.00           C  
ATOM   1557  CD1 TYR   196      44.595  18.754  -3.516  1.00  0.00           C  
ATOM   1558  CD2 TYR   196      45.637  19.611  -1.567  1.00  0.00           C  
ATOM   1559  CE1 TYR   196      44.966  19.886  -4.224  1.00  0.00           C  
ATOM   1560  CE2 TYR   196      46.049  20.728  -2.261  1.00  0.00           C  
ATOM   1561  CZ  TYR   196      45.683  20.876  -3.586  1.00  0.00           C  
ATOM   1562  OH  TYR   196      46.058  22.005  -4.286  1.00  0.00           O  
ATOM   1563  N   GLN   197      41.975  15.156  -0.837  1.00  0.00              
ATOM   1564  CA  GLN   197      41.238  14.049  -0.099  1.00  0.00              
ATOM   1565  CB  GLN   197      39.752  14.169   0.017  1.00  0.00              
ATOM   1566  C   GLN   197      41.349  12.762  -0.766  1.00  0.00              
ATOM   1567  O   GLN   197      41.179  12.725  -1.981  1.00  0.00              
ATOM   1568  CG  GLN   197      39.326  15.434   0.735  1.00  0.00           C  
ATOM   1569  CD  GLN   197      37.827  15.554   0.724  1.00  0.00           C  
ATOM   1570  OE1 GLN   197      37.262  16.296   1.481  1.00  0.00           O  
ATOM   1571  NE2 GLN   197      37.056  14.909  -0.119  1.00  0.00           N  
ATOM   1572  N   GLN   198      41.619  11.690  -0.034  1.00  0.00              
ATOM   1573  CA  GLN   198      41.626  10.310  -0.649  1.00  0.00              
ATOM   1574  CB  GLN   198      43.047   9.751  -0.722  1.00  0.00              
ATOM   1575  C   GLN   198      40.709   9.272   0.088  1.00  0.00              
ATOM   1576  O   GLN   198      40.852   9.328   1.311  1.00  0.00              
ATOM   1577  CG  GLN   198      43.926  10.397  -1.745  1.00  0.00           C  
ATOM   1578  CD  GLN   198      45.348   9.912  -1.649  1.00  0.00           C  
ATOM   1579  OE1 GLN   198      46.216  10.620  -1.137  1.00  0.00           O  
ATOM   1580  NE2 GLN   198      45.603   8.698  -2.141  1.00  0.00           N  
ATOM   1581  N   ASN   199      39.923   8.378  -0.501  1.00  0.00              
ATOM   1582  CA  ASN   199      39.399   7.467   0.533  1.00  0.00              
ATOM   1583  CB  ASN   199      37.915   7.363   0.151  1.00  0.00              
ATOM   1584  C   ASN   199      39.927   5.973   0.283  1.00  0.00              
ATOM   1585  O   ASN   199      39.947   5.630  -0.892  1.00  0.00              
ATOM   1586  CG  ASN   199      37.697   6.967  -1.292  1.00  0.00           C  
ATOM   1587  OD1 ASN   199      38.625   6.558  -1.988  1.00  0.00           O  
ATOM   1588  ND2 ASN   199      36.454   7.086  -1.753  1.00  0.00           N  
ATOM   1589  N   THR   200      40.167   5.136   1.282  1.00  0.00              
ATOM   1590  CA  THR   200      40.273   3.778   0.805  1.00  0.00              
ATOM   1591  CB  THR   200      41.578   3.240   1.409  1.00  0.00              
ATOM   1592  C   THR   200      39.427   3.045   1.722  1.00  0.00              
ATOM   1593  O   THR   200      39.000   3.531   2.778  1.00  0.00              
ATOM   1594  OG1 THR   200      41.504   3.282   2.857  1.00  0.00           O  
ATOM   1595  CG2 THR   200      42.824   4.008   1.031  1.00  0.00           C  
ATOM   1596  N   PRO   201      39.056   1.853   1.278  1.00  0.00              
ATOM   1597  CA  PRO   201      38.180   0.809   1.922  1.00  0.00              
ATOM   1598  CB  PRO   201      37.843  -0.261   0.878  1.00  0.00              
ATOM   1599  C   PRO   201      39.181  -0.097   2.808  1.00  0.00              
ATOM   1600  O   PRO   201      40.331  -0.476   2.567  1.00  0.00              
ATOM   1601  CG  PRO   201      39.041  -0.281   0.015  1.00  0.00           C  
ATOM   1602  CD  PRO   201      39.335   1.185  -0.166  1.00  0.00           C  
ATOM   1603  N   ILE   202      38.578  -0.241   3.977  1.00  0.00              
ATOM   1604  CA  ILE   202      39.064  -0.861   5.219  1.00  0.00              
ATOM   1605  CB  ILE   202      39.052  -0.211   6.634  1.00  0.00              
ATOM   1606  C   ILE   202      39.076  -2.333   4.850  1.00  0.00              
ATOM   1607  O   ILE   202      40.151  -3.010   4.867  1.00  0.00              
ATOM   1608  CG1 ILE   202      39.791   1.130   6.607  1.00  0.00           C  
ATOM   1609  CG2 ILE   202      39.704  -1.136   7.650  1.00  0.00           C  
ATOM   1610  CD1 ILE   202      39.660   1.942   7.883  1.00  0.00           C  
ATOM   1611  N   GLY   203      37.888  -2.892   4.603  1.00  0.00              
ATOM   1612  CA  GLY   203      37.668  -4.233   4.160  1.00  0.00              
ATOM   1613  C   GLY   203      38.087  -4.693   2.885  1.00  0.00              
ATOM   1614  O   GLY   203      38.224  -3.789   2.065  1.00  0.00              
ATOM   1615  N   ASP   204      38.224  -5.970   2.569  1.00  0.00              
ATOM   1616  CA  ASP   204      38.602  -6.419   1.196  1.00  0.00              
ATOM   1617  CB  ASP   204      39.634  -7.523   1.236  1.00  0.00              
ATOM   1618  C   ASP   204      37.485  -6.544   0.207  1.00  0.00              
ATOM   1619  O   ASP   204      37.734  -6.520  -1.003  1.00  0.00              
ATOM   1620  CG  ASP   204      39.674  -8.455   0.043  1.00  0.00           C  
ATOM   1621  OD1 ASP   204      39.307  -8.085  -1.080  1.00  0.00           O  
ATOM   1622  OD2 ASP   204      40.088  -9.621   0.230  1.00  0.00           O  
ATOM   1623  N   GLY   205      36.251  -6.614   0.714  1.00  0.00              
ATOM   1624  CA  GLY   205      35.027  -6.609  -0.078  1.00  0.00              
ATOM   1625  C   GLY   205      35.035  -5.617  -1.180  1.00  0.00              
ATOM   1626  O   GLY   205      35.685  -4.580  -1.106  1.00  0.00              
ATOM   1627  N   PRO   206      34.351  -5.941  -2.287  1.00  0.00              
ATOM   1628  CA  PRO   206      34.244  -5.081  -3.467  1.00  0.00              
ATOM   1629  CB  PRO   206      33.347  -5.829  -4.442  1.00  0.00              
ATOM   1630  C   PRO   206      33.612  -3.891  -3.378  1.00  0.00              
ATOM   1631  O   PRO   206      32.587  -3.862  -2.675  1.00  0.00              
ATOM   1632  CG  PRO   206      32.577  -6.800  -3.578  1.00  0.00           C  
ATOM   1633  CD  PRO   206      33.534  -7.202  -2.481  1.00  0.00           C  
ATOM   1634  N   VAL   207      34.122  -2.813  -3.964  1.00  0.00              
ATOM   1635  CA  VAL   207      33.373  -1.387  -3.668  1.00  0.00              
ATOM   1636  CB  VAL   207      34.462  -0.511  -2.961  1.00  0.00              
ATOM   1637  C   VAL   207      32.831  -0.819  -5.034  1.00  0.00              
ATOM   1638  O   VAL   207      33.079  -1.386  -6.110  1.00  0.00              
ATOM   1639  CG1 VAL   207      34.852  -1.098  -1.604  1.00  0.00           C  
ATOM   1640  CG2 VAL   207      35.733  -0.362  -3.783  1.00  0.00           C  
ATOM   1641  N   LEU   208      32.097   0.290  -4.995  1.00  0.00              
ATOM   1642  CA  LEU   208      31.783   0.864  -6.284  1.00  0.00              
ATOM   1643  CB  LEU   208      30.419   1.559  -6.135  1.00  0.00              
ATOM   1644  C   LEU   208      32.893   2.030  -6.240  1.00  0.00              
ATOM   1645  O   LEU   208      33.439   2.566  -5.286  1.00  0.00              
ATOM   1646  CG  LEU   208      29.317   0.534  -5.800  1.00  0.00           C  
ATOM   1647  CD1 LEU   208      28.496   1.008  -4.629  1.00  0.00           C  
ATOM   1648  CD2 LEU   208      28.451   0.268  -6.999  1.00  0.00           C  
ATOM   1649  N   LEU   209      33.269   2.225  -7.496  1.00  0.00              
ATOM   1650  CA  LEU   209      34.357   2.965  -8.130  1.00  0.00              
ATOM   1651  CB  LEU   209      35.579   2.272  -8.747  1.00  0.00              
ATOM   1652  C   LEU   209      33.399   3.546  -9.179  1.00  0.00              
ATOM   1653  O   LEU   209      32.813   2.828  -9.996  1.00  0.00              
ATOM   1654  CG  LEU   209      36.238   1.040  -8.108  1.00  0.00           C  
ATOM   1655  CD1 LEU   209      37.741   1.201  -8.188  1.00  0.00           C  
ATOM   1656  CD2 LEU   209      35.796   0.850  -6.668  1.00  0.00           C  
ATOM   1657  N   PRO   210      33.235   4.835  -9.117  1.00  0.00              
ATOM   1658  CA  PRO   210      32.458   5.893  -9.634  1.00  0.00              
ATOM   1659  CB  PRO   210      31.974   6.953  -8.621  1.00  0.00              
ATOM   1660  C   PRO   210      32.900   6.432 -11.017  1.00  0.00              
ATOM   1661  O   PRO   210      34.075   6.291 -11.353  1.00  0.00              
ATOM   1662  CG  PRO   210      33.188   7.170  -7.778  1.00  0.00           C  
ATOM   1663  CD  PRO   210      33.700   5.764  -7.522  1.00  0.00           C  
ATOM   1664  N   ASP   211      32.063   7.257 -11.637  1.00  0.00              
ATOM   1665  CA  ASP   211      32.691   8.022 -12.773  1.00  0.00              
ATOM   1666  CB  ASP   211      31.809   7.868 -14.003  1.00  0.00              
ATOM   1667  C   ASP   211      32.895   9.414 -12.025  1.00  0.00              
ATOM   1668  O   ASP   211      32.571   9.691 -10.850  1.00  0.00              
ATOM   1669  CG  ASP   211      32.090   6.650 -14.822  1.00  0.00           C  
ATOM   1670  OD1 ASP   211      32.657   5.672 -14.329  1.00  0.00           O  
ATOM   1671  OD2 ASP   211      31.667   6.678 -16.028  1.00  0.00           O  
ATOM   1672  N   ASN   212      33.426  10.401 -12.799  1.00  0.00              
ATOM   1673  CA  ASN   212      33.564  11.679 -12.222  1.00  0.00              
ATOM   1674  CB  ASN   212      34.410  12.438 -13.264  1.00  0.00              
ATOM   1675  C   ASN   212      32.245  12.364 -12.039  1.00  0.00              
ATOM   1676  O   ASN   212      31.350  12.437 -12.889  1.00  0.00              
ATOM   1677  CG  ASN   212      34.948  13.739 -12.727  1.00  0.00           C  
ATOM   1678  OD1 ASN   212      36.195  13.967 -12.695  1.00  0.00           O  
ATOM   1679  ND2 ASN   212      34.080  14.609 -12.322  1.00  0.00           N  
ATOM   1680  N   HIS   213      32.132  12.889 -10.825  1.00  0.00              
ATOM   1681  CA  HIS   213      30.737  13.462 -10.412  1.00  0.00              
ATOM   1682  CB  HIS   213      29.480  12.586 -10.439  1.00  0.00              
ATOM   1683  C   HIS   213      31.062  13.947  -8.896  1.00  0.00              
ATOM   1684  O   HIS   213      31.783  13.410  -8.048  1.00  0.00              
ATOM   1685  CG  HIS   213      29.592  11.379  -9.558  1.00  0.00           C  
ATOM   1686  ND1 HIS   213      30.347  10.270  -9.877  1.00  0.00           N  
ATOM   1687  CD2 HIS   213      29.043  11.129  -8.348  1.00  0.00           C  
ATOM   1688  CE1 HIS   213      30.244   9.391  -8.894  1.00  0.00           C  
ATOM   1689  NE2 HIS   213      29.448   9.875  -7.945  1.00  0.00           N  
ATOM   1690  N   TYR   214      30.459  15.127  -8.697  1.00  0.00              
ATOM   1691  CA  TYR   214      30.238  15.938  -7.574  1.00  0.00              
ATOM   1692  CB  TYR   214      30.251  17.378  -8.081  1.00  0.00              
ATOM   1693  C   TYR   214      29.215  15.790  -6.464  1.00  0.00              
ATOM   1694  O   TYR   214      28.125  15.235  -6.724  1.00  0.00              
ATOM   1695  CG  TYR   214      29.018  17.798  -8.854  1.00  0.00           C  
ATOM   1696  CD1 TYR   214      28.873  17.489 -10.221  1.00  0.00           C  
ATOM   1697  CD2 TYR   214      28.009  18.569  -8.231  1.00  0.00           C  
ATOM   1698  CE1 TYR   214      27.735  17.934 -10.947  1.00  0.00           C  
ATOM   1699  CE2 TYR   214      26.863  19.009  -8.961  1.00  0.00           C  
ATOM   1700  CZ  TYR   214      26.742  18.692 -10.289  1.00  0.00           C  
ATOM   1701  OH  TYR   214      25.634  19.139 -10.956  1.00  0.00           O  
ATOM   1702  N   LEU   215      29.529  16.268  -5.265  1.00  0.00              
ATOM   1703  CA  LEU   215      28.531  16.300  -4.198  1.00  0.00              
ATOM   1704  CB  LEU   215      29.220  15.713  -2.962  1.00  0.00              
ATOM   1705  C   LEU   215      28.788  17.963  -3.856  1.00  0.00              
ATOM   1706  O   LEU   215      29.722  18.750  -3.899  1.00  0.00              
ATOM   1707  CG  LEU   215      28.466  15.312  -1.698  1.00  0.00           C  
ATOM   1708  CD1 LEU   215      27.418  14.259  -2.003  1.00  0.00           C  
ATOM   1709  CD2 LEU   215      29.480  14.777  -0.690  1.00  0.00           C  
ATOM   1710  N   SER   216      27.522  18.344  -3.756  1.00  0.00              
ATOM   1711  CA  SER   216      26.638  19.568  -3.770  1.00  0.00              
ATOM   1712  CB  SER   216      25.126  19.703  -3.894  1.00  0.00              
ATOM   1713  C   SER   216      26.369  19.798  -2.247  1.00  0.00              
ATOM   1714  O   SER   216      25.295  19.472  -1.726  1.00  0.00              
ATOM   1715  OG  SER   216      24.704  19.128  -5.115  1.00  0.00           O  
ATOM   1716  N   THR   217      27.372  20.363  -1.525  1.00  0.00              
ATOM   1717  CA  THR   217      27.107  20.551  -0.129  1.00  0.00              
ATOM   1718  CB  THR   217      28.511  20.295   0.492  1.00  0.00              
ATOM   1719  C   THR   217      26.918  22.201   0.189  1.00  0.00              
ATOM   1720  O   THR   217      27.031  23.235  -0.484  1.00  0.00              
ATOM   1721  OG1 THR   217      29.121  19.198  -0.200  1.00  0.00           O  
ATOM   1722  CG2 THR   217      28.375  19.895   1.949  1.00  0.00           C  
ATOM   1723  N   GLN   218      26.268  22.142   1.352  1.00  0.00              
ATOM   1724  CA  GLN   218      25.254  23.129   1.959  1.00  0.00              
ATOM   1725  CB  GLN   218      23.757  23.346   1.649  1.00  0.00              
ATOM   1726  C   GLN   218      25.270  22.976   3.521  1.00  0.00              
ATOM   1727  O   GLN   218      24.651  22.039   4.023  1.00  0.00              
ATOM   1728  CG  GLN   218      23.557  24.087   0.307  1.00  0.00           C  
ATOM   1729  CD  GLN   218      22.099  24.198  -0.072  1.00  0.00           C  
ATOM   1730  OE1 GLN   218      21.759  24.397  -1.262  1.00  0.00           O  
ATOM   1731  NE2 GLN   218      21.207  24.026   0.840  1.00  0.00           N  
ATOM   1732  N   SER   219      26.013  23.811   4.236  1.00  0.00              
ATOM   1733  CA  SER   219      25.911  23.717   5.656  1.00  0.00              
ATOM   1734  CB  SER   219      27.363  23.333   5.934  1.00  0.00              
ATOM   1735  C   SER   219      25.618  24.948   6.358  1.00  0.00              
ATOM   1736  O   SER   219      25.761  26.060   5.860  1.00  0.00              
ATOM   1737  OG  SER   219      28.237  24.357   5.502  1.00  0.00           O  
ATOM   1738  N   VAL   220      25.091  24.747   7.557  1.00  0.00              
ATOM   1739  CA  VAL   220      24.562  25.881   8.473  1.00  0.00              
ATOM   1740  CB  VAL   220      23.013  25.941   8.581  1.00  0.00              
ATOM   1741  C   VAL   220      25.127  25.276   9.937  1.00  0.00              
ATOM   1742  O   VAL   220      25.114  24.127  10.417  1.00  0.00              
ATOM   1743  CG1 VAL   220      22.576  27.284   9.168  1.00  0.00           C  
ATOM   1744  CG2 VAL   220      22.354  25.731   7.214  1.00  0.00           C  
ATOM   1745  N   LEU   221      25.722  26.313  10.526  1.00  0.00              
ATOM   1746  CA  LEU   221      26.305  26.485  11.795  1.00  0.00              
ATOM   1747  CB  LEU   221      27.683  27.086  11.569  1.00  0.00              
ATOM   1748  C   LEU   221      25.414  27.169  12.825  1.00  0.00              
ATOM   1749  O   LEU   221      25.023  28.311  12.586  1.00  0.00              
ATOM   1750  CG  LEU   221      28.678  26.884  12.728  1.00  0.00           C  
ATOM   1751  CD1 LEU   221      28.733  25.417  13.132  1.00  0.00           C  
ATOM   1752  CD2 LEU   221      30.046  27.405  12.351  1.00  0.00           C  
ATOM   1753  N   SER   222      25.104  26.527  13.944  1.00  0.00              
ATOM   1754  CA  SER   222      24.436  27.349  14.989  1.00  0.00              
ATOM   1755  CB  SER   222      22.981  26.884  14.776  1.00  0.00              
ATOM   1756  C   SER   222      24.895  26.432  16.286  1.00  0.00              
ATOM   1757  O   SER   222      25.855  25.673  16.385  1.00  0.00              
ATOM   1758  OG  SER   222      22.814  25.453  14.897  1.00  0.00           O  
ATOM   1759  N   LYS   223      24.365  27.076  17.316  1.00  0.00              
ATOM   1760  CA  LYS   223      24.622  27.268  18.784  1.00  0.00              
ATOM   1761  CB  LYS   223      25.280  28.550  19.264  1.00  0.00              
ATOM   1762  C   LYS   223      23.297  26.897  19.379  1.00  0.00              
ATOM   1763  O   LYS   223      22.236  26.814  18.762  1.00  0.00              
ATOM   1764  CG  LYS   223      25.748  28.417  20.701  1.00  0.00           C  
ATOM   1765  CD  LYS   223      26.284  29.693  21.258  1.00  0.00           C  
ATOM   1766  CE  LYS   223      26.483  29.560  22.754  1.00  0.00           C  
ATOM   1767  NZ  LYS   223      26.983  30.845  23.353  1.00  0.00           N  
ATOM   1768  N   ASP   224      23.482  26.370  20.587  1.00  0.00              
ATOM   1769  CA  ASP   224      22.552  25.551  21.468  1.00  0.00              
ATOM   1770  CB  ASP   224      22.944  24.212  22.014  1.00  0.00              
ATOM   1771  C   ASP   224      22.838  26.536  22.694  1.00  0.00              
ATOM   1772  O   ASP   224      23.900  26.687  23.369  1.00  0.00              
ATOM   1773  CG  ASP   224      21.907  23.470  22.852  1.00  0.00           C  
ATOM   1774  OD1 ASP   224      21.171  24.042  23.650  1.00  0.00           O  
ATOM   1775  OD2 ASP   224      21.866  22.265  22.697  1.00  0.00           O  
ATOM   1776  N   PRO   225      21.783  27.270  22.785  1.00  0.00              
ATOM   1777  CA  PRO   225      21.353  28.393  23.687  1.00  0.00              
ATOM   1778  CB  PRO   225      19.988  29.029  23.442  1.00  0.00              
ATOM   1779  C   PRO   225      21.685  27.947  25.129  1.00  0.00              
ATOM   1780  O   PRO   225      22.277  28.664  25.939  1.00  0.00              
ATOM   1781  CG  PRO   225      19.172  27.958  22.815  1.00  0.00           C  
ATOM   1782  CD  PRO   225      20.142  27.171  21.967  1.00  0.00           C  
ATOM   1783  N   ASN   226      21.259  26.714  25.406  1.00  0.00              
ATOM   1784  CA  ASN   226      21.467  26.145  26.749  1.00  0.00              
ATOM   1785  CB  ASN   226      20.626  24.843  26.830  1.00  0.00              
ATOM   1786  C   ASN   226      22.795  25.450  27.003  1.00  0.00              
ATOM   1787  O   ASN   226      22.967  24.819  28.055  1.00  0.00              
ATOM   1788  CG  ASN   226      19.157  25.194  26.984  1.00  0.00           C  
ATOM   1789  OD1 ASN   226      18.855  26.374  27.269  1.00  0.00           O  
ATOM   1790  ND2 ASN   226      18.221  24.276  26.790  1.00  0.00           N  
ATOM   1791  N   GLU   227      23.713  25.531  26.041  1.00  0.00              
ATOM   1792  CA  GLU   227      25.007  24.883  26.188  1.00  0.00              
ATOM   1793  CB  GLU   227      25.622  24.383  24.875  1.00  0.00              
ATOM   1794  C   GLU   227      26.259  25.763  26.507  1.00  0.00              
ATOM   1795  O   GLU   227      26.870  26.290  25.572  1.00  0.00              
ATOM   1796  CG  GLU   227      24.982  23.102  24.307  1.00  0.00           C  
ATOM   1797  CD  GLU   227      25.512  22.722  22.927  1.00  0.00           C  
ATOM   1798  OE1 GLU   227      25.822  23.614  22.109  1.00  0.00           O  
ATOM   1799  OE2 GLU   227      25.630  21.511  22.640  1.00  0.00           O  
ATOM   1800  N   LYS   228      26.649  25.906  27.770  1.00  0.00              
ATOM   1801  CA  LYS   228      27.732  26.711  28.104  1.00  0.00              
ATOM   1802  CB  LYS   228      28.035  26.635  29.598  1.00  0.00              
ATOM   1803  C   LYS   228      29.195  26.301  27.830  1.00  0.00              
ATOM   1804  O   LYS   228      30.157  26.956  28.231  1.00  0.00              
ATOM   1805  CG  LYS   228      29.456  27.118  29.867  1.00  0.00           C  
ATOM   1806  CD  LYS   228      29.480  27.793  31.228  1.00  0.00           C  
ATOM   1807  CE  LYS   228      30.506  28.924  31.228  1.00  0.00           C  
ATOM   1808  NZ  LYS   228      31.001  29.106  32.612  1.00  0.00           N  
ATOM   1809  N   ARG   229      29.323  25.174  27.143  1.00  0.00              
ATOM   1810  CA  ARG   229      30.677  24.692  26.804  1.00  0.00              
ATOM   1811  CB  ARG   229      30.940  23.192  27.037  1.00  0.00              
ATOM   1812  C   ARG   229      30.838  25.029  25.384  1.00  0.00              
ATOM   1813  O   ARG   229      29.863  25.064  24.640  1.00  0.00              
ATOM   1814  CG  ARG   229      30.854  22.792  28.489  1.00  0.00           C  
ATOM   1815  CD  ARG   229      31.169  21.310  28.653  1.00  0.00           C  
ATOM   1816  NE  ARG   229      30.582  20.828  29.900  1.00  0.00           N  
ATOM   1817  CZ  ARG   229      30.806  19.579  30.296  1.00  0.00           C  
ATOM   1818  NH1 ARG   229      31.614  18.800  29.556  1.00  0.00           N  
ATOM   1819  NH2 ARG   229      30.259  19.099  31.409  1.00  0.00           N  
ATOM   1820  N   ASP   230      32.063  25.400  25.001  1.00  0.00              
ATOM   1821  CA  ASP   230      32.415  25.648  23.562  1.00  0.00              
ATOM   1822  CB  ASP   230      33.870  26.137  23.494  1.00  0.00              
ATOM   1823  C   ASP   230      32.155  24.715  22.371  1.00  0.00              
ATOM   1824  O   ASP   230      33.087  24.092  21.861  1.00  0.00              
ATOM   1825  CG  ASP   230      34.225  26.783  22.149  1.00  0.00           C  
ATOM   1826  OD1 ASP   230      33.328  27.318  21.463  1.00  0.00           O  
ATOM   1827  OD2 ASP   230      35.414  26.751  21.769  1.00  0.00           O  
ATOM   1828  N   HIS   231      30.905  24.617  21.931  1.00  0.00              
ATOM   1829  CA  HIS   231      30.371  23.839  20.918  1.00  0.00              
ATOM   1830  CB  HIS   231      29.045  23.500  21.637  1.00  0.00              
ATOM   1831  C   HIS   231      29.536  24.415  19.878  1.00  0.00              
ATOM   1832  O   HIS   231      29.271  25.610  19.794  1.00  0.00              
ATOM   1833  CG  HIS   231      28.046  24.630  21.588  1.00  0.00           C  
ATOM   1834  ND1 HIS   231      27.983  25.624  22.553  1.00  0.00           N  
ATOM   1835  CD2 HIS   231      27.132  24.999  20.641  1.00  0.00           C  
ATOM   1836  CE1 HIS   231      27.096  26.554  22.241  1.00  0.00           C  
ATOM   1837  NE2 HIS   231      26.581  26.192  21.089  1.00  0.00           N  
ATOM   1838  N   MET   232      29.438  23.572  18.859  1.00  0.00              
ATOM   1839  CA  MET   232      29.059  23.789  17.352  1.00  0.00              
ATOM   1840  CB  MET   232      30.253  23.751  16.360  1.00  0.00              
ATOM   1841  C   MET   232      27.929  23.026  16.885  1.00  0.00              
ATOM   1842  O   MET   232      28.174  21.818  16.842  1.00  0.00              
ATOM   1843  CG  MET   232      29.752  24.147  14.949  1.00  0.00           C  
ATOM   1844  SD  MET   232      31.112  24.125  13.741  1.00  0.00           S  
ATOM   1845  CE  MET   232      32.079  25.584  14.159  1.00  0.00           C  
ATOM   1846  N   VAL   233      26.767  23.524  16.484  1.00  0.00              
ATOM   1847  CA  VAL   233      25.694  22.623  16.028  1.00  0.00              
ATOM   1848  CB  VAL   233      24.411  23.078  16.640  1.00  0.00              
ATOM   1849  C   VAL   233      25.854  22.431  14.513  1.00  0.00              
ATOM   1850  O   VAL   233      25.839  23.481  13.871  1.00  0.00              
ATOM   1851  CG1 VAL   233      23.157  22.348  16.143  1.00  0.00           C  
ATOM   1852  CG2 VAL   233      24.439  23.098  18.203  1.00  0.00           C  
ATOM   1853  N   LEU   234      25.952  21.237  13.921  1.00  0.00              
ATOM   1854  CA  LEU   234      26.108  21.594  12.394  1.00  0.00              
ATOM   1855  CB  LEU   234      27.436  20.981  11.921  1.00  0.00              
ATOM   1856  C   LEU   234      25.202  20.802  11.601  1.00  0.00              
ATOM   1857  O   LEU   234      24.997  19.591  11.807  1.00  0.00              
ATOM   1858  CG  LEU   234      28.729  21.433  12.611  1.00  0.00           C  
ATOM   1859  CD1 LEU   234      29.913  20.807  11.911  1.00  0.00           C  
ATOM   1860  CD2 LEU   234      28.857  22.948  12.611  1.00  0.00           C  
ATOM   1861  N   LEU   235      24.521  21.523  10.711  1.00  0.00              
ATOM   1862  CA  LEU   235      23.442  20.964   9.760  1.00  0.00              
ATOM   1863  CB  LEU   235      22.285  21.946   9.865  1.00  0.00              
ATOM   1864  C   LEU   235      23.987  20.792   8.443  1.00  0.00              
ATOM   1865  O   LEU   235      24.575  21.748   7.944  1.00  0.00              
ATOM   1866  CG  LEU   235      20.972  21.474   9.211  1.00  0.00           C  
ATOM   1867  CD1 LEU   235      20.607  20.078   9.699  1.00  0.00           C  
ATOM   1868  CD2 LEU   235      19.859  22.461   9.481  1.00  0.00           C  
ATOM   1869  N   GLU   236      23.858  19.637   7.816  1.00  0.00              
ATOM   1870  CA  GLU   236      24.508  19.586   6.383  1.00  0.00              
ATOM   1871  CB  GLU   236      25.645  18.587   6.532  1.00  0.00              
ATOM   1872  C   GLU   236      23.861  18.708   5.517  1.00  0.00              
ATOM   1873  O   GLU   236      23.482  17.547   5.761  1.00  0.00              
ATOM   1874  CG  GLU   236      26.702  19.017   7.519  1.00  0.00           C  
ATOM   1875  CD  GLU   236      27.838  18.034   7.596  1.00  0.00           C  
ATOM   1876  OE1 GLU   236      28.488  17.817   6.553  1.00  0.00           O  
ATOM   1877  OE2 GLU   236      28.085  17.481   8.693  1.00  0.00           O  
ATOM   1878  N   PHE   237      23.522  19.376   4.415  1.00  0.00              
ATOM   1879  CA  PHE   237      22.604  18.872   3.174  1.00  0.00              
ATOM   1880  CB  PHE   237      21.477  19.738   2.653  1.00  0.00              
ATOM   1881  C   PHE   237      23.513  18.530   2.108  1.00  0.00              
ATOM   1882  O   PHE   237      24.321  19.335   1.659  1.00  0.00              
ATOM   1883  CG  PHE   237      20.292  19.724   3.543  1.00  0.00           C  
ATOM   1884  CD1 PHE   237      20.255  20.526   4.676  1.00  0.00           C  
ATOM   1885  CD2 PHE   237      19.237  18.854   3.299  1.00  0.00           C  
ATOM   1886  CE1 PHE   237      19.189  20.460   5.561  1.00  0.00           C  
ATOM   1887  CE2 PHE   237      18.166  18.779   4.177  1.00  0.00           C  
ATOM   1888  CZ  PHE   237      18.141  19.585   5.312  1.00  0.00           C  
ATOM   1889  N   VAL   238      23.436  17.289   1.662  1.00  0.00              
ATOM   1890  CA  VAL   238      24.489  16.815   0.594  1.00  0.00              
ATOM   1891  CB  VAL   238      25.575  15.899   1.223  1.00  0.00              
ATOM   1892  C   VAL   238      23.548  15.689  -0.272  1.00  0.00              
ATOM   1893  O   VAL   238      22.583  14.995   0.073  1.00  0.00              
ATOM   1894  CG1 VAL   238      26.585  15.457   0.179  1.00  0.00           C  
ATOM   1895  CG2 VAL   238      26.297  16.638   2.326  1.00  0.00           C  
ATOM   1896  N   THR   239      23.935  15.844  -1.539  1.00  0.00              
ATOM   1897  CA  THR   239      23.315  15.640  -2.824  1.00  0.00              
ATOM   1898  CB  THR   239      22.244  16.499  -3.555  1.00  0.00              
ATOM   1899  C   THR   239      24.187  15.348  -3.841  1.00  0.00              
ATOM   1900  O   THR   239      24.908  16.294  -4.187  1.00  0.00              
ATOM   1901  OG1 THR   239      22.872  17.609  -4.220  1.00  0.00           O  
ATOM   1902  CG2 THR   239      21.201  17.022  -2.554  1.00  0.00           C  
ATOM   1903  N   ALA   240      24.259  14.149  -4.400  1.00  0.00              
ATOM   1904  CA  ALA   240      25.226  13.814  -5.554  1.00  0.00              
ATOM   1905  CB  ALA   240      25.301  12.303  -5.699  1.00  0.00              
ATOM   1906  C   ALA   240      24.740  14.280  -6.980  1.00  0.00              
ATOM   1907  O   ALA   240      23.648  13.865  -7.367  1.00  0.00              
ATOM   1908  N   ALA   241      25.519  15.029  -7.745  1.00  0.00              
ATOM   1909  CA  ALA   241      25.034  15.289  -9.051  1.00  0.00              
ATOM   1910  CB  ALA   241      24.260  16.600  -8.988  1.00  0.00              
ATOM   1911  C   ALA   241      26.312  15.381 -10.033  1.00  0.00              
ATOM   1912  O   ALA   241      27.445  14.976  -9.740  1.00  0.00              
ATOM   1913  N   GLY   242      25.965  15.796 -11.251  1.00  0.00              
ATOM   1914  CA  GLY   242      26.988  15.720 -12.282  1.00  0.00              
ATOM   1915  C   GLY   242      26.951  14.773 -13.417  1.00  0.00              
ATOM   1916  O   GLY   242      27.318  15.069 -14.555  1.00  0.00              
ATOM   1917  N   ILE   243      26.380  13.609 -13.121  1.00  0.00              
ATOM   1918  CA  ILE   243      26.232  12.507 -14.164  1.00  0.00              
ATOM   1919  CB  ILE   243      26.535  11.068 -13.720  1.00  0.00              
ATOM   1920  C   ILE   243      24.619  12.968 -14.292  1.00  0.00              
ATOM   1921  O   ILE   243      23.802  12.785 -13.396  1.00  0.00              
ATOM   1922  CG1 ILE   243      28.023  10.965 -13.359  1.00  0.00           C  
ATOM   1923  CG2 ILE   243      26.153  10.083 -14.823  1.00  0.00           C  
ATOM   1924  CD1 ILE   243      28.438   9.643 -12.793  1.00  0.00           C  
ATOM   1925  N   THR   244      24.414  13.810 -15.299  1.00  0.00              
ATOM   1926  CA  THR   244      23.252  14.268 -15.733  1.00  0.00              
ATOM   1927  CB  THR   244      23.338  15.607 -16.480  1.00  0.00              
ATOM   1928  C   THR   244      22.614  14.314 -16.642  1.00  0.00              
ATOM   1929  O   THR   244      23.253  15.327 -16.941  1.00  0.00              
ATOM   1930  OG1 THR   244      23.967  16.461 -15.567  1.00  0.00           O  
ATOM   1931  CG2 THR   244      21.966  16.167 -16.927  1.00  0.00           C  
ATOM   1932  N   HIS   245      21.734  13.754 -17.498  1.00  0.00              
ATOM   1933  CA  HIS   245      20.554  11.921 -17.016  1.00  0.00              
ATOM   1934  CB  HIS   245      19.171  12.331 -17.514  1.00  0.00              
ATOM   1935  C   HIS   245      21.371  11.076 -17.995  1.00  0.00              
ATOM   1936  O   HIS   245      20.727  10.973 -19.038  1.00  0.00              
ATOM   1937  CG  HIS   245      18.396  13.107 -16.494  1.00  0.00           C  
ATOM   1938  ND1 HIS   245      17.980  12.552 -15.302  1.00  0.00           N  
ATOM   1939  CD2 HIS   245      18.041  14.412 -16.449  1.00  0.00           C  
ATOM   1940  CE1 HIS   245      17.406  13.485 -14.562  1.00  0.00           C  
ATOM   1941  NE2 HIS   245      17.431  14.625 -15.236  1.00  0.00           N  
ATOM   1942  N   GLY   246      22.622  10.645 -17.879  1.00  0.00              
ATOM   1943  CA  GLY   246      23.239  10.450 -19.265  1.00  0.00              
ATOM   1944  C   GLY   246      22.795   8.994 -18.982  1.00  0.00              
ATOM   1945  O   GLY   246      22.808   8.069 -19.807  1.00  0.00              
ATOM   1946  N   GLY   247      22.486   8.834 -17.708  1.00  0.00              
ATOM   1947  CA  GLY   247      22.241   7.354 -17.303  1.00  0.00              
ATOM   1948  C   GLY   247      20.969   6.869 -17.966  1.00  0.00              
ATOM   1949  O   GLY   247      20.494   5.747 -17.757  1.00  0.00              
ATOM   1950  N   SER   248      20.425   7.739 -18.801  1.00  0.00              
ATOM   1951  CA  SER   248      19.165   7.463 -19.533  1.00  0.00              
ATOM   1952  CB  SER   248      18.224   8.672 -19.638  1.00  0.00              
ATOM   1953  C   SER   248      19.251   6.998 -21.043  1.00  0.00              
ATOM   1954  O   SER   248      19.013   7.764 -21.955  1.00  0.00              
ATOM   1955  OG  SER   248      17.074   8.385 -20.415  1.00  0.00           O  
ATOM   1956  N   GLU   249      19.580   5.752 -21.265  1.00  0.00              
ATOM   1957  CA  GLU   249      19.731   5.283 -22.593  1.00  0.00              
ATOM   1958  CB  GLU   249      18.628   5.332 -23.649  1.00  0.00              
ATOM   1959  C   GLU   249      20.339   6.263 -23.512  1.00  0.00              
ATOM   1960  O   GLU   249      19.875   6.468 -24.612  1.00  0.00              
ATOM   1961  CG  GLU   249      18.605   4.133 -24.566  1.00  0.00           C  
ATOM   1962  CD  GLU   249      18.691   2.815 -23.813  1.00  0.00           C  
ATOM   1963  OE1 GLU   249      19.840   2.264 -23.624  1.00  0.00           O  
ATOM   1964  OE2 GLU   249      17.619   2.257 -23.370  1.00  0.00           O  
ATOM   1965  N   LEU   250      21.352   6.919 -22.969  1.00  0.00              
ATOM   1966  CA  LEU   250      22.160   7.991 -23.690  1.00  0.00              
ATOM   1967  CB  LEU   250      22.854   7.422 -24.924  1.00  0.00              
ATOM   1968  C   LEU   250      20.664   8.724 -24.189  1.00  0.00              
ATOM   1969  O   LEU   250      19.898   8.221 -25.008  1.00  0.00              
ATOM   1970  CG  LEU   250      23.726   6.206 -24.603  1.00  0.00           C  
ATOM   1971  CD1 LEU   250      24.385   5.599 -25.842  1.00  0.00           C  
ATOM   1972  CD2 LEU   250      24.871   6.527 -23.639  1.00  0.00           C  
ATOM   1973  N   GLU   251      20.398   9.611 -23.253  1.00  0.00              
ATOM   1974  CA  GLU   251      19.266  10.423 -23.310  1.00  0.00              
ATOM   1975  CB  GLU   251      19.053  10.672 -21.809  1.00  0.00              
ATOM   1976  C   GLU   251      19.523  11.076 -24.582  1.00  0.00              
ATOM   1977  O   GLU   251      18.667  11.172 -25.421  1.00  0.00              
ATOM   1978  CG  GLU   251      18.075   9.660 -21.241  1.00  0.00           C  
ATOM   1979  CD  GLU   251      17.992   9.637 -19.726  1.00  0.00           C  
ATOM   1980  OE1 GLU   251      17.286  10.479 -19.180  1.00  0.00           O  
ATOM   1981  OE2 GLU   251      18.682   8.772 -19.122  1.00  0.00           O  
ATOM   1982  N   ALA   252      20.786  11.504 -24.716  1.00  0.00              
ATOM   1983  CA  ALA   252      21.317  12.245 -25.939  1.00  0.00              
ATOM   1984  CB  ALA   252      22.835  12.164 -25.972  1.00  0.00              
ATOM   1985  C   ALA   252      20.623  11.751 -27.288  1.00  0.00              
ATOM   1986  O   ALA   252      20.629  12.421 -28.328  1.00  0.00              
ATOM   1987  N   MET   253      20.172  10.499 -27.227  1.00  0.00              
ATOM   1988  CA  MET   253      19.542   9.931 -28.374  1.00  0.00              
ATOM   1989  CB  MET   253      19.742   8.422 -28.474  1.00  0.00              
ATOM   1990  C   MET   253      18.074   9.853 -28.033  1.00  0.00              
ATOM   1991  O   MET   253      17.313   9.314 -28.847  1.00  0.00              
ATOM   1992  CG  MET   253      19.017   7.799 -29.652  1.00  0.00           C  
ATOM   1993  SD  MET   253      19.514   8.546 -31.232  1.00  0.00           S  
ATOM   1994  CE  MET   253      21.108   7.739 -31.515  1.00  0.00           C  
ATOM   1995  N   ALA   254      17.669  10.371 -26.868  1.00  0.00              
ATOM   1996  CA  ALA   254      16.244  10.335 -26.527  1.00  0.00              
ATOM   1997  CB  ALA   254      16.196   9.137 -25.560  1.00  0.00              
ATOM   1998  C   ALA   254      15.707  11.452 -25.701  1.00  0.00              
ATOM   1999  O   ALA   254      16.458  12.390 -25.424  1.00  0.00              
ATOM   2000  N   GLN   255      14.417  11.448 -25.378  1.00  0.00              
ATOM   2001  CA  GLN   255      13.764  12.516 -24.635  1.00  0.00              
ATOM   2002  CB  GLN   255      13.324  13.370 -25.855  1.00  0.00              
ATOM   2003  C   GLN   255      12.921  11.807 -23.472  1.00  0.00              
ATOM   2004  O   GLN   255      12.607  10.606 -23.496  1.00  0.00              
ATOM   2005  CG  GLN   255      14.192  13.261 -27.141  1.00  0.00           C  
ATOM   2006  CD  GLN   255      15.010  14.512 -27.453  1.00  0.00           C  
ATOM   2007  OE1 GLN   255      15.977  14.481 -28.235  1.00  0.00           O  
ATOM   2008  NE2 GLN   255      14.649  15.639 -26.837  1.00  0.00           N  
ATOM   2009  N   VAL   256      12.617  12.609 -22.445  1.00  0.00              
ATOM   2010  CA  VAL   256      12.117  12.471 -21.208  1.00  0.00              
ATOM   2011  CB  VAL   256      12.784  13.256 -20.041  1.00  0.00              
ATOM   2012  C   VAL   256      11.060  13.140 -20.618  1.00  0.00              
ATOM   2013  O   VAL   256      11.049  14.366 -20.788  1.00  0.00              
ATOM   2014  CG1 VAL   256      14.190  12.743 -19.807  1.00  0.00           C  
ATOM   2015  CG2 VAL   256      12.796  14.754 -20.336  1.00  0.00           C  
ATOM   2016  N   LEU   257      10.140  12.429 -19.953  1.00  0.00              
ATOM   2017  CA  LEU   257       9.093  13.109 -18.988  1.00  0.00              
ATOM   2018  CB  LEU   257       8.145  14.242 -19.380  1.00  0.00              
ATOM   2019  C   LEU   257       8.842  12.072 -18.052  1.00  0.00              
ATOM   2020  O   LEU   257       9.778  11.500 -17.601  1.00  0.00              
ATOM   2021  CG  LEU   257       8.816  15.527 -19.873  1.00  0.00           C  
ATOM   2022  CD1 LEU   257       7.752  16.534 -20.271  1.00  0.00           C  
ATOM   2023  CD2 LEU   257       9.710  16.098 -18.782  1.00  0.00           C  
ATOM   2024  N   ARG   258       7.629  11.705 -17.696  1.00  0.00              
ATOM   2025  CA  ARG   258       7.197  10.647 -16.799  1.00  0.00              
ATOM   2026  CB  ARG   258       5.792  10.878 -16.243  1.00  0.00              
ATOM   2027  C   ARG   258       6.939   9.230 -17.602  1.00  0.00              
ATOM   2028  O   ARG   258       6.132   9.113 -18.522  1.00  0.00              
ATOM   2029  CG  ARG   258       5.650  12.121 -15.393  1.00  0.00           C  
ATOM   2030  CD  ARG   258       5.883  11.809 -13.922  1.00  0.00           C  
ATOM   2031  NE  ARG   258       5.801  13.008 -13.094  1.00  0.00           N  
ATOM   2032  CZ  ARG   258       4.663  13.599 -12.740  1.00  0.00           C  
ATOM   2033  NH1 ARG   258       3.497  13.105 -13.138  1.00  0.00           N  
ATOM   2034  NH2 ARG   258       4.690  14.699 -11.999  1.00  0.00           N  
ATOM   2035  N   GLY   259       7.706   8.233 -17.174  1.00  0.00              
ATOM   2036  CA  GLY   259       7.836   6.942 -17.358  1.00  0.00              
ATOM   2037  C   GLY   259       7.335   5.785 -16.982  1.00  0.00              
ATOM   2038  O   GLY   259       7.207   5.812 -15.746  1.00  0.00              
ATOM   2039  N   THR   260       6.871   4.778 -17.734  1.00  0.00              
ATOM   2040  CA  THR   260       6.240   3.498 -17.181  1.00  0.00              
ATOM   2041  CB  THR   260       4.952   3.328 -18.072  1.00  0.00              
ATOM   2042  C   THR   260       7.040   2.571 -16.133  1.00  0.00              
ATOM   2043  O   THR   260       6.493   1.698 -15.453  1.00  0.00              
ATOM   2044  OG1 THR   260       4.912   2.037 -18.661  1.00  0.00           O  
ATOM   2045  CG2 THR   260       5.001   4.376 -19.193  1.00  0.00           C  
ATOM   2046  N   VAL   261       8.367   2.654 -16.196  1.00  0.00              
ATOM   2047  CA  VAL   261       9.037   1.584 -15.462  1.00  0.00              
ATOM   2048  CB  VAL   261       9.959   0.755 -16.384  1.00  0.00              
ATOM   2049  C   VAL   261       9.854   2.269 -14.440  1.00  0.00              
ATOM   2050  O   VAL   261      10.657   3.166 -14.689  1.00  0.00              
ATOM   2051  CG1 VAL   261      10.833  -0.155 -15.553  1.00  0.00           C  
ATOM   2052  CG2 VAL   261       9.110  -0.062 -17.375  1.00  0.00           C  
ATOM   2053  N   THR   262       9.634   1.844 -13.205  1.00  0.00              
ATOM   2054  CA  THR   262      10.194   2.558 -11.976  1.00  0.00              
ATOM   2055  CB  THR   262       9.156   3.344 -11.151  1.00  0.00              
ATOM   2056  C   THR   262      10.900   1.413 -11.137  1.00  0.00              
ATOM   2057  O   THR   262      10.940   0.248 -11.530  1.00  0.00              
ATOM   2058  OG1 THR   262       9.796   3.962 -10.028  1.00  0.00           O  
ATOM   2059  CG2 THR   262       8.049   2.421 -10.674  1.00  0.00           C  
ATOM   2060  N   ASP   263      11.609   1.838 -10.091  1.00  0.00              
ATOM   2061  CA  ASP   263      12.308   0.921  -9.277  1.00  0.00              
ATOM   2062  CB  ASP   263      13.080   1.653  -8.205  1.00  0.00              
ATOM   2063  C   ASP   263      11.524   0.116  -8.375  1.00  0.00              
ATOM   2064  O   ASP   263      10.828   0.645  -7.500  1.00  0.00              
ATOM   2065  CG  ASP   263      14.059   2.683  -8.744  1.00  0.00           C  
ATOM   2066  OD1 ASP   263      14.879   2.350  -9.593  1.00  0.00           O  
ATOM   2067  OD2 ASP   263      13.990   3.831  -8.305  1.00  0.00           O  
ATOM   2068  N   PHE   264      11.549  -1.197  -8.593  1.00  0.00              
ATOM   2069  CA  PHE   264      10.847  -2.282  -7.846  1.00  0.00              
ATOM   2070  CB  PHE   264      11.282  -3.617  -8.350  1.00  0.00              
ATOM   2071  C   PHE   264      11.241  -2.479  -6.300  1.00  0.00              
ATOM   2072  O   PHE   264      12.148  -3.172  -5.838  1.00  0.00              
ATOM   2073  CG  PHE   264      10.723  -4.828  -7.668  1.00  0.00           C  
ATOM   2074  CD1 PHE   264       9.363  -5.088  -7.705  1.00  0.00           C  
ATOM   2075  CD2 PHE   264      11.609  -5.690  -7.034  1.00  0.00           C  
ATOM   2076  CE1 PHE   264       8.879  -6.227  -7.092  1.00  0.00           C  
ATOM   2077  CE2 PHE   264      11.118  -6.824  -6.420  1.00  0.00           C  
ATOM   2078  CZ  PHE   264       9.752  -7.092  -6.458  1.00  0.00           C  
ATOM   2079  N   PRO   265      10.396  -1.788  -5.513  1.00  0.00              
ATOM   2080  CA  PRO   265      10.274  -1.927  -4.107  1.00  0.00              
ATOM   2081  CB  PRO   265       8.922  -1.388  -3.600  1.00  0.00              
ATOM   2082  C   PRO   265      10.498  -3.290  -3.613  1.00  0.00              
ATOM   2083  O   PRO   265       9.894  -4.216  -4.141  1.00  0.00              
ATOM   2084  CG  PRO   265       8.278  -0.743  -4.752  1.00  0.00           C  
ATOM   2085  CD  PRO   265       8.938  -1.190  -6.001  1.00  0.00           C  
ATOM   2086  N   GLY   266      11.434  -3.462  -2.699  1.00  0.00              
ATOM   2087  CA  GLY   266      11.743  -4.776  -2.067  1.00  0.00              
ATOM   2088  C   GLY   266      12.699  -5.553  -3.049  1.00  0.00              
ATOM   2089  O   GLY   266      12.609  -6.772  -3.221  1.00  0.00              
ATOM   2090  N   PHE   267      13.556  -4.786  -3.724  1.00  0.00              
ATOM   2091  CA  PHE   267      14.461  -5.382  -4.652  1.00  0.00              
ATOM   2092  CB  PHE   267      15.175  -4.255  -5.434  1.00  0.00              
ATOM   2093  C   PHE   267      15.489  -6.085  -4.154  1.00  0.00              
ATOM   2094  O   PHE   267      16.246  -5.568  -3.317  1.00  0.00              
ATOM   2095  CG  PHE   267      16.246  -4.807  -6.376  1.00  0.00           C  
ATOM   2096  CD1 PHE   267      15.884  -5.445  -7.543  1.00  0.00           C  
ATOM   2097  CD2 PHE   267      17.587  -4.634  -6.084  1.00  0.00           C  
ATOM   2098  CE1 PHE   267      16.849  -5.908  -8.426  1.00  0.00           C  
ATOM   2099  CE2 PHE   267      18.561  -5.164  -6.926  1.00  0.00           C  
ATOM   2100  CZ  PHE   267      18.187  -5.835  -8.067  1.00  0.00           C  
ATOM   2101  N   ASP   268      15.588  -7.341  -4.561  1.00  0.00              
ATOM   2102  CA  ASP   268      16.684  -8.381  -3.940  1.00  0.00              
ATOM   2103  CB  ASP   268      15.993  -9.554  -3.240  1.00  0.00              
ATOM   2104  C   ASP   268      17.604  -8.496  -5.086  1.00  0.00              
ATOM   2105  O   ASP   268      17.058  -9.233  -5.892  1.00  0.00              
ATOM   2106  CG  ASP   268      16.934 -10.518  -2.558  1.00  0.00           C  
ATOM   2107  OD1 ASP   268      18.164 -10.342  -2.666  1.00  0.00           O  
ATOM   2108  OD2 ASP   268      16.468 -11.486  -1.899  1.00  0.00           O  
ATOM   2109  N   GLU   269      18.861  -8.094  -5.230  1.00  0.00              
ATOM   2110  CA  GLU   269      19.427  -8.477  -6.569  1.00  0.00              
ATOM   2111  CB  GLU   269      20.673  -7.587  -6.689  1.00  0.00              
ATOM   2112  C   GLU   269      19.843  -9.952  -6.607  1.00  0.00              
ATOM   2113  O   GLU   269      19.659 -10.605  -7.638  1.00  0.00              
ATOM   2114  CG  GLU   269      20.330  -6.115  -6.814  1.00  0.00           C  
ATOM   2115  CD  GLU   269      19.463  -5.779  -8.008  1.00  0.00           C  
ATOM   2116  OE1 GLU   269      19.636  -6.317  -9.124  1.00  0.00           O  
ATOM   2117  OE2 GLU   269      18.574  -4.942  -7.766  1.00  0.00           O  
ATOM   2118  N   ARG   270      20.332 -10.489  -5.498  1.00  0.00              
ATOM   2119  CA  ARG   270      20.725 -11.849  -5.394  1.00  0.00              
ATOM   2120  CB  ARG   270      21.454 -12.119  -4.052  1.00  0.00              
ATOM   2121  C   ARG   270      19.604 -12.895  -5.655  1.00  0.00              
ATOM   2122  O   ARG   270      19.773 -13.951  -6.246  1.00  0.00              
ATOM   2123  CG  ARG   270      22.238 -13.437  -4.095  1.00  0.00           C  
ATOM   2124  CD  ARG   270      23.039 -13.578  -2.792  1.00  0.00           C  
ATOM   2125  NE  ARG   270      24.142 -12.598  -2.803  1.00  0.00           N  
ATOM   2126  CZ  ARG   270      24.794 -12.224  -1.694  1.00  0.00           C  
ATOM   2127  NH1 ARG   270      24.373 -12.771  -0.543  1.00  0.00           N  
ATOM   2128  NH2 ARG   270      25.794 -11.340  -1.772  1.00  0.00           N  
ATOM   2129  N   ALA   271      18.439 -12.549  -5.107  1.00  0.00              
ATOM   2130  CA  ALA   271      17.289 -13.467  -5.272  1.00  0.00              
ATOM   2131  CB  ALA   271      16.114 -12.944  -4.421  1.00  0.00              
ATOM   2132  C   ALA   271      16.807 -13.415  -6.779  1.00  0.00              
ATOM   2133  O   ALA   271      16.352 -14.412  -7.330  1.00  0.00              
ATOM   2134  N   ASP   272      16.929 -12.251  -7.415  1.00  0.00              
ATOM   2135  CA  ASP   272      16.567 -12.140  -8.759  1.00  0.00              
ATOM   2136  CB  ASP   272      16.485 -10.664  -9.143  1.00  0.00              
ATOM   2137  C   ASP   272      17.558 -12.910  -9.620  1.00  0.00              
ATOM   2138  O   ASP   272      17.147 -13.732 -10.432  1.00  0.00              
ATOM   2139  CG  ASP   272      15.432  -9.848  -8.430  1.00  0.00           C  
ATOM   2140  OD1 ASP   272      14.521 -10.422  -7.799  1.00  0.00           O  
ATOM   2141  OD2 ASP   272      15.515  -8.602  -8.520  1.00  0.00           O  
ATOM   2142  N   ALA   273      18.859 -12.724  -9.400  1.00  0.00              
ATOM   2143  CA  ALA   273      19.862 -13.476 -10.101  1.00  0.00              
ATOM   2144  CB  ALA   273      21.238 -13.169  -9.547  1.00  0.00              
ATOM   2145  C   ALA   273      19.504 -15.017 -10.052  1.00  0.00              
ATOM   2146  O   ALA   273      19.397 -15.654 -11.094  1.00  0.00              
ATOM   2147  N   GLU   274      19.311 -15.576  -8.859  1.00  0.00              
ATOM   2148  CA  GLU   274      18.931 -16.896  -8.732  1.00  0.00              
ATOM   2149  CB  GLU   274      18.674 -17.204  -7.253  1.00  0.00              
ATOM   2150  C   GLU   274      17.684 -17.362  -9.512  1.00  0.00              
ATOM   2151  O   GLU   274      17.637 -18.483 -10.005  1.00  0.00              
ATOM   2152  CG  GLU   274      19.851 -16.823  -6.362  1.00  0.00           C  
ATOM   2153  CD  GLU   274      19.621 -17.047  -4.863  1.00  0.00           C  
ATOM   2154  OE1 GLU   274      18.451 -17.060  -4.404  1.00  0.00           O  
ATOM   2155  OE2 GLU   274      20.634 -17.181  -4.133  1.00  0.00           O  
ATOM   2156  N   THR   275      16.701 -16.478  -9.672  1.00  0.00              
ATOM   2157  CA  THR   275      15.538 -16.809 -10.441  1.00  0.00              
ATOM   2158  CB  THR   275      14.510 -15.632 -10.206  1.00  0.00              
ATOM   2159  C   THR   275      15.974 -16.955 -11.877  1.00  0.00              
ATOM   2160  O   THR   275      15.711 -17.982 -12.498  1.00  0.00              
ATOM   2161  OG1 THR   275      13.914 -15.908  -8.896  1.00  0.00           O  
ATOM   2162  CG2 THR   275      13.418 -15.459 -11.259  1.00  0.00           C  
ATOM   2163  N   LEU   276      16.702 -15.970 -12.387  1.00  0.00              
ATOM   2164  CA  LEU   276      17.223 -15.955 -13.738  1.00  0.00              
ATOM   2165  CB  LEU   276      17.954 -14.646 -13.977  1.00  0.00              
ATOM   2166  C   LEU   276      17.996 -17.281 -14.032  1.00  0.00              
ATOM   2167  O   LEU   276      17.728 -18.012 -14.973  1.00  0.00              
ATOM   2168  CG  LEU   276      17.276 -13.338 -14.121  1.00  0.00           C  
ATOM   2169  CD1 LEU   276      18.282 -12.261 -14.625  1.00  0.00           C  
ATOM   2170  CD2 LEU   276      16.140 -13.507 -15.133  1.00  0.00           C  
ATOM   2171  N   ARG   277      19.014 -17.511 -13.202  1.00  0.00              
ATOM   2172  CA  ARG   277      19.804 -18.716 -13.352  1.00  0.00              
ATOM   2173  CB  ARG   277      20.763 -18.860 -12.181  1.00  0.00              
ATOM   2174  C   ARG   277      18.868 -19.947 -13.517  1.00  0.00              
ATOM   2175  O   ARG   277      18.957 -20.674 -14.501  1.00  0.00              
ATOM   2176  CG  ARG   277      21.861 -17.809 -12.132  1.00  0.00           C  
ATOM   2177  CD  ARG   277      22.726 -17.948 -10.953  1.00  0.00           C  
ATOM   2178  NE  ARG   277      23.802 -16.947 -10.958  1.00  0.00           N  
ATOM   2179  CZ  ARG   277      24.898 -17.028 -11.701  1.00  0.00           C  
ATOM   2180  NH1 ARG   277      25.110 -18.062 -12.502  1.00  0.00           N  
ATOM   2181  NH2 ARG   277      25.815 -16.047 -11.618  1.00  0.00           N  
ATOM   2182  N   LYS   278      17.956 -20.152 -12.568  1.00  0.00              
ATOM   2183  CA  LYS   278      17.039 -21.231 -12.668  1.00  0.00              
ATOM   2184  CB  LYS   278      16.137 -21.364 -11.451  1.00  0.00              
ATOM   2185  C   LYS   278      16.210 -21.270 -13.959  1.00  0.00              
ATOM   2186  O   LYS   278      15.805 -22.317 -14.461  1.00  0.00              
ATOM   2187  CG  LYS   278      16.950 -21.628 -10.177  1.00  0.00           C  
ATOM   2188  CD  LYS   278      16.047 -21.969  -9.019  1.00  0.00           C  
ATOM   2189  CE  LYS   278      16.765 -22.174  -7.692  1.00  0.00           C  
ATOM   2190  NZ  LYS   278      16.004 -21.523  -6.580  1.00  0.00           N  
ATOM   2191  N   ALA   279      15.974 -20.074 -14.494  1.00  0.00              
ATOM   2192  CA  ALA   279      15.172 -20.003 -15.741  1.00  0.00              
ATOM   2193  CB  ALA   279      14.609 -18.611 -16.009  1.00  0.00              
ATOM   2194  C   ALA   279      16.111 -20.707 -16.817  1.00  0.00              
ATOM   2195  O   ALA   279      15.768 -21.656 -17.519  1.00  0.00              
ATOM   2196  N   MET   280      17.318 -20.143 -16.903  1.00  0.00              
ATOM   2197  CA  MET   280      18.181 -20.690 -17.957  1.00  0.00              
ATOM   2198  CB  MET   280      19.446 -19.820 -18.026  1.00  0.00              
ATOM   2199  C   MET   280      19.136 -21.799 -17.771  1.00  0.00              
ATOM   2200  O   MET   280      19.960 -22.120 -18.624  1.00  0.00              
ATOM   2201  CG  MET   280      19.232 -18.378 -18.483  1.00  0.00           C  
ATOM   2202  SD  MET   280      20.607 -17.328 -17.910  1.00  0.00           S  
ATOM   2203  CE  MET   280      21.233 -16.680 -19.355  1.00  0.00           C  
ATOM   2204  N   LYS   281      18.970 -22.488 -16.649  1.00  0.00              
ATOM   2205  CA  LYS   281      19.811 -23.711 -16.326  1.00  0.00              
ATOM   2206  CB  LYS   281      19.931 -23.976 -14.830  1.00  0.00              
ATOM   2207  C   LYS   281      19.175 -25.015 -16.959  1.00  0.00              
ATOM   2208  O   LYS   281      17.971 -25.282 -16.906  1.00  0.00              
ATOM   2209  CG  LYS   281      20.601 -22.831 -14.074  1.00  0.00           C  
ATOM   2210  CD  LYS   281      20.902 -23.197 -12.627  1.00  0.00           C  
ATOM   2211  CE  LYS   281      20.930 -21.964 -11.728  1.00  0.00           C  
ATOM   2212  NZ  LYS   281      21.305 -20.704 -12.459  1.00  0.00           N  
ATOM   2213  N   GLY   282      20.056 -25.802 -17.566  1.00  0.00              
ATOM   2214  CA  GLY   282      19.519 -27.034 -18.145  1.00  0.00              
ATOM   2215  C   GLY   282      18.226 -27.330 -19.075  1.00  0.00              
ATOM   2216  O   GLY   282      17.006 -27.283 -18.866  1.00  0.00              
ATOM   2217  N   LEU   283      18.767 -27.585 -20.263  1.00  0.00              
ATOM   2218  CA  LEU   283      17.682 -27.998 -21.329  1.00  0.00              
ATOM   2219  CB  LEU   283      17.350 -29.454 -21.680  1.00  0.00              
ATOM   2220  C   LEU   283      16.392 -27.082 -21.458  1.00  0.00              
ATOM   2221  O   LEU   283      15.372 -27.312 -20.804  1.00  0.00              
ATOM   2222  CG  LEU   283      16.892 -29.654 -23.147  1.00  0.00           C  
ATOM   2223  CD1 LEU   283      17.985 -29.258 -24.114  1.00  0.00           C  
ATOM   2224  CD2 LEU   283      16.475 -31.112 -23.349  1.00  0.00           C  
ATOM   2225  N   GLY   284      16.519 -26.122 -22.301  1.00  0.00              
ATOM   2226  CA  GLY   284      15.466 -25.177 -22.581  1.00  0.00              
ATOM   2227  C   GLY   284      15.318 -24.065 -21.654  1.00  0.00              
ATOM   2228  O   GLY   284      15.854 -24.181 -20.537  1.00  0.00              
ATOM   2229  N   THR   285      14.708 -22.946 -22.028  1.00  0.00              
ATOM   2230  CA  THR   285      14.568 -21.762 -21.178  1.00  0.00              
ATOM   2231  CB  THR   285      14.939 -20.733 -22.192  1.00  0.00              
ATOM   2232  C   THR   285      13.083 -21.289 -20.760  1.00  0.00              
ATOM   2233  O   THR   285      12.126 -21.406 -21.525  1.00  0.00              
ATOM   2234  OG1 THR   285      15.863 -21.348 -23.069  1.00  0.00           O  
ATOM   2235  CG2 THR   285      15.434 -19.471 -21.524  1.00  0.00           C  
ATOM   2236  N   ASP   286      12.965 -20.815 -19.527  1.00  0.00              
ATOM   2237  CA  ASP   286      11.720 -20.280 -19.145  1.00  0.00              
ATOM   2238  CB  ASP   286      11.810 -20.401 -17.612  1.00  0.00              
ATOM   2239  C   ASP   286      11.630 -18.891 -19.324  1.00  0.00              
ATOM   2240  O   ASP   286      11.818 -18.044 -18.450  1.00  0.00              
ATOM   2241  CG  ASP   286      12.718 -19.353 -16.972  1.00  0.00           C  
ATOM   2242  OD1 ASP   286      13.473 -18.658 -17.686  1.00  0.00           O  
ATOM   2243  OD2 ASP   286      12.673 -19.235 -15.730  1.00  0.00           O  
ATOM   2244  N   GLU   287      11.281 -18.584 -20.570  1.00  0.00              
ATOM   2245  CA  GLU   287      11.114 -17.103 -21.139  1.00  0.00              
ATOM   2246  CB  GLU   287      10.666 -17.039 -22.603  1.00  0.00              
ATOM   2247  C   GLU   287      10.167 -16.230 -20.251  1.00  0.00              
ATOM   2248  O   GLU   287      10.355 -15.037 -20.017  1.00  0.00              
ATOM   2249  CG  GLU   287      11.677 -17.596 -23.604  1.00  0.00           C  
ATOM   2250  CD  GLU   287      11.538 -19.092 -23.858  1.00  0.00           C  
ATOM   2251  OE1 GLU   287      11.262 -19.868 -22.924  1.00  0.00           O  
ATOM   2252  OE2 GLU   287      11.724 -19.509 -25.011  1.00  0.00           O  
ATOM   2253  N   GLU   288       9.085 -16.886 -19.831  1.00  0.00              
ATOM   2254  CA  GLU   288       8.069 -16.104 -19.097  1.00  0.00              
ATOM   2255  CB  GLU   288       6.778 -16.907 -18.889  1.00  0.00              
ATOM   2256  C   GLU   288       8.625 -15.585 -17.722  1.00  0.00              
ATOM   2257  O   GLU   288       8.277 -14.512 -17.239  1.00  0.00              
ATOM   2258  CG  GLU   288       5.925 -16.966 -20.150  1.00  0.00           C  
ATOM   2259  CD  GLU   288       6.330 -18.066 -21.108  1.00  0.00           C  
ATOM   2260  OE1 GLU   288       7.397 -18.695 -20.924  1.00  0.00           O  
ATOM   2261  OE2 GLU   288       5.595 -18.273 -22.102  1.00  0.00           O  
ATOM   2262  N   SER   289       9.518 -16.371 -17.125  1.00  0.00              
ATOM   2263  CA  SER   289      10.094 -15.945 -15.885  1.00  0.00              
ATOM   2264  CB  SER   289      10.843 -17.116 -15.255  1.00  0.00              
ATOM   2265  C   SER   289      11.109 -14.825 -16.063  1.00  0.00              
ATOM   2266  O   SER   289      11.246 -13.937 -15.226  1.00  0.00              
ATOM   2267  OG  SER   289       9.958 -18.188 -14.984  1.00  0.00           O  
ATOM   2268  N   ILE   290      11.780 -14.846 -17.208  1.00  0.00              
ATOM   2269  CA  ILE   290      12.787 -13.838 -17.543  1.00  0.00              
ATOM   2270  CB  ILE   290      13.700 -14.326 -18.726  1.00  0.00              
ATOM   2271  C   ILE   290      12.067 -12.512 -17.908  1.00  0.00              
ATOM   2272  O   ILE   290      12.382 -11.452 -17.360  1.00  0.00              
ATOM   2273  CG1 ILE   290      14.396 -15.646 -18.356  1.00  0.00           C  
ATOM   2274  CG2 ILE   290      14.753 -13.251 -19.071  1.00  0.00           C  
ATOM   2275  CD1 ILE   290      15.014 -16.415 -19.535  1.00  0.00           C  
ATOM   2276  N   LEU   291      11.078 -12.596 -18.787  1.00  0.00              
ATOM   2277  CA  LEU   291      10.325 -11.454 -19.184  1.00  0.00              
ATOM   2278  CB  LEU   291       9.333 -11.807 -20.293  1.00  0.00              
ATOM   2279  C   LEU   291       9.605 -10.728 -18.093  1.00  0.00              
ATOM   2280  O   LEU   291       9.781  -9.515 -17.951  1.00  0.00              
ATOM   2281  CG  LEU   291       9.955 -12.200 -21.631  1.00  0.00           C  
ATOM   2282  CD1 LEU   291       8.924 -12.788 -22.592  1.00  0.00           C  
ATOM   2283  CD2 LEU   291      10.597 -10.972 -22.287  1.00  0.00           C  
ATOM   2284  N   THR   292       8.885 -11.450 -17.247  1.00  0.00              
ATOM   2285  CA  THR   292       8.174 -10.876 -16.106  1.00  0.00              
ATOM   2286  CB  THR   292       7.398 -11.959 -15.318  1.00  0.00              
ATOM   2287  C   THR   292       9.052 -10.178 -15.095  1.00  0.00              
ATOM   2288  O   THR   292       8.654  -9.126 -14.610  1.00  0.00              
ATOM   2289  OG1 THR   292       6.431 -12.566 -16.185  1.00  0.00           O  
ATOM   2290  CG2 THR   292       6.678 -11.343 -14.136  1.00  0.00           C  
ATOM   2291  N   LEU   293      10.231 -10.716 -14.799  1.00  0.00              
ATOM   2292  CA  LEU   293      11.182 -10.146 -13.902  1.00  0.00              
ATOM   2293  CB  LEU   293      11.536 -11.305 -12.959  1.00  0.00              
ATOM   2294  C   LEU   293      11.894  -8.930 -14.454  1.00  0.00              
ATOM   2295  O   LEU   293      11.814  -7.897 -13.795  1.00  0.00              
ATOM   2296  CG  LEU   293      12.428 -11.021 -11.748  1.00  0.00           C  
ATOM   2297  CD1 LEU   293      11.679 -10.178 -10.723  1.00  0.00           C  
ATOM   2298  CD2 LEU   293      12.933 -12.312 -11.113  1.00  0.00           C  
ATOM   2299  N   LEU   294      12.563  -8.999 -15.595  1.00  0.00              
ATOM   2300  CA  LEU   294      13.198  -7.910 -16.222  1.00  0.00              
ATOM   2301  CB  LEU   294      14.386  -8.428 -17.015  1.00  0.00              
ATOM   2302  C   LEU   294      12.367  -6.691 -16.440  1.00  0.00              
ATOM   2303  O   LEU   294      12.821  -5.591 -16.108  1.00  0.00              
ATOM   2304  CG  LEU   294      15.202  -9.564 -16.385  1.00  0.00           C  
ATOM   2305  CD1 LEU   294      16.218 -10.128 -17.361  1.00  0.00           C  
ATOM   2306  CD2 LEU   294      15.939  -9.070 -15.126  1.00  0.00           C  
ATOM   2307  N   THR   295      11.165  -6.840 -16.998  1.00  0.00              
ATOM   2308  CA  THR   295      10.242  -5.741 -17.221  1.00  0.00              
ATOM   2309  CB  THR   295       8.955  -6.272 -17.884  1.00  0.00              
ATOM   2310  C   THR   295       9.842  -4.956 -15.978  1.00  0.00              
ATOM   2311  O   THR   295       9.601  -3.759 -16.070  1.00  0.00              
ATOM   2312  OG1 THR   295       9.249  -6.391 -19.288  1.00  0.00           O  
ATOM   2313  CG2 THR   295       7.764  -5.330 -17.763  1.00  0.00           C  
ATOM   2314  N   SER   296       9.721  -5.645 -14.848  1.00  0.00              
ATOM   2315  CA  SER   296       9.417  -5.052 -13.576  1.00  0.00              
ATOM   2316  CB  SER   296       9.055  -6.126 -12.545  1.00  0.00              
ATOM   2317  C   SER   296      10.536  -4.454 -12.682  1.00  0.00              
ATOM   2318  O   SER   296      10.323  -4.023 -11.545  1.00  0.00              
ATOM   2319  OG  SER   296       7.841  -6.787 -12.877  1.00  0.00           O  
ATOM   2320  N   ARG   297      11.748  -4.479 -13.232  1.00  0.00              
ATOM   2321  CA  ARG   297      12.881  -3.908 -12.510  1.00  0.00              
ATOM   2322  CB  ARG   297      13.902  -5.013 -12.232  1.00  0.00              
ATOM   2323  C   ARG   297      13.668  -2.960 -13.440  1.00  0.00              
ATOM   2324  O   ARG   297      14.242  -3.233 -14.496  1.00  0.00              
ATOM   2325  CG  ARG   297      13.361  -6.151 -11.380  1.00  0.00           C  
ATOM   2326  CD  ARG   297      14.431  -7.189 -11.081  1.00  0.00           C  
ATOM   2327  NE  ARG   297      15.532  -6.606 -10.321  1.00  0.00           N  
ATOM   2328  CZ  ARG   297      16.617  -7.264  -9.925  1.00  0.00           C  
ATOM   2329  NH1 ARG   297      16.775  -8.559 -10.206  1.00  0.00           N  
ATOM   2330  NH2 ARG   297      17.573  -6.603  -9.282  1.00  0.00           N  
ATOM   2331  N   SER   298      13.587  -1.704 -12.972  1.00  0.00              
ATOM   2332  CA  SER   298      14.355  -0.549 -13.501  1.00  0.00              
ATOM   2333  CB  SER   298      14.776   0.564 -12.528  1.00  0.00              
ATOM   2334  C   SER   298      15.770  -0.769 -13.765  1.00  0.00              
ATOM   2335  O   SER   298      16.500  -1.488 -13.082  1.00  0.00              
ATOM   2336  OG  SER   298      15.910   0.181 -11.756  1.00  0.00           O  
ATOM   2337  N   ASN   299      16.157  -0.233 -14.922  1.00  0.00              
ATOM   2338  CA  ASN   299      17.486  -0.266 -15.636  1.00  0.00              
ATOM   2339  CB  ASN   299      17.689   0.731 -16.781  1.00  0.00              
ATOM   2340  C   ASN   299      18.641  -0.448 -14.624  1.00  0.00              
ATOM   2341  O   ASN   299      19.473  -1.337 -14.724  1.00  0.00              
ATOM   2342  CG  ASN   299      16.930   0.427 -18.041  1.00  0.00           C  
ATOM   2343  OD1 ASN   299      16.727  -0.765 -18.438  1.00  0.00           O  
ATOM   2344  ND2 ASN   299      16.422   1.495 -18.718  1.00  0.00           N  
ATOM   2345  N   ALA   300      18.680   0.478 -13.665  1.00  0.00              
ATOM   2346  CA  ALA   300      19.717   0.416 -12.636  1.00  0.00              
ATOM   2347  CB  ALA   300      19.494   1.563 -11.629  1.00  0.00              
ATOM   2348  C   ALA   300      19.611  -0.910 -11.803  1.00  0.00              
ATOM   2349  O   ALA   300      20.631  -1.448 -11.386  1.00  0.00              
ATOM   2350  N   GLN   301      18.403  -1.431 -11.597  1.00  0.00              
ATOM   2351  CA  GLN   301      18.227  -2.635 -10.930  1.00  0.00              
ATOM   2352  CB  GLN   301      16.948  -2.593 -10.077  1.00  0.00              
ATOM   2353  C   GLN   301      18.750  -3.774 -11.783  1.00  0.00              
ATOM   2354  O   GLN   301      19.539  -4.566 -11.279  1.00  0.00              
ATOM   2355  CG  GLN   301      15.663  -2.307 -10.827  1.00  0.00           C  
ATOM   2356  CD  GLN   301      14.505  -1.946  -9.903  1.00  0.00           C  
ATOM   2357  OE1 GLN   301      13.354  -2.306 -10.161  1.00  0.00           O  
ATOM   2358  NE2 GLN   301      14.805  -1.220  -8.827  1.00  0.00           N  
ATOM   2359  N   ARG   302      18.423  -3.828 -13.073  1.00  0.00              
ATOM   2360  CA  ARG   302      18.958  -4.783 -13.978  1.00  0.00              
ATOM   2361  CB  ARG   302      18.360  -4.593 -15.371  1.00  0.00              
ATOM   2362  C   ARG   302      20.509  -4.868 -13.832  1.00  0.00              
ATOM   2363  O   ARG   302      21.015  -5.960 -13.595  1.00  0.00              
ATOM   2364  CG  ARG   302      16.877  -4.925 -15.405  1.00  0.00           C  
ATOM   2365  CD  ARG   302      16.386  -5.218 -16.804  1.00  0.00           C  
ATOM   2366  NE  ARG   302      15.870  -4.032 -17.483  1.00  0.00           N  
ATOM   2367  CZ  ARG   302      15.938  -3.840 -18.797  1.00  0.00           C  
ATOM   2368  NH1 ARG   302      16.514  -4.750 -19.574  1.00  0.00           N  
ATOM   2369  NH2 ARG   302      15.371  -2.771 -19.344  1.00  0.00           N  
ATOM   2370  N   GLN   303      21.237  -3.757 -13.921  1.00  0.00              
ATOM   2371  CA  GLN   303      22.596  -3.720 -13.708  1.00  0.00              
ATOM   2372  CB  GLN   303      23.155  -2.424 -14.318  1.00  0.00              
ATOM   2373  C   GLN   303      23.097  -4.396 -12.391  1.00  0.00              
ATOM   2374  O   GLN   303      24.137  -5.045 -12.367  1.00  0.00              
ATOM   2375  CG  GLN   303      22.666  -1.134 -13.692  1.00  0.00           C  
ATOM   2376  CD  GLN   303      22.981   0.093 -14.540  1.00  0.00           C  
ATOM   2377  OE1 GLN   303      23.278   1.168 -14.012  1.00  0.00           O  
ATOM   2378  NE2 GLN   303      22.901  -0.059 -15.861  1.00  0.00           N  
ATOM   2379  N   GLU   304      22.328  -4.253 -11.312  1.00  0.00              
ATOM   2380  CA  GLU   304      22.701  -4.868 -10.087  1.00  0.00              
ATOM   2381  CB  GLU   304      21.855  -4.280  -8.953  1.00  0.00              
ATOM   2382  C   GLU   304      22.503  -6.380 -10.252  1.00  0.00              
ATOM   2383  O   GLU   304      23.424  -7.135  -9.957  1.00  0.00              
ATOM   2384  CG  GLU   304      22.058  -2.779  -8.787  1.00  0.00           C  
ATOM   2385  CD  GLU   304      21.183  -2.128  -7.710  1.00  0.00           C  
ATOM   2386  OE1 GLU   304      20.098  -2.666  -7.375  1.00  0.00           O  
ATOM   2387  OE2 GLU   304      21.579  -1.042  -7.217  1.00  0.00           O  
ATOM   2388  N   ILE   305      21.366  -6.826 -10.781  1.00  0.00              
ATOM   2389  CA  ILE   305      21.136  -8.190 -11.062  1.00  0.00              
ATOM   2390  CB  ILE   305      19.802  -8.391 -11.817  1.00  0.00              
ATOM   2391  C   ILE   305      22.359  -8.808 -11.820  1.00  0.00              
ATOM   2392  O   ILE   305      22.931  -9.789 -11.356  1.00  0.00              
ATOM   2393  CG1 ILE   305      18.618  -7.884 -10.977  1.00  0.00           C  
ATOM   2394  CG2 ILE   305      19.679  -9.860 -12.166  1.00  0.00           C  
ATOM   2395  CD1 ILE   305      17.260  -7.920 -11.631  1.00  0.00           C  
ATOM   2396  N   SER   306      22.764  -8.220 -12.944  1.00  0.00              
ATOM   2397  CA  SER   306      23.884  -8.667 -13.643  1.00  0.00              
ATOM   2398  CB  SER   306      24.197  -7.712 -14.792  1.00  0.00              
ATOM   2399  C   SER   306      25.165  -8.834 -12.858  1.00  0.00              
ATOM   2400  O   SER   306      25.923  -9.773 -13.086  1.00  0.00              
ATOM   2401  OG  SER   306      23.064  -7.541 -15.623  1.00  0.00           O  
ATOM   2402  N   ALA   307      25.370  -7.960 -11.882  1.00  0.00              
ATOM   2403  CA  ALA   307      26.546  -7.983 -11.019  1.00  0.00              
ATOM   2404  CB  ALA   307      26.760  -6.535 -10.554  1.00  0.00              
ATOM   2405  C   ALA   307      26.373  -9.240 -10.085  1.00  0.00              
ATOM   2406  O   ALA   307      27.223 -10.104  -9.935  1.00  0.00              
ATOM   2407  N   ALA   308      25.227  -9.221  -9.404  1.00  0.00              
ATOM   2408  CA  ALA   308      24.955 -10.325  -8.484  1.00  0.00              
ATOM   2409  CB  ALA   308      23.519 -10.169  -7.945  1.00  0.00              
ATOM   2410  C   ALA   308      25.089 -11.689  -9.190  1.00  0.00              
ATOM   2411  O   ALA   308      25.795 -12.555  -8.684  1.00  0.00              
ATOM   2412  N   PHE   309      24.490 -11.863 -10.366  1.00  0.00              
ATOM   2413  CA  PHE   309      24.643 -13.033 -11.131  1.00  0.00              
ATOM   2414  CB  PHE   309      23.910 -12.888 -12.478  1.00  0.00              
ATOM   2415  C   PHE   309      26.061 -13.472 -11.410  1.00  0.00              
ATOM   2416  O   PHE   309      26.355 -14.665 -11.400  1.00  0.00              
ATOM   2417  CG  PHE   309      23.304 -14.175 -12.990  1.00  0.00           C  
ATOM   2418  CD1 PHE   309      24.104 -15.252 -13.335  1.00  0.00           C  
ATOM   2419  CD2 PHE   309      21.925 -14.316 -13.094  1.00  0.00           C  
ATOM   2420  CE1 PHE   309      23.543 -16.455 -13.768  1.00  0.00           C  
ATOM   2421  CE2 PHE   309      21.361 -15.509 -13.527  1.00  0.00           C  
ATOM   2422  CZ  PHE   309      22.171 -16.582 -13.862  1.00  0.00           C  
ATOM   2423  N   LYS   310      26.957 -12.510 -11.591  1.00  0.00              
ATOM   2424  CA  LYS   310      28.362 -12.752 -11.856  1.00  0.00              
ATOM   2425  CB  LYS   310      29.077 -11.527 -12.424  1.00  0.00              
ATOM   2426  C   LYS   310      28.995 -13.222 -10.540  1.00  0.00              
ATOM   2427  O   LYS   310      29.620 -14.287 -10.527  1.00  0.00              
ATOM   2428  CG  LYS   310      28.628 -11.002 -13.782  1.00  0.00           C  
ATOM   2429  CD  LYS   310      29.538  -9.842 -14.246  1.00  0.00           C  
ATOM   2430  CE  LYS   310      30.980 -10.381 -14.371  1.00  0.00           C  
ATOM   2431  NZ  LYS   310      31.832  -9.261 -14.826  1.00  0.00           N  
ATOM   2432  N   THR   311      28.793 -12.498  -9.448  1.00  0.00              
ATOM   2433  CA  THR   311      29.281 -12.842  -8.170  1.00  0.00              
ATOM   2434  CB  THR   311      28.837 -11.816  -7.101  1.00  0.00              
ATOM   2435  C   THR   311      28.900 -14.323  -7.731  1.00  0.00              
ATOM   2436  O   THR   311      29.728 -15.164  -7.370  1.00  0.00              
ATOM   2437  OG1 THR   311      29.323 -10.518  -7.468  1.00  0.00           O  
ATOM   2438  CG2 THR   311      29.402 -12.184  -5.744  1.00  0.00           C  
ATOM   2439  N   LEU   312      27.601 -14.581  -7.797  1.00  0.00              
ATOM   2440  CA  LEU   312      27.141 -15.882  -7.384  1.00  0.00              
ATOM   2441  CB  LEU   312      25.615 -15.901  -7.290  1.00  0.00              
ATOM   2442  C   LEU   312      27.764 -17.125  -8.328  1.00  0.00              
ATOM   2443  O   LEU   312      28.181 -18.216  -7.960  1.00  0.00              
ATOM   2444  CG  LEU   312      25.017 -15.074  -6.153  1.00  0.00           C  
ATOM   2445  CD1 LEU   312      23.503 -14.929  -6.285  1.00  0.00           C  
ATOM   2446  CD2 LEU   312      25.335 -15.736  -4.807  1.00  0.00           C  
ATOM   2447  N   PHE   313      27.500 -16.753  -9.567  1.00  0.00              
ATOM   2448  CA  PHE   313      27.913 -17.881 -10.522  1.00  0.00              
ATOM   2449  CB  PHE   313      26.559 -18.401 -11.123  1.00  0.00              
ATOM   2450  C   PHE   313      28.671 -16.855 -11.386  1.00  0.00              
ATOM   2451  O   PHE   313      28.249 -15.748 -11.725  1.00  0.00              
ATOM   2452  CG  PHE   313      25.614 -18.832 -10.036  1.00  0.00           C  
ATOM   2453  CD1 PHE   313      25.904 -19.942  -9.237  1.00  0.00           C  
ATOM   2454  CD2 PHE   313      24.436 -18.146  -9.776  1.00  0.00           C  
ATOM   2455  CE1 PHE   313      25.055 -20.301  -8.168  1.00  0.00           C  
ATOM   2456  CE2 PHE   313      23.570 -18.476  -8.773  1.00  0.00           C  
ATOM   2457  CZ  PHE   313      23.887 -19.554  -7.959  1.00  0.00           C  
ATOM   2458  N   GLY   314      29.920 -17.243 -11.630  1.00  0.00              
ATOM   2459  CA  GLY   314      30.917 -16.504 -12.398  1.00  0.00              
ATOM   2460  C   GLY   314      30.634 -16.680 -13.876  1.00  0.00              
ATOM   2461  O   GLY   314      31.454 -17.105 -14.700  1.00  0.00              
ATOM   2462  N   ARG   315      29.414 -16.271 -14.204  1.00  0.00              
ATOM   2463  CA  ARG   315      28.825 -16.328 -15.565  1.00  0.00              
ATOM   2464  CB  ARG   315      27.755 -17.405 -15.746  1.00  0.00              
ATOM   2465  C   ARG   315      28.209 -14.992 -15.959  1.00  0.00              
ATOM   2466  O   ARG   315      27.382 -14.469 -15.208  1.00  0.00              
ATOM   2467  CG  ARG   315      28.313 -18.818 -15.795  1.00  0.00           C  
ATOM   2468  CD  ARG   315      27.219 -19.833 -16.051  1.00  0.00           C  
ATOM   2469  NE  ARG   315      27.751 -21.180 -16.238  1.00  0.00           N  
ATOM   2470  CZ  ARG   315      27.144 -22.290 -15.829  1.00  0.00           C  
ATOM   2471  NH1 ARG   315      25.976 -22.221 -15.204  1.00  0.00           N  
ATOM   2472  NH2 ARG   315      27.705 -23.472 -16.052  1.00  0.00           N  
ATOM   2473  N   ASP   316      28.519 -14.484 -17.149  1.00  0.00              
ATOM   2474  CA  ASP   316      27.951 -13.237 -17.595  1.00  0.00              
ATOM   2475  CB  ASP   316      28.788 -12.696 -18.793  1.00  0.00              
ATOM   2476  C   ASP   316      26.395 -13.453 -17.900  1.00  0.00              
ATOM   2477  O   ASP   316      25.998 -14.269 -18.717  1.00  0.00              
ATOM   2478  CG  ASP   316      28.477 -11.237 -19.111  1.00  0.00           C  
ATOM   2479  OD1 ASP   316      27.552 -10.964 -19.858  1.00  0.00           O  
ATOM   2480  OD2 ASP   316      29.145 -10.356 -18.593  1.00  0.00           O  
ATOM   2481  N   LEU   317      25.579 -12.594 -17.301  1.00  0.00              
ATOM   2482  CA  LEU   317      24.191 -12.689 -17.511  1.00  0.00              
ATOM   2483  CB  LEU   317      23.496 -11.826 -16.459  1.00  0.00              
ATOM   2484  C   LEU   317      23.726 -12.401 -18.919  1.00  0.00              
ATOM   2485  O   LEU   317      22.974 -13.189 -19.498  1.00  0.00              
ATOM   2486  CG  LEU   317      23.610 -12.343 -15.029  1.00  0.00           C  
ATOM   2487  CD1 LEU   317      23.042 -11.302 -14.063  1.00  0.00           C  
ATOM   2488  CD2 LEU   317      22.871 -13.674 -14.911  1.00  0.00           C  
ATOM   2489  N   LEU   318      24.241 -11.335 -19.515  1.00  0.00              
ATOM   2490  CA  LEU   318      23.915 -10.969 -20.888  1.00  0.00              
ATOM   2491  CB  LEU   318      24.531  -9.625 -21.278  1.00  0.00              
ATOM   2492  C   LEU   318      24.299 -12.011 -21.969  1.00  0.00              
ATOM   2493  O   LEU   318      23.617 -12.252 -22.953  1.00  0.00              
ATOM   2494  CG  LEU   318      23.956  -8.406 -20.561  1.00  0.00           C  
ATOM   2495  CD1 LEU   318      24.792  -7.151 -20.802  1.00  0.00           C  
ATOM   2496  CD2 LEU   318      22.524  -8.146 -21.046  1.00  0.00           C  
ATOM   2497  N   ASP   319      25.483 -12.583 -21.748  1.00  0.00              
ATOM   2498  CA  ASP   319      25.971 -13.595 -22.710  1.00  0.00              
ATOM   2499  CB  ASP   319      27.442 -13.907 -22.424  1.00  0.00              
ATOM   2500  C   ASP   319      24.981 -14.801 -22.565  1.00  0.00              
ATOM   2501  O   ASP   319      24.434 -15.266 -23.560  1.00  0.00              
ATOM   2502  CG  ASP   319      28.380 -12.750 -22.792  1.00  0.00           C  
ATOM   2503  OD1 ASP   319      27.966 -11.833 -23.539  1.00  0.00           O  
ATOM   2504  OD2 ASP   319      29.546 -12.766 -22.336  1.00  0.00           O  
ATOM   2505  N   ASP   320      24.740 -15.271 -21.342  1.00  0.00              
ATOM   2506  CA  ASP   320      23.826 -16.299 -21.121  1.00  0.00              
ATOM   2507  CB  ASP   320      23.695 -16.561 -19.622  1.00  0.00              
ATOM   2508  C   ASP   320      22.482 -16.028 -21.870  1.00  0.00              
ATOM   2509  O   ASP   320      22.032 -16.828 -22.683  1.00  0.00              
ATOM   2510  CG  ASP   320      24.967 -16.927 -18.895  1.00  0.00           C  
ATOM   2511  OD1 ASP   320      25.978 -17.268 -19.543  1.00  0.00           O  
ATOM   2512  OD2 ASP   320      24.945 -16.884 -17.645  1.00  0.00           O  
ATOM   2513  N   LEU   321      21.871 -14.877 -21.599  1.00  0.00              
ATOM   2514  CA  LEU   321      20.655 -14.547 -22.268  1.00  0.00              
ATOM   2515  CB  LEU   321      20.142 -13.213 -21.741  1.00  0.00              
ATOM   2516  C   LEU   321      20.793 -14.670 -23.778  1.00  0.00              
ATOM   2517  O   LEU   321      19.998 -15.374 -24.392  1.00  0.00              
ATOM   2518  CG  LEU   321      19.652 -13.152 -20.290  1.00  0.00           C  
ATOM   2519  CD1 LEU   321      19.311 -11.722 -19.903  1.00  0.00           C  
ATOM   2520  CD2 LEU   321      18.447 -14.071 -20.154  1.00  0.00           C  
ATOM   2521  N   LYS   322      21.820 -14.074 -24.381  1.00  0.00              
ATOM   2522  CA  LYS   322      22.073 -14.205 -25.777  1.00  0.00              
ATOM   2523  CB  LYS   322      23.256 -13.389 -26.273  1.00  0.00              
ATOM   2524  C   LYS   322      21.990 -15.683 -26.184  1.00  0.00              
ATOM   2525  O   LYS   322      21.209 -16.016 -27.072  1.00  0.00              
ATOM   2526  CG  LYS   322      23.039 -11.888 -26.040  1.00  0.00           C  
ATOM   2527  CD  LYS   322      24.110 -11.074 -26.721  1.00  0.00           C  
ATOM   2528  CE  LYS   322      24.015  -9.573 -26.481  1.00  0.00           C  
ATOM   2529  NZ  LYS   322      25.374  -8.998 -26.231  1.00  0.00           N  
ATOM   2530  N   SER   323      22.733 -16.554 -25.514  1.00  0.00              
ATOM   2531  CA  SER   323      22.749 -17.944 -25.716  1.00  0.00              
ATOM   2532  CB  SER   323      23.632 -18.646 -24.632  1.00  0.00              
ATOM   2533  C   SER   323      21.350 -18.686 -25.635  1.00  0.00              
ATOM   2534  O   SER   323      21.087 -19.662 -26.353  1.00  0.00              
ATOM   2535  OG  SER   323      24.983 -18.255 -24.936  1.00  0.00           O  
ATOM   2536  N   GLU   324      20.514 -18.261 -24.683  1.00  0.00              
ATOM   2537  CA  GLU   324      19.253 -18.897 -24.573  1.00  0.00              
ATOM   2538  CB  GLU   324      18.924 -18.851 -23.069  1.00  0.00              
ATOM   2539  C   GLU   324      18.000 -18.192 -25.130  1.00  0.00              
ATOM   2540  O   GLU   324      16.866 -18.574 -24.824  1.00  0.00              
ATOM   2541  CG  GLU   324      19.732 -19.862 -22.232  1.00  0.00           C  
ATOM   2542  CD  GLU   324      21.104 -19.428 -21.803  1.00  0.00           C  
ATOM   2543  OE1 GLU   324      21.338 -18.199 -21.905  1.00  0.00           O  
ATOM   2544  OE2 GLU   324      21.946 -20.218 -21.387  1.00  0.00           O  
ATOM   2545  N   LEU   325      18.227 -17.064 -25.798  1.00  0.00              
ATOM   2546  CA  LEU   325      16.965 -16.409 -26.308  1.00  0.00              
ATOM   2547  CB  LEU   325      16.821 -15.052 -25.593  1.00  0.00              
ATOM   2548  C   LEU   325      17.211 -15.974 -27.765  1.00  0.00              
ATOM   2549  O   LEU   325      18.325 -15.579 -28.107  1.00  0.00              
ATOM   2550  CG  LEU   325      16.555 -15.001 -24.104  1.00  0.00           C  
ATOM   2551  CD1 LEU   325      16.500 -13.541 -23.644  1.00  0.00           C  
ATOM   2552  CD2 LEU   325      15.242 -15.684 -23.733  1.00  0.00           C  
ATOM   2553  N   THR   326      16.244 -16.236 -28.634  1.00  0.00              
ATOM   2554  CA  THR   326      16.300 -15.880 -30.012  1.00  0.00              
ATOM   2555  CB  THR   326      16.156 -17.222 -30.784  1.00  0.00              
ATOM   2556  C   THR   326      15.177 -15.024 -30.678  1.00  0.00              
ATOM   2557  O   THR   326      14.002 -15.001 -30.299  1.00  0.00              
ATOM   2558  OG1 THR   326      14.873 -17.789 -30.512  1.00  0.00           O  
ATOM   2559  CG2 THR   326      17.208 -18.223 -30.356  1.00  0.00           C  
ATOM   2560  N   GLY   327      15.668 -14.289 -31.670  1.00  0.00              
ATOM   2561  CA  GLY   327      14.707 -13.394 -32.404  1.00  0.00              
ATOM   2562  C   GLY   327      14.445 -12.108 -31.696  1.00  0.00              
ATOM   2563  O   GLY   327      15.337 -11.726 -30.933  1.00  0.00              
ATOM   2564  N   LYS   328      13.403 -11.359 -32.041  1.00  0.00              
ATOM   2565  CA  LYS   328      12.981 -10.112 -31.573  1.00  0.00              
ATOM   2566  CB  LYS   328      11.557  -9.689 -32.033  1.00  0.00              
ATOM   2567  C   LYS   328      12.912 -10.048 -30.067  1.00  0.00              
ATOM   2568  O   LYS   328      13.146  -9.002 -29.465  1.00  0.00              
ATOM   2569  CG  LYS   328      11.406  -9.557 -33.541  1.00  0.00           C  
ATOM   2570  CD  LYS   328      12.528  -8.672 -34.075  1.00  0.00           C  
ATOM   2571  CE  LYS   328      12.835  -8.973 -35.539  1.00  0.00           C  
ATOM   2572  NZ  LYS   328      13.770  -7.972 -36.029  1.00  0.00           N  
ATOM   2573  N   PHE   329      12.640 -11.195 -29.446  1.00  0.00              
ATOM   2574  CA  PHE   329      12.598 -11.265 -27.972  1.00  0.00              
ATOM   2575  CB  PHE   329      12.072 -12.645 -27.570  1.00  0.00              
ATOM   2576  C   PHE   329      14.025 -11.105 -27.392  1.00  0.00              
ATOM   2577  O   PHE   329      14.253 -10.480 -26.345  1.00  0.00              
ATOM   2578  CG  PHE   329      11.935 -12.844 -26.083  1.00  0.00           C  
ATOM   2579  CD1 PHE   329      10.941 -12.198 -25.363  1.00  0.00           C  
ATOM   2580  CD2 PHE   329      12.836 -13.656 -25.404  1.00  0.00           C  
ATOM   2581  CE1 PHE   329      10.835 -12.354 -23.981  1.00  0.00           C  
ATOM   2582  CE2 PHE   329      12.743 -13.820 -24.022  1.00  0.00           C  
ATOM   2583  CZ  PHE   329      11.741 -13.167 -23.308  1.00  0.00           C  
ATOM   2584  N   GLU   330      14.985 -11.668 -28.122  1.00  0.00              
ATOM   2585  CA  GLU   330      16.375 -11.561 -27.675  1.00  0.00              
ATOM   2586  CB  GLU   330      17.248 -12.566 -28.417  1.00  0.00              
ATOM   2587  C   GLU   330      16.787 -10.074 -27.871  1.00  0.00              
ATOM   2588  O   GLU   330      17.278  -9.438 -26.943  1.00  0.00              
ATOM   2589  CG  GLU   330      17.143 -13.963 -27.832  1.00  0.00           C  
ATOM   2590  CD  GLU   330      17.995 -14.936 -28.619  1.00  0.00           C  
ATOM   2591  OE1 GLU   330      17.895 -14.938 -29.865  1.00  0.00           O  
ATOM   2592  OE2 GLU   330      18.756 -15.714 -27.991  1.00  0.00           O  
ATOM   2593  N   LYS   331      16.545  -9.519 -29.057  1.00  0.00              
ATOM   2594  CA  LYS   331      16.829  -8.153 -29.295  1.00  0.00              
ATOM   2595  CB  LYS   331      16.555  -7.728 -30.729  1.00  0.00              
ATOM   2596  C   LYS   331      16.312  -7.255 -28.184  1.00  0.00              
ATOM   2597  O   LYS   331      17.077  -6.515 -27.570  1.00  0.00              
ATOM   2598  CG  LYS   331      17.401  -8.534 -31.724  1.00  0.00           C  
ATOM   2599  CD  LYS   331      17.285  -7.967 -33.115  1.00  0.00           C  
ATOM   2600  CE  LYS   331      18.035  -8.751 -34.184  1.00  0.00           C  
ATOM   2601  NZ  LYS   331      17.205  -8.871 -35.423  1.00  0.00           N  
ATOM   2602  N   LEU   332      15.025  -7.371 -27.884  1.00  0.00              
ATOM   2603  CA  LEU   332      14.373  -6.612 -26.839  1.00  0.00              
ATOM   2604  CB  LEU   332      12.897  -6.966 -26.824  1.00  0.00              
ATOM   2605  C   LEU   332      15.184  -6.738 -25.552  1.00  0.00              
ATOM   2606  O   LEU   332      15.675  -5.744 -25.006  1.00  0.00              
ATOM   2607  CG  LEU   332      11.941  -6.558 -27.879  1.00  0.00           C  
ATOM   2608  CD1 LEU   332      10.481  -6.845 -27.423  1.00  0.00           C  
ATOM   2609  CD2 LEU   332      12.128  -5.059 -28.126  1.00  0.00           C  
ATOM   2610  N   ILE   333      15.269  -7.964 -25.034  1.00  0.00              
ATOM   2611  CA  ILE   333      15.992  -8.204 -23.792  1.00  0.00              
ATOM   2612  CB  ILE   333      15.956  -9.712 -23.387  1.00  0.00              
ATOM   2613  C   ILE   333      17.386  -7.575 -23.768  1.00  0.00              
ATOM   2614  O   ILE   333      17.725  -6.862 -22.830  1.00  0.00              
ATOM   2615  CG1 ILE   333      16.682 -10.574 -24.421  1.00  0.00           C  
ATOM   2616  CG2 ILE   333      14.516 -10.174 -23.185  1.00  0.00           C  
ATOM   2617  CD1 ILE   333      16.663 -12.061 -24.103  1.00  0.00           C  
ATOM   2618  N   VAL   334      18.171  -7.773 -24.825  1.00  0.00              
ATOM   2619  CA  VAL   334      19.467  -7.156 -24.917  1.00  0.00              
ATOM   2620  CB  VAL   334      20.322  -7.571 -26.118  1.00  0.00              
ATOM   2621  C   VAL   334      19.401  -5.577 -24.829  1.00  0.00              
ATOM   2622  O   VAL   334      20.289  -4.947 -24.263  1.00  0.00              
ATOM   2623  CG1 VAL   334      21.619  -6.746 -26.260  1.00  0.00           C  
ATOM   2624  CG2 VAL   334      20.692  -9.030 -26.021  1.00  0.00           C  
ATOM   2625  N   ALA   335      18.349  -4.975 -25.380  1.00  0.00              
ATOM   2626  CA  ALA   335      18.195  -3.596 -25.302  1.00  0.00              
ATOM   2627  CB  ALA   335      17.071  -3.160 -26.218  1.00  0.00              
ATOM   2628  C   ALA   335      17.898  -3.205 -23.846  1.00  0.00              
ATOM   2629  O   ALA   335      18.570  -2.341 -23.292  1.00  0.00              
ATOM   2630  N   LEU   336      16.946  -3.880 -23.204  1.00  0.00              
ATOM   2631  CA  LEU   336      16.663  -3.638 -21.825  1.00  0.00              
ATOM   2632  CB  LEU   336      15.523  -4.540 -21.368  1.00  0.00              
ATOM   2633  C   LEU   336      17.907  -3.613 -20.978  1.00  0.00              
ATOM   2634  O   LEU   336      18.077  -2.651 -20.239  1.00  0.00              
ATOM   2635  CG  LEU   336      14.133  -4.304 -21.968  1.00  0.00           C  
ATOM   2636  CD1 LEU   336      13.163  -5.378 -21.501  1.00  0.00           C  
ATOM   2637  CD2 LEU   336      13.667  -2.914 -21.559  1.00  0.00           C  
ATOM   2638  N   MET   337      18.741  -4.645 -21.043  1.00  0.00              
ATOM   2639  CA  MET   337      20.001  -4.750 -20.389  1.00  0.00              
ATOM   2640  CB  MET   337      20.631  -6.147 -20.609  1.00  0.00              
ATOM   2641  C   MET   337      21.100  -3.682 -20.541  1.00  0.00              
ATOM   2642  O   MET   337      22.140  -3.733 -19.891  1.00  0.00              
ATOM   2643  CG  MET   337      19.874  -7.353 -19.994  1.00  0.00           C  
ATOM   2644  SD  MET   337      19.380  -7.297 -18.245  1.00  0.00           S  
ATOM   2645  CE  MET   337      20.999  -7.215 -17.504  1.00  0.00           C  
ATOM   2646  N   LYS   338      20.915  -2.822 -21.543  1.00  0.00              
ATOM   2647  CA  LYS   338      22.022  -1.901 -21.886  1.00  0.00              
ATOM   2648  CB  LYS   338      21.923  -1.409 -23.331  1.00  0.00              
ATOM   2649  C   LYS   338      22.008  -1.001 -20.679  1.00  0.00              
ATOM   2650  O   LYS   338      20.890  -0.786 -20.201  1.00  0.00              
ATOM   2651  CG  LYS   338      21.942  -2.512 -24.371  1.00  0.00           C  
ATOM   2652  CD  LYS   338      21.796  -1.934 -25.765  1.00  0.00           C  
ATOM   2653  CE  LYS   338      21.340  -2.985 -26.768  1.00  0.00           C  
ATOM   2654  NZ  LYS   338      20.102  -3.692 -26.331  1.00  0.00           N  
ATOM   2655  N   PRO   339      23.098  -0.357 -20.270  1.00  0.00              
ATOM   2656  CA  PRO   339      22.822   0.626 -19.164  1.00  0.00              
ATOM   2657  CB  PRO   339      24.261   0.857 -18.741  1.00  0.00              
ATOM   2658  C   PRO   339      22.119   1.843 -19.959  1.00  0.00              
ATOM   2659  O   PRO   339      22.288   2.079 -21.162  1.00  0.00              
ATOM   2660  CG  PRO   339      25.051   0.415 -19.940  1.00  0.00           C  
ATOM   2661  CD  PRO   339      24.318  -0.831 -20.384  1.00  0.00           C  
ATOM   2662  N   SER   340      21.362   2.585 -19.155  1.00  0.00              
ATOM   2663  CA  SER   340      20.599   3.676 -19.606  1.00  0.00              
ATOM   2664  CB  SER   340      19.830   4.286 -18.445  1.00  0.00              
ATOM   2665  C   SER   340      21.526   4.686 -20.271  1.00  0.00              
ATOM   2666  O   SER   340      21.165   5.218 -21.318  1.00  0.00              
ATOM   2667  OG  SER   340      20.683   4.894 -17.504  1.00  0.00           O  
ATOM   2668  N   ARG   341      22.708   4.911 -19.714  1.00  0.00              
ATOM   2669  CA  ARG   341      23.681   5.811 -20.221  1.00  0.00              
ATOM   2670  CB  ARG   341      24.619   6.242 -19.091  1.00  0.00              
ATOM   2671  C   ARG   341      24.458   5.502 -21.514  1.00  0.00              
ATOM   2672  O   ARG   341      25.164   6.348 -22.084  1.00  0.00              
ATOM   2673  CG  ARG   341      23.875   6.721 -17.853  1.00  0.00           C  
ATOM   2674  CD  ARG   341      24.849   7.131 -16.726  1.00  0.00           C  
ATOM   2675  NE  ARG   341      25.391   8.455 -17.005  1.00  0.00           N  
ATOM   2676  CZ  ARG   341      24.997   9.584 -16.428  1.00  0.00           C  
ATOM   2677  NH1 ARG   341      24.272   9.603 -15.318  1.00  0.00           N  
ATOM   2678  NH2 ARG   341      25.484  10.720 -16.902  1.00  0.00           N  
ATOM   2679  N   LEU   342      24.351   4.249 -21.965  1.00  0.00              
ATOM   2680  CA  LEU   342      25.050   3.889 -23.200  1.00  0.00              
ATOM   2681  CB  LEU   342      25.983   2.683 -23.120  1.00  0.00              
ATOM   2682  C   LEU   342      24.027   3.808 -24.386  1.00  0.00              
ATOM   2683  O   LEU   342      24.199   4.401 -25.462  1.00  0.00              
ATOM   2684  CG  LEU   342      27.235   2.809 -22.306  1.00  0.00           C  
ATOM   2685  CD1 LEU   342      27.769   1.444 -21.902  1.00  0.00           C  
ATOM   2686  CD2 LEU   342      28.284   3.666 -22.976  1.00  0.00           C  
ATOM   2687  N   TYR   343      22.759   3.173 -24.064  1.00  0.00              
ATOM   2688  CA  TYR   343      21.856   3.000 -25.056  1.00  0.00              
ATOM   2689  CB  TYR   343      20.515   2.690 -24.383  1.00  0.00              
ATOM   2690  C   TYR   343      21.644   3.901 -26.315  1.00  0.00              
ATOM   2691  O   TYR   343      21.461   3.484 -27.449  1.00  0.00              
ATOM   2692  CG  TYR   343      19.559   1.959 -25.331  1.00  0.00           C  
ATOM   2693  CD1 TYR   343      19.973   0.811 -25.986  1.00  0.00           C  
ATOM   2694  CD2 TYR   343      18.284   2.452 -25.589  1.00  0.00           C  
ATOM   2695  CE1 TYR   343      19.151   0.163 -26.892  1.00  0.00           C  
ATOM   2696  CE2 TYR   343      17.438   1.806 -26.496  1.00  0.00           C  
ATOM   2697  CZ  TYR   343      17.887   0.680 -27.123  1.00  0.00           C  
ATOM   2698  OH  TYR   343      17.074   0.006 -27.968  1.00  0.00           O  
ATOM   2699  N   ASP   344      21.538   5.193 -26.026  1.00  0.00              
ATOM   2700  CA  ASP   344      21.312   6.097 -27.189  1.00  0.00              
ATOM   2701  CB  ASP   344      20.716   7.393 -26.617  1.00  0.00              
ATOM   2702  C   ASP   344      22.609   6.234 -27.946  1.00  0.00              
ATOM   2703  O   ASP   344      22.605   6.364 -29.179  1.00  0.00              
ATOM   2704  CG  ASP   344      20.414   8.431 -27.684  1.00  0.00           C  
ATOM   2705  OD1 ASP   344      21.324   9.216 -28.032  1.00  0.00           O  
ATOM   2706  OD2 ASP   344      19.262   8.462 -28.170  1.00  0.00           O  
ATOM   2707  N   ALA   345      23.728   6.141 -27.231  1.00  0.00              
ATOM   2708  CA  ALA   345      25.050   6.212 -27.866  1.00  0.00              
ATOM   2709  CB  ALA   345      26.109   6.433 -26.805  1.00  0.00              
ATOM   2710  C   ALA   345      25.171   4.856 -28.677  1.00  0.00              
ATOM   2711  O   ALA   345      25.544   4.886 -29.846  1.00  0.00              
ATOM   2712  N   TYR   346      24.848   3.717 -28.068  1.00  0.00              
ATOM   2713  CA  TYR   346      24.853   2.513 -28.716  1.00  0.00              
ATOM   2714  CB  TYR   346      24.264   1.438 -27.785  1.00  0.00              
ATOM   2715  C   TYR   346      24.061   2.584 -30.061  1.00  0.00              
ATOM   2716  O   TYR   346      24.579   2.310 -31.139  1.00  0.00              
ATOM   2717  CG  TYR   346      24.111   0.074 -28.465  1.00  0.00           C  
ATOM   2718  CD1 TYR   346      22.976  -0.263 -29.197  1.00  0.00           C  
ATOM   2719  CD2 TYR   346      25.122  -0.853 -28.333  1.00  0.00           C  
ATOM   2720  CE1 TYR   346      22.877  -1.496 -29.812  1.00  0.00           C  
ATOM   2721  CE2 TYR   346      25.050  -2.088 -28.925  1.00  0.00           C  
ATOM   2722  CZ  TYR   346      23.913  -2.407 -29.660  1.00  0.00           C  
ATOM   2723  OH  TYR   346      23.865  -3.651 -30.252  1.00  0.00           O  
ATOM   2724  N   GLU   347      22.794   2.984 -29.968  1.00  0.00              
ATOM   2725  CA  GLU   347      22.011   3.094 -31.170  1.00  0.00              
ATOM   2726  CB  GLU   347      20.621   3.618 -30.795  1.00  0.00              
ATOM   2727  C   GLU   347      22.769   3.958 -32.252  1.00  0.00              
ATOM   2728  O   GLU   347      22.986   3.520 -33.377  1.00  0.00              
ATOM   2729  CG  GLU   347      19.931   2.754 -29.746  1.00  0.00           C  
ATOM   2730  CD  GLU   347      18.564   3.271 -29.285  1.00  0.00           C  
ATOM   2731  OE1 GLU   347      18.291   4.494 -29.384  1.00  0.00           O  
ATOM   2732  OE2 GLU   347      17.765   2.439 -28.787  1.00  0.00           O  
ATOM   2733  N   LEU   348      23.176   5.168 -31.874  1.00  0.00              
ATOM   2734  CA  LEU   348      23.906   5.976 -32.766  1.00  0.00              
ATOM   2735  CB  LEU   348      24.214   7.303 -32.084  1.00  0.00              
ATOM   2736  C   LEU   348      25.052   5.222 -33.449  1.00  0.00              
ATOM   2737  O   LEU   348      25.239   5.171 -34.663  1.00  0.00              
ATOM   2738  CG  LEU   348      23.041   8.228 -31.746  1.00  0.00           C  
ATOM   2739  CD1 LEU   348      23.525   9.432 -30.953  1.00  0.00           C  
ATOM   2740  CD2 LEU   348      22.373   8.647 -33.047  1.00  0.00           C  
ATOM   2741  N   LYS   349      25.848   4.616 -32.569  1.00  0.00              
ATOM   2742  CA  LYS   349      27.056   3.888 -33.159  1.00  0.00              
ATOM   2743  CB  LYS   349      27.972   3.294 -32.104  1.00  0.00              
ATOM   2744  C   LYS   349      26.641   2.929 -34.248  1.00  0.00              
ATOM   2745  O   LYS   349      27.162   2.983 -35.359  1.00  0.00              
ATOM   2746  CG  LYS   349      28.738   4.317 -31.257  1.00  0.00           C  
ATOM   2747  CD  LYS   349      29.074   3.699 -29.909  1.00  0.00           C  
ATOM   2748  CE  LYS   349      30.332   4.279 -29.281  1.00  0.00           C  
ATOM   2749  NZ  LYS   349      30.782   3.441 -28.129  1.00  0.00           N  
ATOM   2750  N   HIS   350      25.646   2.101 -33.957  1.00  0.00              
ATOM   2751  CA  HIS   350      25.100   1.131 -34.894  1.00  0.00              
ATOM   2752  CB  HIS   350      24.017   0.297 -34.196  1.00  0.00              
ATOM   2753  C   HIS   350      24.691   1.799 -36.179  1.00  0.00              
ATOM   2754  O   HIS   350      25.150   1.380 -37.247  1.00  0.00              
ATOM   2755  CG  HIS   350      24.354  -0.059 -32.779  1.00  0.00           C  
ATOM   2756  ND1 HIS   350      23.508   0.207 -31.723  1.00  0.00           N  
ATOM   2757  CD2 HIS   350      25.466  -0.617 -32.241  1.00  0.00           C  
ATOM   2758  CE1 HIS   350      24.084  -0.168 -30.595  1.00  0.00           C  
ATOM   2759  NE2 HIS   350      25.274  -0.671 -30.882  1.00  0.00           N  
ATOM   2760  N   ALA   351      23.815   2.802 -36.112  1.00  0.00              
ATOM   2761  CA  ALA   351      23.362   3.536 -37.268  1.00  0.00              
ATOM   2762  CB  ALA   351      22.360   4.599 -36.832  1.00  0.00              
ATOM   2763  C   ALA   351      24.458   4.121 -38.146  1.00  0.00              
ATOM   2764  O   ALA   351      24.285   4.331 -39.348  1.00  0.00              
ATOM   2765  N   LEU   352      25.566   4.468 -37.516  1.00  0.00              
ATOM   2766  CA  LEU   352      26.687   5.060 -38.297  1.00  0.00              
ATOM   2767  CB  LEU   352      27.383   6.245 -37.605  1.00  0.00              
ATOM   2768  C   LEU   352      27.615   4.180 -39.213  1.00  0.00              
ATOM   2769  O   LEU   352      28.339   4.709 -40.058  1.00  0.00              
ATOM   2770  CG  LEU   352      26.801   7.641 -37.868  1.00  0.00           C  
ATOM   2771  CD1 LEU   352      27.464   8.673 -36.966  1.00  0.00           C  
ATOM   2772  CD2 LEU   352      27.015   8.008 -39.337  1.00  0.00           C  
ATOM   2773  N   LYS   353      27.628   2.873 -38.955  1.00  0.00              
ATOM   2774  CA  LYS   353      28.577   2.029 -39.591  1.00  0.00              
ATOM   2775  CB  LYS   353      28.388   0.561 -39.141  1.00  0.00              
ATOM   2776  C   LYS   353      29.185   1.886 -41.012  1.00  0.00              
ATOM   2777  O   LYS   353      30.168   1.159 -41.157  1.00  0.00              
ATOM   2778  CG  LYS   353      29.460  -0.325 -39.846  1.00  0.00           C  
ATOM   2779  CD  LYS   353      29.677  -1.645 -39.158  1.00  0.00           C  
ATOM   2780  CE  LYS   353      30.553  -2.590 -39.957  1.00  0.00           C  
ATOM   2781  NZ  LYS   353      30.497  -3.984 -39.474  1.00  0.00           N  
ATOM   2782  N   GLY   354      28.745   2.672 -41.982  1.00  0.00              
ATOM   2783  CA  GLY   354      29.447   2.411 -43.271  1.00  0.00              
ATOM   2784  C   GLY   354      28.789   2.825 -44.334  1.00  0.00              
ATOM   2785  O   GLY   354      28.551   4.003 -44.044  1.00  0.00              
ATOM   2786  N   ALA   355      28.598   2.318 -45.539  1.00  0.00              
ATOM   2787  CA  ALA   355      28.096   2.745 -46.807  1.00  0.00              
ATOM   2788  CB  ALA   355      28.346   1.804 -47.962  1.00  0.00              
ATOM   2789  C   ALA   355      26.579   2.905 -46.715  1.00  0.00              
ATOM   2790  O   ALA   355      25.976   3.664 -47.463  1.00  0.00              
ATOM   2791  N   GLY   356      25.972   2.217 -45.749  1.00  0.00              
ATOM   2792  CA  GLY   356      24.549   2.304 -45.517  1.00  0.00              
ATOM   2793  C   GLY   356      24.938   2.875 -43.954  1.00  0.00              
ATOM   2794  O   GLY   356      25.879   2.462 -43.288  1.00  0.00              
ATOM   2795  N   THR   357      24.148   3.881 -43.550  1.00  0.00              
ATOM   2796  CA  THR   357      24.162   4.625 -42.532  1.00  0.00              
ATOM   2797  CB  THR   357      25.099   5.855 -42.633  1.00  0.00              
ATOM   2798  C   THR   357      22.789   4.790 -42.433  1.00  0.00              
ATOM   2799  O   THR   357      22.181   5.188 -43.423  1.00  0.00              
ATOM   2800  OG1 THR   357      24.476   6.767 -43.544  1.00  0.00           O  
ATOM   2801  CG2 THR   357      26.492   5.534 -43.026  1.00  0.00           C  
ATOM   2802  N   ASN   358      22.158   4.427 -41.302  1.00  0.00              
ATOM   2803  CA  ASN   358      20.687   4.495 -41.001  1.00  0.00              
ATOM   2804  CB  ASN   358      20.242   3.548 -39.882  1.00  0.00              
ATOM   2805  C   ASN   358      20.300   5.890 -40.739  1.00  0.00              
ATOM   2806  O   ASN   358      20.622   6.191 -39.551  1.00  0.00              
ATOM   2807  CG  ASN   358      18.738   3.593 -39.758  1.00  0.00           C  
ATOM   2808  OD1 ASN   358      18.105   4.643 -39.799  1.00  0.00           O  
ATOM   2809  ND2 ASN   358      18.157   2.391 -39.598  1.00  0.00           N  
ATOM   2810  N   GLU   359      19.844   6.711 -41.621  1.00  0.00              
ATOM   2811  CA  GLU   359      19.674   8.151 -41.211  1.00  0.00              
ATOM   2812  CB  GLU   359      19.473   8.851 -42.565  1.00  0.00              
ATOM   2813  C   GLU   359      18.468   8.312 -40.254  1.00  0.00              
ATOM   2814  O   GLU   359      18.320   9.227 -39.444  1.00  0.00              
ATOM   2815  CG  GLU   359      20.687   8.896 -43.523  1.00  0.00           C  
ATOM   2816  CD  GLU   359      20.911   7.691 -44.384  1.00  0.00           C  
ATOM   2817  OE1 GLU   359      20.033   6.776 -44.341  1.00  0.00           O  
ATOM   2818  OE2 GLU   359      21.941   7.558 -45.125  1.00  0.00           O  
ATOM   2819  N   LYS   360      17.586   7.327 -40.372  1.00  0.00              
ATOM   2820  CA  LYS   360      16.328   7.496 -39.533  1.00  0.00              
ATOM   2821  CB  LYS   360      15.328   6.413 -39.950  1.00  0.00              
ATOM   2822  C   LYS   360      16.638   7.517 -37.978  1.00  0.00              
ATOM   2823  O   LYS   360      16.014   8.195 -37.168  1.00  0.00              
ATOM   2824  CG  LYS   360      15.000   6.446 -41.433  1.00  0.00           C  
ATOM   2825  CD  LYS   360      13.928   5.414 -41.705  1.00  0.00           C  
ATOM   2826  CE  LYS   360      13.308   5.620 -43.089  1.00  0.00           C  
ATOM   2827  NZ  LYS   360      12.253   4.639 -43.262  1.00  0.00           N  
ATOM   2828  N   VAL   361      17.643   6.726 -37.610  1.00  0.00              
ATOM   2829  CA  VAL   361      17.969   6.694 -36.201  1.00  0.00              
ATOM   2830  CB  VAL   361      18.751   5.463 -35.733  1.00  0.00              
ATOM   2831  C   VAL   361      18.743   7.967 -35.783  1.00  0.00              
ATOM   2832  O   VAL   361      18.736   8.465 -34.659  1.00  0.00              
ATOM   2833  CG1 VAL   361      19.350   5.620 -34.319  1.00  0.00           C  
ATOM   2834  CG2 VAL   361      17.865   4.242 -35.745  1.00  0.00           C  
ATOM   2835  N   LEU   362      19.450   8.471 -36.793  1.00  0.00              
ATOM   2836  CA  LEU   362      20.290   9.692 -36.457  1.00  0.00              
ATOM   2837  CB  LEU   362      21.369   9.969 -37.510  1.00  0.00              
ATOM   2838  C   LEU   362      19.311  10.852 -36.223  1.00  0.00              
ATOM   2839  O   LEU   362      19.346  11.577 -35.232  1.00  0.00              
ATOM   2840  CG  LEU   362      22.547   8.994 -37.540  1.00  0.00           C  
ATOM   2841  CD1 LEU   362      23.738   9.611 -38.258  1.00  0.00           C  
ATOM   2842  CD2 LEU   362      22.929   8.569 -36.131  1.00  0.00           C  
ATOM   2843  N   THR   363      18.394  10.976 -37.175  1.00  0.00              
ATOM   2844  CA  THR   363      17.397  12.067 -37.112  1.00  0.00              
ATOM   2845  CB  THR   363      16.495  12.093 -38.358  1.00  0.00              
ATOM   2846  C   THR   363      16.496  11.931 -35.840  1.00  0.00              
ATOM   2847  O   THR   363      16.202  12.882 -35.123  1.00  0.00              
ATOM   2848  OG1 THR   363      17.306  12.272 -39.524  1.00  0.00           O  
ATOM   2849  CG2 THR   363      15.561  13.306 -38.265  1.00  0.00           C  
ATOM   2850  N   GLU   364      16.048  10.696 -35.615  1.00  0.00              
ATOM   2851  CA  GLU   364      15.143  10.533 -34.465  1.00  0.00              
ATOM   2852  CB  GLU   364      14.424   9.197 -34.650  1.00  0.00              
ATOM   2853  C   GLU   364      15.812  10.948 -33.058  1.00  0.00              
ATOM   2854  O   GLU   364      15.325  11.700 -32.208  1.00  0.00              
ATOM   2855  CG  GLU   364      13.607   9.079 -35.942  1.00  0.00           C  
ATOM   2856  CD  GLU   364      12.584   7.948 -35.885  1.00  0.00           C  
ATOM   2857  OE1 GLU   364      12.965   6.767 -36.073  1.00  0.00           O  
ATOM   2858  OE2 GLU   364      11.391   8.240 -35.642  1.00  0.00           O  
ATOM   2859  N   ILE   365      16.992  10.365 -32.905  1.00  0.00              
ATOM   2860  CA  ILE   365      17.655  10.625 -31.616  1.00  0.00              
ATOM   2861  CB  ILE   365      18.507   9.415 -31.169  1.00  0.00              
ATOM   2862  C   ILE   365      18.171  12.063 -31.476  1.00  0.00              
ATOM   2863  O   ILE   365      18.075  12.767 -30.476  1.00  0.00              
ATOM   2864  CG1 ILE   365      19.662   9.186 -32.151  1.00  0.00           C  
ATOM   2865  CG2 ILE   365      17.618   8.161 -31.082  1.00  0.00           C  
ATOM   2866  CD1 ILE   365      20.729   8.210 -31.633  1.00  0.00           C  
ATOM   2867  N   ILE   366      18.770  12.478 -32.592  1.00  0.00              
ATOM   2868  CA  ILE   366      19.393  13.897 -32.462  1.00  0.00              
ATOM   2869  CB  ILE   366      20.191  14.241 -33.736  1.00  0.00              
ATOM   2870  C   ILE   366      18.333  15.026 -32.329  1.00  0.00              
ATOM   2871  O   ILE   366      18.496  15.985 -31.569  1.00  0.00              
ATOM   2872  CG1 ILE   366      21.233  13.155 -34.019  1.00  0.00           C  
ATOM   2873  CG2 ILE   366      20.860  15.604 -33.572  1.00  0.00           C  
ATOM   2874  CD1 ILE   366      22.182  12.947 -32.884  1.00  0.00           C  
ATOM   2875  N   ALA   367      17.232  14.864 -33.049  1.00  0.00              
ATOM   2876  CA  ALA   367      16.179  15.848 -33.013  1.00  0.00              
ATOM   2877  CB  ALA   367      15.144  15.529 -34.100  1.00  0.00              
ATOM   2878  C   ALA   367      15.271  15.806 -31.783  1.00  0.00              
ATOM   2879  O   ALA   367      14.695  16.834 -31.397  1.00  0.00              
ATOM   2880  N   SER   368      15.149  14.642 -31.139  1.00  0.00              
ATOM   2881  CA  SER   368      14.371  14.507 -29.951  1.00  0.00              
ATOM   2882  CB  SER   368      13.577  13.187 -29.913  1.00  0.00              
ATOM   2883  C   SER   368      15.113  14.559 -28.559  1.00  0.00              
ATOM   2884  O   SER   368      14.526  14.255 -27.525  1.00  0.00              
ATOM   2885  OG  SER   368      14.260  11.997 -30.144  1.00  0.00           O  
ATOM   2886  N   ARG   369      16.407  14.858 -28.596  1.00  0.00              
ATOM   2887  CA  ARG   369      17.114  14.756 -27.333  1.00  0.00              
ATOM   2888  CB  ARG   369      18.500  14.109 -27.513  1.00  0.00              
ATOM   2889  C   ARG   369      17.444  16.179 -27.008  1.00  0.00              
ATOM   2890  O   ARG   369      17.911  17.006 -27.793  1.00  0.00              
ATOM   2891  CG  ARG   369      18.355  12.620 -27.884  1.00  0.00           C  
ATOM   2892  CD  ARG   369      19.673  11.851 -28.035  1.00  0.00           C  
ATOM   2893  NE  ARG   369      20.563  12.109 -26.913  1.00  0.00           N  
ATOM   2894  CZ  ARG   369      20.515  11.472 -25.744  1.00  0.00           C  
ATOM   2895  NH1 ARG   369      19.617  10.529 -25.529  1.00  0.00           N  
ATOM   2896  NH2 ARG   369      21.371  11.792 -24.779  1.00  0.00           N  
ATOM   2897  N   THR   370      17.126  16.491 -25.741  1.00  0.00              
ATOM   2898  CA  THR   370      17.429  17.799 -25.079  1.00  0.00              
ATOM   2899  CB  THR   370      17.031  17.898 -23.582  1.00  0.00              
ATOM   2900  C   THR   370      19.004  18.080 -25.157  1.00  0.00              
ATOM   2901  O   THR   370      19.831  17.214 -25.444  1.00  0.00              
ATOM   2902  OG1 THR   370      17.800  16.916 -22.847  1.00  0.00           O  
ATOM   2903  CG2 THR   370      15.552  17.576 -23.428  1.00  0.00           C  
ATOM   2904  N   PRO   371      19.344  19.352 -24.974  1.00  0.00              
ATOM   2905  CA  PRO   371      20.699  19.734 -25.036  1.00  0.00              
ATOM   2906  CB  PRO   371      20.702  21.248 -24.791  1.00  0.00              
ATOM   2907  C   PRO   371      21.538  19.015 -23.953  1.00  0.00              
ATOM   2908  O   PRO   371      22.650  18.555 -24.217  1.00  0.00              
ATOM   2909  CG  PRO   371      19.367  21.667 -25.413  1.00  0.00           C  
ATOM   2910  CD  PRO   371      18.417  20.540 -24.883  1.00  0.00           C  
ATOM   2911  N   GLU   372      20.969  18.896 -22.757  1.00  0.00              
ATOM   2912  CA  GLU   372      21.630  18.206 -21.684  1.00  0.00              
ATOM   2913  CB  GLU   372      20.820  18.364 -20.393  1.00  0.00              
ATOM   2914  C   GLU   372      21.797  16.685 -21.963  1.00  0.00              
ATOM   2915  O   GLU   372      22.790  16.082 -21.571  1.00  0.00              
ATOM   2916  CG  GLU   372      20.612  19.823 -20.004  1.00  0.00           C  
ATOM   2917  CD  GLU   372      19.749  20.039 -18.756  1.00  0.00           C  
ATOM   2918  OE1 GLU   372      18.919  19.162 -18.409  1.00  0.00           O  
ATOM   2919  OE2 GLU   372      19.888  21.122 -18.134  1.00  0.00           O  
ATOM   2920  N   GLU   373      20.842  16.087 -22.673  1.00  0.00              
ATOM   2921  CA  GLU   373      20.948  14.714 -23.017  1.00  0.00              
ATOM   2922  CB  GLU   373      19.594  14.220 -23.537  1.00  0.00              
ATOM   2923  C   GLU   373      22.103  14.598 -24.039  1.00  0.00              
ATOM   2924  O   GLU   373      23.017  13.802 -23.849  1.00  0.00              
ATOM   2925  CG  GLU   373      18.483  14.357 -22.503  1.00  0.00           C  
ATOM   2926  CD  GLU   373      17.092  13.940 -22.995  1.00  0.00           C  
ATOM   2927  OE1 GLU   373      16.828  13.968 -24.223  1.00  0.00           O  
ATOM   2928  OE2 GLU   373      16.245  13.609 -22.129  1.00  0.00           O  
ATOM   2929  N   LEU   374      22.085  15.416 -25.089  1.00  0.00              
ATOM   2930  CA  LEU   374      23.137  15.409 -26.044  1.00  0.00              
ATOM   2931  CB  LEU   374      22.837  16.421 -27.144  1.00  0.00              
ATOM   2932  C   LEU   374      24.508  15.542 -25.384  1.00  0.00              
ATOM   2933  O   LEU   374      25.357  14.700 -25.657  1.00  0.00              
ATOM   2934  CG  LEU   374      21.656  16.139 -28.078  1.00  0.00           C  
ATOM   2935  CD1 LEU   374      21.428  17.314 -29.015  1.00  0.00           C  
ATOM   2936  CD2 LEU   374      21.949  14.859 -28.847  1.00  0.00           C  
ATOM   2937  N   ARG   375      24.724  16.494 -24.477  1.00  0.00              
ATOM   2938  CA  ARG   375      25.895  16.619 -23.727  1.00  0.00              
ATOM   2939  CB  ARG   375      25.810  17.820 -22.788  1.00  0.00              
ATOM   2940  C   ARG   375      26.378  15.297 -23.063  1.00  0.00              
ATOM   2941  O   ARG   375      27.575  14.979 -23.037  1.00  0.00              
ATOM   2942  CG  ARG   375      25.765  19.135 -23.549  1.00  0.00           C  
ATOM   2943  CD  ARG   375      26.167  20.311 -22.687  1.00  0.00           C  
ATOM   2944  NE  ARG   375      25.027  20.951 -22.034  1.00  0.00           N  
ATOM   2945  CZ  ARG   375      25.091  21.547 -20.848  1.00  0.00           C  
ATOM   2946  NH1 ARG   375      26.235  21.574 -20.176  1.00  0.00           N  
ATOM   2947  NH2 ARG   375      24.027  22.176 -20.362  1.00  0.00           N  
ATOM   2948  N   ALA   376      25.414  14.533 -22.551  1.00  0.00              
ATOM   2949  CA  ALA   376      25.746  13.268 -21.940  1.00  0.00              
ATOM   2950  CB  ALA   376      24.548  12.790 -21.144  1.00  0.00              
ATOM   2951  C   ALA   376      26.099  12.180 -22.990  1.00  0.00              
ATOM   2952  O   ALA   376      26.765  11.190 -22.697  1.00  0.00              
ATOM   2953  N   ILE   377      25.614  12.392 -24.206  1.00  0.00              
ATOM   2954  CA  ILE   377      25.817  11.398 -25.247  1.00  0.00              
ATOM   2955  CB  ILE   377      24.739  11.559 -26.338  1.00  0.00              
ATOM   2956  C   ILE   377      27.070  11.558 -25.880  1.00  0.00              
ATOM   2957  O   ILE   377      27.793  10.566 -26.024  1.00  0.00              
ATOM   2958  CG1 ILE   377      23.370  11.107 -25.812  1.00  0.00           C  
ATOM   2959  CG2 ILE   377      25.086  10.787 -27.600  1.00  0.00           C  
ATOM   2960  CD1 ILE   377      23.360   9.650 -25.368  1.00  0.00           C  
ATOM   2961  N   LYS   378      27.451  12.788 -26.225  1.00  0.00              
ATOM   2962  CA  LYS   378      28.809  13.114 -26.840  1.00  0.00              
ATOM   2963  CB  LYS   378      28.836  14.555 -27.370  1.00  0.00              
ATOM   2964  C   LYS   378      29.847  12.452 -25.930  1.00  0.00              
ATOM   2965  O   LYS   378      30.621  11.664 -26.470  1.00  0.00              
ATOM   2966  CG  LYS   378      27.701  14.863 -28.331  1.00  0.00           C  
ATOM   2967  CD  LYS   378      28.115  15.864 -29.402  1.00  0.00           C  
ATOM   2968  CE  LYS   378      27.055  15.930 -30.495  1.00  0.00           C  
ATOM   2969  NZ  LYS   378      27.284  17.033 -31.466  1.00  0.00           N  
ATOM   2970  N   GLN   379      29.857  12.690 -24.616  1.00  0.00              
ATOM   2971  CA  GLN   379      30.739  12.132 -23.717  1.00  0.00              
ATOM   2972  CB  GLN   379      30.469  12.928 -22.435  1.00  0.00              
ATOM   2973  C   GLN   379      30.820  10.616 -23.717  1.00  0.00              
ATOM   2974  O   GLN   379      31.887  10.098 -24.032  1.00  0.00              
ATOM   2975  CG  GLN   379      28.977  12.958 -22.040  1.00  0.00           C  
ATOM   2976  CD  GLN   379      28.732  13.644 -20.699  1.00  0.00           C  
ATOM   2977  OE1 GLN   379      27.923  13.174 -19.881  1.00  0.00           O  
ATOM   2978  NE2 GLN   379      29.434  14.758 -20.460  1.00  0.00           N  
ATOM   2979  N   VAL   380      29.753   9.907 -23.378  1.00  0.00              
ATOM   2980  CA  VAL   380      29.715   8.488 -23.383  1.00  0.00              
ATOM   2981  CB  VAL   380      28.376   8.102 -22.697  1.00  0.00              
ATOM   2982  C   VAL   380      30.229   7.824 -24.663  1.00  0.00              
ATOM   2983  O   VAL   380      31.049   6.908 -24.669  1.00  0.00              
ATOM   2984  CG1 VAL   380      28.206   6.608 -22.611  1.00  0.00           C  
ATOM   2985  CG2 VAL   380      28.340   8.694 -21.299  1.00  0.00           C  
ATOM   2986  N   TYR   381      29.715   8.336 -25.784  1.00  0.00              
ATOM   2987  CA  TYR   381      30.144   7.721 -27.080  1.00  0.00              
ATOM   2988  CB  TYR   381      29.456   8.454 -28.235  1.00  0.00              
ATOM   2989  C   TYR   381      31.643   7.965 -27.179  1.00  0.00              
ATOM   2990  O   TYR   381      32.398   7.074 -27.523  1.00  0.00              
ATOM   2991  CG  TYR   381      30.277   8.482 -29.515  1.00  0.00           C  
ATOM   2992  CD1 TYR   381      30.395   7.351 -30.318  1.00  0.00           C  
ATOM   2993  CD2 TYR   381      30.968   9.637 -29.897  1.00  0.00           C  
ATOM   2994  CE1 TYR   381      31.181   7.364 -31.473  1.00  0.00           C  
ATOM   2995  CE2 TYR   381      31.758   9.659 -31.049  1.00  0.00           C  
ATOM   2996  CZ  TYR   381      31.858   8.519 -31.830  1.00  0.00           C  
ATOM   2997  OH  TYR   381      32.635   8.531 -32.971  1.00  0.00           O  
ATOM   2998  N   GLU   382      32.082   9.159 -26.806  1.00  0.00              
ATOM   2999  CA  GLU   382      33.501   9.474 -26.771  1.00  0.00              
ATOM   3000  CB  GLU   382      33.734  10.878 -26.218  1.00  0.00              
ATOM   3001  C   GLU   382      34.227   8.414 -25.883  1.00  0.00              
ATOM   3002  O   GLU   382      35.355   8.021 -26.186  1.00  0.00              
ATOM   3003  CG  GLU   382      35.204  11.241 -26.082  1.00  0.00           C  
ATOM   3004  CD  GLU   382      35.920  11.269 -27.415  1.00  0.00           C  
ATOM   3005  OE1 GLU   382      35.256  11.542 -28.445  1.00  0.00           O  
ATOM   3006  OE2 GLU   382      37.143  11.016 -27.434  1.00  0.00           O  
ATOM   3007  N   GLU   383      33.640   8.088 -24.734  1.00  0.00              
ATOM   3008  CA  GLU   383      34.311   7.277 -23.778  1.00  0.00              
ATOM   3009  CB  GLU   383      33.707   7.530 -22.393  1.00  0.00              
ATOM   3010  C   GLU   383      34.150   5.772 -24.257  1.00  0.00              
ATOM   3011  O   GLU   383      35.100   5.041 -24.522  1.00  0.00              
ATOM   3012  CG  GLU   383      34.225   6.583 -21.319  1.00  0.00           C  
ATOM   3013  CD  GLU   383      33.563   6.791 -19.970  1.00  0.00           C  
ATOM   3014  OE1 GLU   383      32.472   6.214 -19.740  1.00  0.00           O  
ATOM   3015  OE2 GLU   383      34.147   7.524 -19.133  1.00  0.00           O  
ATOM   3016  N   GLU   384      32.893   5.361 -24.318  1.00  0.00              
ATOM   3017  CA  GLU   384      32.642   3.994 -24.713  1.00  0.00              
ATOM   3018  CB  GLU   384      31.139   3.627 -24.701  1.00  0.00              
ATOM   3019  C   GLU   384      33.313   3.690 -26.153  1.00  0.00              
ATOM   3020  O   GLU   384      34.184   2.907 -26.475  1.00  0.00              
ATOM   3021  CG  GLU   384      30.732   2.893 -23.439  1.00  0.00           C  
ATOM   3022  CD  GLU   384      29.290   2.405 -23.573  1.00  0.00           C  
ATOM   3023  OE1 GLU   384      28.443   3.317 -23.494  1.00  0.00           O  
ATOM   3024  OE2 GLU   384      29.019   1.215 -23.865  1.00  0.00           O  
ATOM   3025  N   TYR   385      32.723   4.449 -27.036  1.00  0.00              
ATOM   3026  CA  TYR   385      33.268   4.138 -28.459  1.00  0.00              
ATOM   3027  CB  TYR   385      32.381   4.740 -29.570  1.00  0.00              
ATOM   3028  C   TYR   385      33.790   5.750 -28.378  1.00  0.00              
ATOM   3029  O   TYR   385      33.207   6.788 -28.673  1.00  0.00              
ATOM   3030  CG  TYR   385      31.094   4.002 -29.911  1.00  0.00           C  
ATOM   3031  CD1 TYR   385      31.104   2.669 -30.317  1.00  0.00           C  
ATOM   3032  CD2 TYR   385      29.874   4.663 -29.867  1.00  0.00           C  
ATOM   3033  CE1 TYR   385      29.901   2.002 -30.687  1.00  0.00           C  
ATOM   3034  CE2 TYR   385      28.682   4.022 -30.221  1.00  0.00           C  
ATOM   3035  CZ  TYR   385      28.691   2.689 -30.637  1.00  0.00           C  
ATOM   3036  OH  TYR   385      27.492   2.066 -31.000  1.00  0.00           O  
ATOM   3037  N   GLY   386      35.053   5.745 -27.953  1.00  0.00              
ATOM   3038  CA  GLY   386      36.058   6.673 -27.979  1.00  0.00              
ATOM   3039  C   GLY   386      36.193   7.587 -29.151  1.00  0.00              
ATOM   3040  O   GLY   386      36.970   8.589 -29.129  1.00  0.00              
ATOM   3041  N   SER   387      35.396   7.308 -30.141  1.00  0.00              
ATOM   3042  CA  SER   387      35.305   8.143 -31.401  1.00  0.00              
ATOM   3043  CB  SER   387      34.951   7.339 -32.648  1.00  0.00              
ATOM   3044  C   SER   387      34.476   9.406 -31.203  1.00  0.00              
ATOM   3045  O   SER   387      33.388   9.208 -30.645  1.00  0.00              
ATOM   3046  OG  SER   387      34.782   8.213 -33.754  1.00  0.00           O  
ATOM   3047  N   SER   388      34.813  10.645 -31.605  1.00  0.00              
ATOM   3048  CA  SER   388      33.850  11.654 -31.428  1.00  0.00              
ATOM   3049  CB  SER   388      34.643  12.579 -32.371  1.00  0.00              
ATOM   3050  C   SER   388      32.585  11.372 -32.273  1.00  0.00              
ATOM   3051  O   SER   388      32.669  11.154 -33.480  1.00  0.00              
ATOM   3052  OG  SER   388      34.107  12.578 -33.691  1.00  0.00           O  
ATOM   3053  N   LEU   389      31.449  11.400 -31.591  1.00  0.00              
ATOM   3054  CA  LEU   389      30.173  11.154 -32.245  1.00  0.00              
ATOM   3055  CB  LEU   389      28.997  11.437 -31.296  1.00  0.00              
ATOM   3056  C   LEU   389      29.818  12.242 -33.265  1.00  0.00              
ATOM   3057  O   LEU   389      28.915  12.118 -34.097  1.00  0.00              
ATOM   3058  CG  LEU   389      27.608  10.905 -31.671  1.00  0.00           C  
ATOM   3059  CD1 LEU   389      27.533   9.419 -31.347  1.00  0.00           C  
ATOM   3060  CD2 LEU   389      26.532  11.655 -30.895  1.00  0.00           C  
ATOM   3061  N   GLU   390      30.568  13.336 -33.160  1.00  0.00              
ATOM   3062  CA  GLU   390      30.378  14.487 -34.060  1.00  0.00              
ATOM   3063  CB  GLU   390      30.215  15.838 -33.366  1.00  0.00              
ATOM   3064  C   GLU   390      31.207  14.170 -35.325  1.00  0.00              
ATOM   3065  O   GLU   390      30.811  14.529 -36.431  1.00  0.00              
ATOM   3066  CG  GLU   390      28.998  15.937 -32.473  1.00  0.00           C  
ATOM   3067  CD  GLU   390      28.779  17.342 -31.962  1.00  0.00           C  
ATOM   3068  OE1 GLU   390      29.648  17.845 -31.218  1.00  0.00           O  
ATOM   3069  OE2 GLU   390      27.740  17.944 -32.313  1.00  0.00           O  
ATOM   3070  N   ASP   391      32.319  13.467 -35.151  1.00  0.00              
ATOM   3071  CA  ASP   391      33.177  13.063 -36.200  1.00  0.00              
ATOM   3072  CB  ASP   391      34.611  12.807 -35.804  1.00  0.00              
ATOM   3073  C   ASP   391      32.419  12.013 -37.066  1.00  0.00              
ATOM   3074  O   ASP   391      32.198  12.101 -38.264  1.00  0.00              
ATOM   3075  CG  ASP   391      35.378  14.076 -35.431  1.00  0.00           C  
ATOM   3076  OD1 ASP   391      34.946  15.167 -35.822  1.00  0.00           O  
ATOM   3077  OD2 ASP   391      36.300  13.954 -34.610  1.00  0.00           O  
ATOM   3078  N   ASP   392      32.090  10.942 -36.344  1.00  0.00              
ATOM   3079  CA  ASP   392      31.389   9.827 -37.080  1.00  0.00              
ATOM   3080  CB  ASP   392      31.038   8.723 -36.081  1.00  0.00              
ATOM   3081  C   ASP   392      30.194  10.428 -37.857  1.00  0.00              
ATOM   3082  O   ASP   392      30.092  10.229 -39.063  1.00  0.00              
ATOM   3083  CG  ASP   392      32.277   8.022 -35.508  1.00  0.00           C  
ATOM   3084  OD1 ASP   392      33.383   8.155 -36.081  1.00  0.00           O  
ATOM   3085  OD2 ASP   392      32.137   7.323 -34.477  1.00  0.00           O  
ATOM   3086  N   VAL   393      29.326  11.188 -37.191  1.00  0.00              
ATOM   3087  CA  VAL   393      28.240  11.816 -37.837  1.00  0.00              
ATOM   3088  CB  VAL   393      27.295  12.616 -36.935  1.00  0.00              
ATOM   3089  C   VAL   393      28.696  12.681 -39.101  1.00  0.00              
ATOM   3090  O   VAL   393      28.021  12.733 -40.125  1.00  0.00              
ATOM   3091  CG1 VAL   393      26.225  13.406 -37.719  1.00  0.00           C  
ATOM   3092  CG2 VAL   393      26.596  11.700 -35.962  1.00  0.00           C  
ATOM   3093  N   VAL   394      29.840  13.350 -38.975  1.00  0.00              
ATOM   3094  CA  VAL   394      30.301  14.119 -40.048  1.00  0.00              
ATOM   3095  CB  VAL   394      31.335  15.194 -39.697  1.00  0.00              
ATOM   3096  C   VAL   394      30.803  13.236 -41.152  1.00  0.00              
ATOM   3097  O   VAL   394      30.587  13.524 -42.327  1.00  0.00              
ATOM   3098  CG1 VAL   394      32.023  15.808 -40.935  1.00  0.00           C  
ATOM   3099  CG2 VAL   394      30.689  16.305 -38.908  1.00  0.00           C  
ATOM   3100  N   GLY   395      31.431  12.128 -40.783  1.00  0.00              
ATOM   3101  CA  GLY   395      32.005  11.189 -41.767  1.00  0.00              
ATOM   3102  C   GLY   395      30.931  10.427 -42.662  1.00  0.00              
ATOM   3103  O   GLY   395      31.183  10.072 -43.824  1.00  0.00              
ATOM   3104  N   ASP   396      29.785  10.106 -42.055  1.00  0.00              
ATOM   3105  CA  ASP   396      28.794   9.443 -42.809  1.00  0.00              
ATOM   3106  CB  ASP   396      28.065   8.556 -41.791  1.00  0.00              
ATOM   3107  C   ASP   396      27.609  10.200 -43.490  1.00  0.00              
ATOM   3108  O   ASP   396      26.735   9.628 -44.145  1.00  0.00              
ATOM   3109  CG  ASP   396      28.880   7.398 -41.175  1.00  0.00           C  
ATOM   3110  OD1 ASP   396      29.927   7.212 -41.794  1.00  0.00           O  
ATOM   3111  OD2 ASP   396      28.390   6.852 -40.179  1.00  0.00           O  
ATOM   3112  N   THR   397      27.506  11.466 -43.099  1.00  0.00              
ATOM   3113  CA  THR   397      26.350  12.202 -43.734  1.00  0.00              
ATOM   3114  CB  THR   397      25.185  12.423 -42.729  1.00  0.00              
ATOM   3115  C   THR   397      26.886  13.579 -44.093  1.00  0.00              
ATOM   3116  O   THR   397      27.671  14.152 -43.349  1.00  0.00              
ATOM   3117  OG1 THR   397      24.668  11.153 -42.297  1.00  0.00           O  
ATOM   3118  CG2 THR   397      24.060  13.244 -43.376  1.00  0.00           C  
ATOM   3119  N   SER   398      26.468  14.110 -45.250  1.00  0.00              
ATOM   3120  CA  SER   398      26.881  15.290 -45.883  1.00  0.00              
ATOM   3121  CB  SER   398      27.996  15.037 -46.883  1.00  0.00              
ATOM   3122  C   SER   398      25.784  16.086 -46.536  1.00  0.00              
ATOM   3123  O   SER   398      24.817  15.490 -47.009  1.00  0.00              
ATOM   3124  OG  SER   398      27.562  14.176 -47.917  1.00  0.00           O  
ATOM   3125  N   GLY   399      25.980  17.394 -46.660  1.00  0.00              
ATOM   3126  CA  GLY   399      25.133  18.339 -47.330  1.00  0.00              
ATOM   3127  C   GLY   399      23.901  18.887 -46.860  1.00  0.00              
ATOM   3128  O   GLY   399      22.892  18.323 -47.262  1.00  0.00              
ATOM   3129  N   TYR   400      23.885  19.874 -45.971  1.00  0.00              
ATOM   3130  CA  TYR   400      22.687  20.457 -45.337  1.00  0.00              
ATOM   3131  CB  TYR   400      21.604  21.258 -46.005  1.00  0.00              
ATOM   3132  C   TYR   400      22.152  19.588 -44.278  1.00  0.00              
ATOM   3133  O   TYR   400      22.022  20.049 -43.146  1.00  0.00              
ATOM   3134  CG  TYR   400      22.153  22.474 -46.751  1.00  0.00           C  
ATOM   3135  CD1 TYR   400      22.573  23.539 -45.987  1.00  0.00           C  
ATOM   3136  CD2 TYR   400      22.248  22.516 -48.144  1.00  0.00           C  
ATOM   3137  CE1 TYR   400      23.090  24.649 -46.598  1.00  0.00           C  
ATOM   3138  CE2 TYR   400      22.776  23.635 -48.762  1.00  0.00           C  
ATOM   3139  CZ  TYR   400      23.199  24.702 -47.968  1.00  0.00           C  
ATOM   3140  OH  TYR   400      23.806  25.835 -48.504  1.00  0.00           O  
ATOM   3141  N   TYR   401      21.940  18.305 -44.565  1.00  0.00              
ATOM   3142  CA  TYR   401      21.524  17.302 -43.568  1.00  0.00              
ATOM   3143  CB  TYR   401      21.250  15.966 -44.269  1.00  0.00              
ATOM   3144  C   TYR   401      22.615  16.939 -42.583  1.00  0.00              
ATOM   3145  O   TYR   401      22.362  16.373 -41.521  1.00  0.00              
ATOM   3146  CG  TYR   401      20.471  14.979 -43.434  1.00  0.00           C  
ATOM   3147  CD1 TYR   401      19.265  15.355 -42.817  1.00  0.00           C  
ATOM   3148  CD2 TYR   401      20.921  13.664 -43.268  1.00  0.00           C  
ATOM   3149  CE1 TYR   401      18.526  14.456 -42.064  1.00  0.00           C  
ATOM   3150  CE2 TYR   401      20.182  12.743 -42.510  1.00  0.00           C  
ATOM   3151  CZ  TYR   401      18.983  13.158 -41.916  1.00  0.00           C  
ATOM   3152  OH  TYR   401      18.240  12.252 -41.221  1.00  0.00           O  
ATOM   3153  N   GLN   402      23.850  17.275 -42.945  1.00  0.00              
ATOM   3154  CA  GLN   402      25.034  17.039 -42.135  1.00  0.00              
ATOM   3155  CB  GLN   402      26.366  16.687 -42.807  1.00  0.00              
ATOM   3156  C   GLN   402      25.301  18.290 -41.343  1.00  0.00              
ATOM   3157  O   GLN   402      25.667  18.157 -40.171  1.00  0.00              
ATOM   3158  CG  GLN   402      27.553  16.500 -41.884  1.00  0.00           C  
ATOM   3159  CD  GLN   402      27.652  15.204 -41.112  1.00  0.00           C  
ATOM   3160  OE1 GLN   402      28.581  14.936 -40.310  1.00  0.00           O  
ATOM   3161  NE2 GLN   402      26.696  14.296 -41.284  1.00  0.00           N  
ATOM   3162  N   ARG   403      25.046  19.474 -41.882  1.00  0.00              
ATOM   3163  CA  ARG   403      25.181  20.725 -41.226  1.00  0.00              
ATOM   3164  CB  ARG   403      25.168  21.911 -42.226  1.00  0.00              
ATOM   3165  C   ARG   403      24.192  20.754 -40.072  1.00  0.00              
ATOM   3166  O   ARG   403      24.593  20.963 -38.922  1.00  0.00              
ATOM   3167  CG  ARG   403      25.683  23.200 -41.574  1.00  0.00           C  
ATOM   3168  CD  ARG   403      25.770  24.295 -42.647  1.00  0.00           C  
ATOM   3169  NE  ARG   403      26.887  23.980 -43.560  1.00  0.00           N  
ATOM   3170  CZ  ARG   403      27.007  24.525 -44.777  1.00  0.00           C  
ATOM   3171  NH1 ARG   403      26.032  25.368 -45.151  1.00  0.00           N  
ATOM   3172  NH2 ARG   403      28.050  24.208 -45.552  1.00  0.00           N  
ATOM   3173  N   MET   404      22.902  20.603 -40.373  1.00  0.00              
ATOM   3174  CA  MET   404      21.869  20.618 -39.366  1.00  0.00              
ATOM   3175  CB  MET   404      20.501  20.333 -39.967  1.00  0.00              
ATOM   3176  C   MET   404      22.078  19.645 -38.177  1.00  0.00              
ATOM   3177  O   MET   404      21.750  19.960 -37.037  1.00  0.00              
ATOM   3178  CG  MET   404      20.093  21.325 -41.037  1.00  0.00           C  
ATOM   3179  SD  MET   404      18.574  20.746 -41.866  1.00  0.00           S  
ATOM   3180  CE  MET   404      17.481  20.993 -40.605  1.00  0.00           C  
ATOM   3181  N   LEU   405      22.667  18.482 -38.446  1.00  0.00              
ATOM   3182  CA  LEU   405      22.943  17.553 -37.394  1.00  0.00              
ATOM   3183  CB  LEU   405      23.194  16.168 -37.978  1.00  0.00              
ATOM   3184  C   LEU   405      24.152  18.055 -36.532  1.00  0.00              
ATOM   3185  O   LEU   405      24.203  17.830 -35.327  1.00  0.00              
ATOM   3186  CG  LEU   405      21.993  15.392 -38.530  1.00  0.00           C  
ATOM   3187  CD1 LEU   405      22.452  14.102 -39.191  1.00  0.00           C  
ATOM   3188  CD2 LEU   405      21.031  15.122 -37.383  1.00  0.00           C  
ATOM   3189  N   VAL   406      25.096  18.751 -37.161  1.00  0.00              
ATOM   3190  CA  VAL   406      26.195  19.274 -36.443  1.00  0.00              
ATOM   3191  CB  VAL   406      27.419  19.663 -37.280  1.00  0.00              
ATOM   3192  C   VAL   406      25.660  20.415 -35.538  1.00  0.00              
ATOM   3193  O   VAL   406      25.910  20.419 -34.337  1.00  0.00              
ATOM   3194  CG1 VAL   406      28.463  20.482 -36.491  1.00  0.00           C  
ATOM   3195  CG2 VAL   406      28.092  18.431 -37.829  1.00  0.00           C  
ATOM   3196  N   VAL   407      24.890  21.343 -36.102  1.00  0.00              
ATOM   3197  CA  VAL   407      24.301  22.376 -35.335  1.00  0.00              
ATOM   3198  CB  VAL   407      23.478  23.400 -36.123  1.00  0.00              
ATOM   3199  C   VAL   407      23.667  21.777 -34.045  1.00  0.00              
ATOM   3200  O   VAL   407      24.017  22.091 -32.899  1.00  0.00              
ATOM   3201  CG1 VAL   407      22.758  24.428 -35.224  1.00  0.00           C  
ATOM   3202  CG2 VAL   407      24.359  24.146 -37.094  1.00  0.00           C  
ATOM   3203  N   LEU   408      22.716  20.878 -34.292  1.00  0.00              
ATOM   3204  CA  LEU   408      22.046  20.252 -33.135  1.00  0.00              
ATOM   3205  CB  LEU   408      21.008  19.217 -33.548  1.00  0.00              
ATOM   3206  C   LEU   408      22.995  19.626 -32.165  1.00  0.00              
ATOM   3207  O   LEU   408      22.903  19.828 -30.955  1.00  0.00              
ATOM   3208  CG  LEU   408      19.793  19.598 -34.333  1.00  0.00           C  
ATOM   3209  CD1 LEU   408      18.813  18.422 -34.457  1.00  0.00           C  
ATOM   3210  CD2 LEU   408      19.064  20.740 -33.609  1.00  0.00           C  
ATOM   3211  N   LEU   409      23.979  18.910 -32.705  1.00  0.00              
ATOM   3212  CA  LEU   409      25.030  18.289 -31.837  1.00  0.00              
ATOM   3213  CB  LEU   409      26.117  17.557 -32.631  1.00  0.00              
ATOM   3214  C   LEU   409      25.842  19.171 -30.966  1.00  0.00              
ATOM   3215  O   LEU   409      26.404  18.694 -29.966  1.00  0.00              
ATOM   3216  CG  LEU   409      25.658  16.344 -33.441  1.00  0.00           C  
ATOM   3217  CD1 LEU   409      26.839  15.448 -33.783  1.00  0.00           C  
ATOM   3218  CD2 LEU   409      24.592  15.565 -32.687  1.00  0.00           C  
ATOM   3219  N   GLN   410      25.819  20.473 -31.247  1.00  0.00              
ATOM   3220  CA  GLN   410      26.495  21.508 -30.447  1.00  0.00              
ATOM   3221  CB  GLN   410      26.620  22.831 -31.207  1.00  0.00              
ATOM   3222  C   GLN   410      26.001  21.606 -28.956  1.00  0.00              
ATOM   3223  O   GLN   410      26.642  22.138 -28.053  1.00  0.00              
ATOM   3224  CG  GLN   410      27.547  22.751 -32.410  1.00  0.00           C  
ATOM   3225  CD  GLN   410      27.494  23.984 -33.290  1.00  0.00           C  
ATOM   3226  OE1 GLN   410      27.140  23.903 -34.467  1.00  0.00           O  
ATOM   3227  NE2 GLN   410      27.854  25.131 -32.731  1.00  0.00           N  
ATOM   3228  N   ALA   411      24.731  21.245 -28.833  1.00  0.00              
ATOM   3229  CA  ALA   411      23.809  21.355 -27.764  1.00  0.00              
ATOM   3230  CB  ALA   411      23.756  20.925 -26.296  1.00  0.00              
ATOM   3231  C   ALA   411      23.816  22.793 -27.130  1.00  0.00              
ATOM   3232  O   ALA   411      23.810  22.956 -25.917  1.00  0.00              
ATOM   3233  N   ASN   412      23.693  23.796 -27.988  1.00  0.00              
ATOM   3234  CA  ASN   412      23.799  25.155 -27.729  1.00  0.00              
ATOM   3235  CB  ASN   412      24.833  26.114 -28.332  1.00  0.00              
ATOM   3236  C   ASN   412      22.438  25.467 -28.284  1.00  0.00              
ATOM   3237  O   ASN   412      22.308  25.302 -29.501  1.00  0.00              
ATOM   3238  CG  ASN   412      26.124  26.152 -27.530  1.00  0.00           C  
ATOM   3239  OD1 ASN   412      26.251  25.472 -26.515  1.00  0.00           O  
ATOM   3240  ND2 ASN   412      27.085  26.934 -27.983  1.00  0.00           N  
ATOM   3241  N   ARG   413      21.458  25.888 -27.504  1.00  0.00              
ATOM   3242  CA  ARG   413      20.172  26.199 -28.168  1.00  0.00              
ATOM   3243  CB  ARG   413      19.184  25.034 -28.311  1.00  0.00              
ATOM   3244  C   ARG   413      19.990  27.260 -26.952  1.00  0.00              
ATOM   3245  O   ARG   413      20.115  27.053 -25.738  1.00  0.00              
ATOM   3246  CG  ARG   413      17.942  25.393 -29.112  1.00  0.00           C  
ATOM   3247  CD  ARG   413      17.098  24.171 -29.426  1.00  0.00           C  
ATOM   3248  NE  ARG   413      16.089  23.915 -28.409  1.00  0.00           N  
ATOM   3249  CZ  ARG   413      15.238  22.895 -28.448  1.00  0.00           C  
ATOM   3250  NH1 ARG   413      15.284  22.031 -29.456  1.00  0.00           N  
ATOM   3251  NH2 ARG   413      14.331  22.748 -27.493  1.00  0.00           N  
ATOM   3252  N   ASP   414      19.784  28.453 -27.489  1.00  0.00              
ATOM   3253  CA  ASP   414      19.397  29.629 -26.728  1.00  0.00              
ATOM   3254  CB  ASP   414      18.758  30.798 -27.484  1.00  0.00              
ATOM   3255  C   ASP   414      18.246  29.329 -25.617  1.00  0.00              
ATOM   3256  O   ASP   414      17.118  28.880 -25.809  1.00  0.00              
ATOM   3257  CG  ASP   414      18.806  32.036 -26.617  1.00  0.00           C  
ATOM   3258  OD1 ASP   414      17.854  32.169 -25.856  1.00  0.00           O  
ATOM   3259  OD2 ASP   414      19.764  32.799 -26.713  1.00  0.00           O  
ATOM   3260  N   PRO   415      18.700  29.623 -24.382  1.00  0.00              
ATOM   3261  CA  PRO   415      17.882  29.562 -23.244  1.00  0.00              
ATOM   3262  CB  PRO   415      18.625  30.230 -22.082  1.00  0.00              
ATOM   3263  C   PRO   415      16.454  30.146 -23.373  1.00  0.00              
ATOM   3264  O   PRO   415      16.235  31.075 -24.146  1.00  0.00              
ATOM   3265  CG  PRO   415      19.423  31.318 -22.725  1.00  0.00           C  
ATOM   3266  CD  PRO   415      19.729  30.892 -24.132  1.00  0.00           C  
ATOM   3267  N   ASP   416      15.503  29.581 -22.643  1.00  0.00              
ATOM   3268  CA  ASP   416      14.144  30.028 -22.741  1.00  0.00              
ATOM   3269  CB  ASP   416      13.154  28.895 -22.360  1.00  0.00              
ATOM   3270  C   ASP   416      13.829  31.204 -21.828  1.00  0.00              
ATOM   3271  O   ASP   416      13.345  31.056 -20.712  1.00  0.00              
ATOM   3272  CG  ASP   416      11.661  29.262 -22.583  1.00  0.00           C  
ATOM   3273  OD1 ASP   416      11.305  30.437 -22.784  1.00  0.00           O  
ATOM   3274  OD2 ASP   416      10.837  28.319 -22.588  1.00  0.00           O  
ATOM   3275  N   ALA   417      14.142  32.401 -22.277  1.00  0.00              
ATOM   3276  CA  ALA   417      13.848  33.619 -21.535  1.00  0.00              
ATOM   3277  CB  ALA   417      14.990  33.913 -20.569  1.00  0.00              
ATOM   3278  C   ALA   417      13.575  34.729 -22.785  1.00  0.00              
ATOM   3279  O   ALA   417      13.429  34.479 -23.975  1.00  0.00              
ATOM   3280  N   GLY   418      13.267  35.888 -22.249  1.00  0.00              
ATOM   3281  CA  GLY   418      12.980  36.938 -23.169  1.00  0.00              
ATOM   3282  C   GLY   418      12.312  36.542 -24.576  1.00  0.00              
ATOM   3283  O   GLY   418      12.943  36.076 -25.512  1.00  0.00              
ATOM   3284  N   ILE   419      11.022  36.840 -24.668  1.00  0.00              
ATOM   3285  CA  ILE   419      10.312  36.558 -25.848  1.00  0.00              
ATOM   3286  CB  ILE   419       8.812  36.538 -25.492  1.00  0.00              
ATOM   3287  C   ILE   419      11.056  37.339 -26.830  1.00  0.00              
ATOM   3288  O   ILE   419      12.038  36.833 -27.394  1.00  0.00              
ATOM   3289  CG1 ILE   419       8.372  37.910 -24.974  1.00  0.00           C  
ATOM   3290  CG2 ILE   419       8.556  35.485 -24.434  1.00  0.00           C  
ATOM   3291  CD1 ILE   419       6.942  37.949 -24.470  1.00  0.00           C  
ATOM   3292  N   ASP   420      10.612  38.555 -27.085  1.00  0.00              
ATOM   3293  CA  ASP   420      11.363  39.379 -28.167  1.00  0.00              
ATOM   3294  CB  ASP   420      12.824  39.637 -28.567  1.00  0.00              
ATOM   3295  C   ASP   420      10.412  39.418 -29.326  1.00  0.00              
ATOM   3296  O   ASP   420      10.835  39.058 -30.419  1.00  0.00              
ATOM   3297  CG  ASP   420      13.094  41.090 -28.913  1.00  0.00           C  
ATOM   3298  OD1 ASP   420      12.168  41.850 -29.242  1.00  0.00           O  
ATOM   3299  OD2 ASP   420      14.316  41.469 -28.832  1.00  0.00           O  
ATOM   3300  N   GLU   421       9.164  39.815 -29.161  1.00  0.00              
ATOM   3301  CA  GLU   421       8.266  39.765 -30.335  1.00  0.00              
ATOM   3302  CB  GLU   421       6.961  40.474 -29.932  1.00  0.00              
ATOM   3303  C   GLU   421       8.760  40.172 -31.643  1.00  0.00              
ATOM   3304  O   GLU   421       8.462  39.428 -32.584  1.00  0.00              
ATOM   3305  CG  GLU   421       6.271  39.765 -28.771  1.00  0.00           C  
ATOM   3306  CD  GLU   421       4.876  40.304 -28.494  1.00  0.00           C  
ATOM   3307  OE1 GLU   421       4.378  41.134 -29.283  1.00  0.00           O  
ATOM   3308  OE2 GLU   421       4.284  39.891 -27.473  1.00  0.00           O  
ATOM   3309  N   ALA   422       9.508  41.265 -31.793  1.00  0.00              
ATOM   3310  CA  ALA   422      10.143  41.721 -32.999  1.00  0.00              
ATOM   3311  CB  ALA   422      10.867  43.041 -32.765  1.00  0.00              
ATOM   3312  C   ALA   422      11.002  40.631 -33.659  1.00  0.00              
ATOM   3313  O   ALA   422      11.008  40.473 -34.888  1.00  0.00              
ATOM   3314  N   GLN   423      11.699  39.859 -32.827  1.00  0.00              
ATOM   3315  CA  GLN   423      12.521  38.777 -33.338  1.00  0.00              
ATOM   3316  CB  GLN   423      13.488  38.298 -32.249  1.00  0.00              
ATOM   3317  C   GLN   423      11.634  37.604 -33.747  1.00  0.00              
ATOM   3318  O   GLN   423      11.993  36.901 -34.686  1.00  0.00              
ATOM   3319  CG  GLN   423      14.439  39.407 -31.784  1.00  0.00           C  
ATOM   3320  CD  GLN   423      15.378  38.978 -30.674  1.00  0.00           C  
ATOM   3321  OE1 GLN   423      16.204  38.078 -30.851  1.00  0.00           O  
ATOM   3322  NE2 GLN   423      15.261  39.624 -29.518  1.00  0.00           N  
ATOM   3323  N   VAL   424      10.467  37.421 -33.132  1.00  0.00              
ATOM   3324  CA  VAL   424       9.543  36.422 -33.505  1.00  0.00              
ATOM   3325  CB  VAL   424       8.454  36.069 -32.487  1.00  0.00              
ATOM   3326  C   VAL   424       9.104  36.849 -34.962  1.00  0.00              
ATOM   3327  O   VAL   424       9.223  36.100 -35.942  1.00  0.00              
ATOM   3328  CG1 VAL   424       7.332  35.185 -33.074  1.00  0.00           C  
ATOM   3329  CG2 VAL   424       9.054  35.357 -31.301  1.00  0.00           C  
ATOM   3330  N   GLU   425       8.593  38.076 -35.046  1.00  0.00              
ATOM   3331  CA  GLU   425       8.172  38.565 -36.327  1.00  0.00              
ATOM   3332  CB  GLU   425       7.655  39.992 -36.180  1.00  0.00              
ATOM   3333  C   GLU   425       9.207  38.352 -37.391  1.00  0.00              
ATOM   3334  O   GLU   425       8.919  37.783 -38.436  1.00  0.00              
ATOM   3335  CG  GLU   425       6.291  40.045 -35.515  1.00  0.00           C  
ATOM   3336  CD  GLU   425       5.832  41.479 -35.354  1.00  0.00           C  
ATOM   3337  OE1 GLU   425       6.630  42.305 -34.860  1.00  0.00           O  
ATOM   3338  OE2 GLU   425       4.665  41.780 -35.707  1.00  0.00           O  
ATOM   3339  N   GLN   426      10.408  38.859 -37.139  1.00  0.00              
ATOM   3340  CA  GLN   426      11.545  38.718 -38.070  1.00  0.00              
ATOM   3341  CB  GLN   426      12.816  39.297 -37.460  1.00  0.00              
ATOM   3342  C   GLN   426      11.764  37.276 -38.522  1.00  0.00              
ATOM   3343  O   GLN   426      11.706  36.977 -39.718  1.00  0.00              
ATOM   3344  CG  GLN   426      12.701  40.756 -37.041  1.00  0.00           C  
ATOM   3345  CD  GLN   426      13.988  41.274 -36.441  1.00  0.00           C  
ATOM   3346  OE1 GLN   426      14.503  40.723 -35.466  1.00  0.00           O  
ATOM   3347  NE2 GLN   426      14.518  42.338 -37.020  1.00  0.00           N  
ATOM   3348  N   ASP   427      11.948  36.375 -37.567  1.00  0.00              
ATOM   3349  CA  ASP   427      12.163  34.975 -37.866  1.00  0.00              
ATOM   3350  CB  ASP   427      12.783  34.304 -36.636  1.00  0.00              
ATOM   3351  C   ASP   427      11.083  34.386 -38.659  1.00  0.00              
ATOM   3352  O   ASP   427      11.398  33.739 -39.665  1.00  0.00              
ATOM   3353  CG  ASP   427      14.166  34.840 -36.332  1.00  0.00           C  
ATOM   3354  OD1 ASP   427      14.681  35.695 -37.081  1.00  0.00           O  
ATOM   3355  OD2 ASP   427      14.714  34.426 -35.294  1.00  0.00           O  
ATOM   3356  N   ALA   428       9.817  34.566 -38.282  1.00  0.00              
ATOM   3357  CA  ALA   428       8.652  34.076 -39.008  1.00  0.00              
ATOM   3358  CB  ALA   428       7.375  34.413 -38.248  1.00  0.00              
ATOM   3359  C   ALA   428       8.846  34.524 -40.533  1.00  0.00              
ATOM   3360  O   ALA   428       8.854  33.703 -41.444  1.00  0.00              
ATOM   3361  N   GLN   429       8.984  35.829 -40.758  1.00  0.00              
ATOM   3362  CA  GLN   429       9.177  36.286 -42.054  1.00  0.00              
ATOM   3363  CB  GLN   429       8.784  37.773 -42.087  1.00  0.00              
ATOM   3364  C   GLN   429      10.266  35.528 -42.796  1.00  0.00              
ATOM   3365  O   GLN   429      10.132  35.015 -43.905  1.00  0.00              
ATOM   3366  CG  GLN   429       9.604  38.692 -41.204  1.00  0.00           C  
ATOM   3367  CD  GLN   429       8.964  40.063 -41.021  1.00  0.00           C  
ATOM   3368  OE1 GLN   429       9.658  41.080 -40.945  1.00  0.00           O  
ATOM   3369  NE2 GLN   429       7.635  40.094 -40.934  1.00  0.00           N  
ATOM   3370  N   ALA   430      11.401  35.465 -42.102  1.00  0.00              
ATOM   3371  CA  ALA   430      12.577  34.760 -42.796  1.00  0.00              
ATOM   3372  CB  ALA   430      13.850  34.827 -41.958  1.00  0.00              
ATOM   3373  C   ALA   430      12.080  33.329 -43.279  1.00  0.00              
ATOM   3374  O   ALA   430      12.189  32.964 -44.445  1.00  0.00              
ATOM   3375  N   LEU   431      11.539  32.551 -42.343  1.00  0.00              
ATOM   3376  CA  LEU   431      11.056  31.279 -42.706  1.00  0.00              
ATOM   3377  CB  LEU   431      10.540  30.583 -41.452  1.00  0.00              
ATOM   3378  C   LEU   431      10.145  31.327 -43.942  1.00  0.00              
ATOM   3379  O   LEU   431      10.274  30.627 -44.945  1.00  0.00              
ATOM   3380  CG  LEU   431      11.557  30.196 -40.373  1.00  0.00           C  
ATOM   3381  CD1 LEU   431      10.848  29.642 -39.148  1.00  0.00           C  
ATOM   3382  CD2 LEU   431      12.522  29.181 -40.968  1.00  0.00           C  
ATOM   3383  N   PHE   432       9.171  32.225 -43.809  1.00  0.00              
ATOM   3384  CA  PHE   432       8.179  32.301 -44.969  1.00  0.00              
ATOM   3385  CB  PHE   432       7.231  33.462 -44.661  1.00  0.00              
ATOM   3386  C   PHE   432       8.928  32.475 -46.316  1.00  0.00              
ATOM   3387  O   PHE   432       8.747  31.757 -47.309  1.00  0.00              
ATOM   3388  CG  PHE   432       6.104  33.618 -45.649  1.00  0.00           C  
ATOM   3389  CD1 PHE   432       5.059  32.708 -45.693  1.00  0.00           C  
ATOM   3390  CD2 PHE   432       6.120  34.666 -46.563  1.00  0.00           C  
ATOM   3391  CE1 PHE   432       4.034  32.830 -46.631  1.00  0.00           C  
ATOM   3392  CE2 PHE   432       5.103  34.801 -47.507  1.00  0.00           C  
ATOM   3393  CZ  PHE   432       4.058  33.881 -47.543  1.00  0.00           C  
ATOM   3394  N   GLN   433       9.811  33.472 -46.294  1.00  0.00              
ATOM   3395  CA  GLN   433      10.581  33.729 -47.544  1.00  0.00              
ATOM   3396  CB  GLN   433      11.419  34.997 -47.346  1.00  0.00              
ATOM   3397  C   GLN   433      11.384  32.410 -47.930  1.00  0.00              
ATOM   3398  O   GLN   433      11.338  31.915 -49.051  1.00  0.00              
ATOM   3399  CG  GLN   433      10.559  36.217 -46.994  1.00  0.00           C  
ATOM   3400  CD  GLN   433      11.364  37.478 -46.747  1.00  0.00           C  
ATOM   3401  OE1 GLN   433      12.052  37.979 -47.640  1.00  0.00           O  
ATOM   3402  NE2 GLN   433      11.280  38.003 -45.529  1.00  0.00           N  
ATOM   3403  N   ALA   434      12.114  31.878 -46.952  1.00  0.00              
ATOM   3404  CA  ALA   434      12.841  30.692 -47.224  1.00  0.00              
ATOM   3405  CB  ALA   434      13.572  30.274 -45.965  1.00  0.00              
ATOM   3406  C   ALA   434      12.012  29.442 -47.666  1.00  0.00              
ATOM   3407  O   ALA   434      12.503  28.503 -48.300  1.00  0.00              
ATOM   3408  N   GLY   435      10.778  29.422 -47.171  1.00  0.00              
ATOM   3409  CA  GLY   435       9.926  28.270 -47.492  1.00  0.00              
ATOM   3410  C   GLY   435       8.740  29.283 -48.111  1.00  0.00              
ATOM   3411  O   GLY   435       8.369  30.409 -47.792  1.00  0.00              
ATOM   3412  N   GLU   436       8.499  28.635 -49.227  1.00  0.00              
ATOM   3413  CA  GLU   436       7.452  29.402 -50.145  1.00  0.00              
ATOM   3414  CB  GLU   436       6.351  30.446 -49.946  1.00  0.00              
ATOM   3415  C   GLU   436       8.109  30.040 -51.378  1.00  0.00              
ATOM   3416  O   GLU   436       7.445  30.136 -52.409  1.00  0.00              
ATOM   3417  CG  GLU   436       5.406  30.155 -48.790  1.00  0.00           C  
ATOM   3418  CD  GLU   436       4.250  31.138 -48.732  1.00  0.00           C  
ATOM   3419  OE1 GLU   436       4.499  32.359 -48.672  1.00  0.00           O  
ATOM   3420  OE2 GLU   436       3.086  30.690 -48.750  1.00  0.00           O  
ATOM   3421  N   LEU   437       9.408  30.184 -51.260  1.00  0.00              
ATOM   3422  CA  LEU   437      10.471  30.582 -52.128  1.00  0.00              
ATOM   3423  CB  LEU   437      11.508  31.471 -51.427  1.00  0.00              
ATOM   3424  C   LEU   437      10.551  29.671 -53.397  1.00  0.00              
ATOM   3425  O   LEU   437       9.555  29.132 -53.888  1.00  0.00              
ATOM   3426  CG  LEU   437      10.922  32.699 -50.722  1.00  0.00           C  
ATOM   3427  CD1 LEU   437      12.016  33.478 -50.007  1.00  0.00           C  
ATOM   3428  CD2 LEU   437      10.235  33.581 -51.758  1.00  0.00           C  
ATOM   3429  N   LYS   438      11.774  29.553 -53.904  1.00  0.00              
ATOM   3430  CA  LYS   438      12.061  28.759 -55.058  1.00  0.00              
ATOM   3431  CB  LYS   438      13.575  28.736 -55.413  1.00  0.00              
ATOM   3432  C   LYS   438      11.688  27.281 -54.899  1.00  0.00              
ATOM   3433  O   LYS   438      11.574  26.515 -55.851  1.00  0.00              
ATOM   3434  CG  LYS   438      14.146  30.095 -55.787  1.00  0.00           C  
ATOM   3435  CD  LYS   438      13.260  30.725 -56.859  1.00  0.00           C  
ATOM   3436  CE  LYS   438      13.357  32.247 -56.847  1.00  0.00           C  
ATOM   3437  NZ  LYS   438      12.644  32.763 -58.004  1.00  0.00           N  
ATOM   3438  N   TRP   439      11.619  26.880 -53.635  1.00  0.00              
ATOM   3439  CA  TRP   439      11.349  25.509 -53.222  1.00  0.00              
ATOM   3440  CB  TRP   439      10.700  24.264 -53.830  1.00  0.00              
ATOM   3441  C   TRP   439      12.696  25.092 -52.604  1.00  0.00              
ATOM   3442  O   TRP   439      12.726  24.418 -51.573  1.00  0.00              
ATOM   3443  CG  TRP   439       9.205  24.376 -53.901  1.00  0.00           C  
ATOM   3444  CD1 TRP   439       8.437  24.468 -55.027  1.00  0.00           C  
ATOM   3445  CD2 TRP   439       8.298  24.401 -52.791  1.00  0.00           C  
ATOM   3446  NE1 TRP   439       7.105  24.543 -54.685  1.00  0.00           N  
ATOM   3447  CE2 TRP   439       6.994  24.504 -53.320  1.00  0.00           C  
ATOM   3448  CE3 TRP   439       8.464  24.344 -51.401  1.00  0.00           C  
ATOM   3449  CZ2 TRP   439       5.858  24.549 -52.506  1.00  0.00           C  
ATOM   3450  CZ3 TRP   439       7.332  24.389 -50.591  1.00  0.00           C  
ATOM   3451  CH2 TRP   439       6.046  24.490 -51.149  1.00  0.00           C  
ATOM   3452  N   GLY   440      13.787  25.408 -53.279  1.00  0.00              
ATOM   3453  CA  GLY   440      15.095  25.053 -52.782  1.00  0.00              
ATOM   3454  C   GLY   440      15.844  26.352 -52.424  1.00  0.00              
ATOM   3455  O   GLY   440      16.719  26.779 -53.179  1.00  0.00              
ATOM   3456  N   THR   441      15.517  26.965 -51.291  1.00  0.00              
ATOM   3457  CA  THR   441      16.105  28.181 -50.876  1.00  0.00              
ATOM   3458  CB  THR   441      14.995  29.215 -50.790  1.00  0.00              
ATOM   3459  C   THR   441      17.065  28.071 -49.761  1.00  0.00              
ATOM   3460  O   THR   441      18.000  27.332 -50.088  1.00  0.00              
ATOM   3461  OG1 THR   441      14.107  28.833 -49.732  1.00  0.00           O  
ATOM   3462  CG2 THR   441      14.219  29.273 -52.097  1.00  0.00           C  
ATOM   3463  N   ASP   442      17.203  29.086 -48.907  1.00  0.00              
ATOM   3464  CA  ASP   442      18.180  29.596 -48.024  1.00  0.00              
ATOM   3465  CB  ASP   442      17.692  30.576 -46.949  1.00  0.00              
ATOM   3466  C   ASP   442      18.022  28.648 -46.842  1.00  0.00              
ATOM   3467  O   ASP   442      17.391  28.875 -45.826  1.00  0.00              
ATOM   3468  CG  ASP   442      17.326  31.932 -47.516  1.00  0.00           C  
ATOM   3469  OD1 ASP   442      17.877  32.322 -48.572  1.00  0.00           O  
ATOM   3470  OD2 ASP   442      16.482  32.613 -46.898  1.00  0.00           O  
ATOM   3471  N   GLU   443      18.651  27.523 -47.135  1.00  0.00              
ATOM   3472  CA  GLU   443      18.797  26.365 -46.121  1.00  0.00              
ATOM   3473  CB  GLU   443      19.442  25.081 -46.582  1.00  0.00              
ATOM   3474  C   GLU   443      19.598  26.823 -44.902  1.00  0.00              
ATOM   3475  O   GLU   443      19.269  26.490 -43.765  1.00  0.00              
ATOM   3476  CG  GLU   443      18.842  24.382 -47.781  1.00  0.00           C  
ATOM   3477  CD  GLU   443      19.218  25.008 -49.097  1.00  0.00           C  
ATOM   3478  OE1 GLU   443      19.979  25.985 -49.150  1.00  0.00           O  
ATOM   3479  OE2 GLU   443      18.737  24.582 -50.141  1.00  0.00           O  
ATOM   3480  N   GLU   444      20.632  27.625 -45.149  1.00  0.00              
ATOM   3481  CA  GLU   444      21.430  28.176 -44.065  1.00  0.00              
ATOM   3482  CB  GLU   444      22.460  29.134 -44.655  1.00  0.00              
ATOM   3483  C   GLU   444      20.702  29.044 -43.096  1.00  0.00              
ATOM   3484  O   GLU   444      21.066  29.069 -41.927  1.00  0.00              
ATOM   3485  CG  GLU   444      23.533  28.472 -45.548  1.00  0.00           C  
ATOM   3486  CD  GLU   444      24.531  27.779 -44.635  1.00  0.00           C  
ATOM   3487  OE1 GLU   444      25.205  28.483 -43.842  1.00  0.00           O  
ATOM   3488  OE2 GLU   444      24.592  26.531 -44.677  1.00  0.00           O  
ATOM   3489  N   LYS   445      19.702  29.780 -43.569  1.00  0.00              
ATOM   3490  CA  LYS   445      18.851  30.640 -42.754  1.00  0.00              
ATOM   3491  CB  LYS   445      18.185  31.631 -43.669  1.00  0.00              
ATOM   3492  C   LYS   445      17.911  29.852 -41.846  1.00  0.00              
ATOM   3493  O   LYS   445      17.703  30.175 -40.676  1.00  0.00              
ATOM   3494  CG  LYS   445      17.454  32.818 -43.077  1.00  0.00           C  
ATOM   3495  CD  LYS   445      16.738  33.589 -44.206  1.00  0.00           C  
ATOM   3496  CE  LYS   445      17.684  34.192 -45.228  1.00  0.00           C  
ATOM   3497  NZ  LYS   445      17.092  34.261 -46.587  1.00  0.00           N  
ATOM   3498  N   PHE   446      17.351  28.778 -42.414  1.00  0.00              
ATOM   3499  CA  PHE   446      16.429  27.938 -41.627  1.00  0.00              
ATOM   3500  CB  PHE   446      15.587  27.040 -42.567  1.00  0.00              
ATOM   3501  C   PHE   446      17.177  27.154 -40.618  1.00  0.00              
ATOM   3502  O   PHE   446      16.751  27.167 -39.457  1.00  0.00              
ATOM   3503  CG  PHE   446      14.504  27.819 -43.284  1.00  0.00           C  
ATOM   3504  CD1 PHE   446      13.618  28.668 -42.613  1.00  0.00           C  
ATOM   3505  CD2 PHE   446      14.355  27.707 -44.666  1.00  0.00           C  
ATOM   3506  CE1 PHE   446      12.623  29.402 -43.261  1.00  0.00           C  
ATOM   3507  CE2 PHE   446      13.400  28.460 -45.339  1.00  0.00           C  
ATOM   3508  CZ  PHE   446      12.500  29.281 -44.642  1.00  0.00           C  
ATOM   3509  N   ILE   447      18.270  26.482 -40.980  1.00  0.00              
ATOM   3510  CA  ILE   447      19.138  25.763 -40.088  1.00  0.00              
ATOM   3511  CB  ILE   447      20.349  25.099 -40.818  1.00  0.00              
ATOM   3512  C   ILE   447      19.405  26.536 -38.812  1.00  0.00              
ATOM   3513  O   ILE   447      19.089  26.079 -37.716  1.00  0.00              
ATOM   3514  CG1 ILE   447      21.292  26.159 -41.391  1.00  0.00           C  
ATOM   3515  CG2 ILE   447      19.857  24.143 -41.902  1.00  0.00           C  
ATOM   3516  CD1 ILE   447      22.482  25.582 -42.140  1.00  0.00           C  
ATOM   3517  N   THR   448      19.931  27.744 -38.966  1.00  0.00              
ATOM   3518  CA  THR   448      20.244  28.623 -37.844  1.00  0.00              
ATOM   3519  CB  THR   448      20.819  29.978 -38.294  1.00  0.00              
ATOM   3520  C   THR   448      19.015  28.933 -36.918  1.00  0.00              
ATOM   3521  O   THR   448      19.118  28.901 -35.689  1.00  0.00              
ATOM   3522  OG1 THR   448      21.992  29.756 -39.082  1.00  0.00           O  
ATOM   3523  CG2 THR   448      21.251  30.767 -37.051  1.00  0.00           C  
ATOM   3524  N   ILE   449      17.871  29.196 -37.533  1.00  0.00              
ATOM   3525  CA  ILE   449      16.693  29.485 -36.804  1.00  0.00              
ATOM   3526  CB  ILE   449      15.767  30.472 -37.550  1.00  0.00              
ATOM   3527  C   ILE   449      16.185  28.231 -36.010  1.00  0.00              
ATOM   3528  O   ILE   449      15.925  28.207 -34.804  1.00  0.00              
ATOM   3529  CG1 ILE   449      15.222  29.827 -38.830  1.00  0.00           C  
ATOM   3530  CG2 ILE   449      16.545  31.758 -37.885  1.00  0.00           C  
ATOM   3531  CD1 ILE   449      14.067  30.608 -39.472  1.00  0.00           C  
ATOM   3532  N   PHE   450      16.081  27.161 -36.785  1.00  0.00              
ATOM   3533  CA  PHE   450      15.530  25.927 -36.150  1.00  0.00              
ATOM   3534  CB  PHE   450      14.879  25.059 -37.228  1.00  0.00              
ATOM   3535  C   PHE   450      16.523  25.179 -35.258  1.00  0.00              
ATOM   3536  O   PHE   450      16.107  24.463 -34.334  1.00  0.00              
ATOM   3537  CG  PHE   450      13.534  25.655 -37.681  1.00  0.00           C  
ATOM   3538  CD1 PHE   450      12.383  25.350 -36.974  1.00  0.00           C  
ATOM   3539  CD2 PHE   450      13.459  26.506 -38.764  1.00  0.00           C  
ATOM   3540  CE1 PHE   450      11.154  25.896 -37.356  1.00  0.00           C  
ATOM   3541  CE2 PHE   450      12.239  27.056 -39.140  1.00  0.00           C  
ATOM   3542  CZ  PHE   450      11.073  26.736 -38.445  1.00  0.00           C  
ATOM   3543  N   GLY   451      17.827  25.345 -35.494  1.00  0.00              
ATOM   3544  CA  GLY   451      18.830  24.734 -34.692  1.00  0.00              
ATOM   3545  C   GLY   451      19.194  25.534 -33.407  1.00  0.00              
ATOM   3546  O   GLY   451      19.459  24.981 -32.351  1.00  0.00              
ATOM   3547  N   THR   452      19.285  26.850 -33.574  1.00  0.00              
ATOM   3548  CA  THR   452      19.679  27.647 -32.404  1.00  0.00              
ATOM   3549  CB  THR   452      20.818  28.598 -32.849  1.00  0.00              
ATOM   3550  C   THR   452      18.736  28.444 -31.444  1.00  0.00              
ATOM   3551  O   THR   452      19.055  28.903 -30.348  1.00  0.00              
ATOM   3552  OG1 THR   452      20.408  29.483 -33.888  1.00  0.00           O  
ATOM   3553  CG2 THR   452      21.961  27.763 -33.395  1.00  0.00           C  
ATOM   3554  N   ARG   453      17.546  28.668 -32.009  1.00  0.00              
ATOM   3555  CA  ARG   453      16.624  29.551 -31.188  1.00  0.00              
ATOM   3556  CB  ARG   453      15.769  30.218 -32.268  1.00  0.00              
ATOM   3557  C   ARG   453      15.821  28.636 -30.091  1.00  0.00              
ATOM   3558  O   ARG   453      15.367  27.506 -30.273  1.00  0.00              
ATOM   3559  CG  ARG   453      16.597  31.094 -33.219  1.00  0.00           C  
ATOM   3560  CD  ARG   453      15.790  31.489 -34.448  1.00  0.00           C  
ATOM   3561  NE  ARG   453      15.905  32.914 -34.762  1.00  0.00           N  
ATOM   3562  CZ  ARG   453      17.036  33.537 -35.091  1.00  0.00           C  
ATOM   3563  NH1 ARG   453      18.187  32.870 -35.156  1.00  0.00           N  
ATOM   3564  NH2 ARG   453      17.011  34.836 -35.371  1.00  0.00           N  
ATOM   3565  N   SER   454      15.721  29.268 -28.929  1.00  0.00              
ATOM   3566  CA  SER   454      15.022  28.698 -27.850  1.00  0.00              
ATOM   3567  CB  SER   454      14.772  29.623 -26.689  1.00  0.00              
ATOM   3568  C   SER   454      13.700  28.135 -28.238  1.00  0.00              
ATOM   3569  O   SER   454      13.032  28.536 -29.185  1.00  0.00              
ATOM   3570  OG  SER   454      13.702  30.506 -26.904  1.00  0.00           O  
ATOM   3571  N   VAL   455      13.350  27.039 -27.536  1.00  0.00              
ATOM   3572  CA  VAL   455      12.132  26.234 -27.721  1.00  0.00              
ATOM   3573  CB  VAL   455      12.004  24.968 -26.803  1.00  0.00              
ATOM   3574  C   VAL   455      10.849  27.187 -27.703  1.00  0.00              
ATOM   3575  O   VAL   455       9.962  27.188 -28.543  1.00  0.00              
ATOM   3576  CG1 VAL   455      10.633  24.290 -26.876  1.00  0.00           C  
ATOM   3577  CG2 VAL   455      12.936  23.913 -27.376  1.00  0.00           C  
ATOM   3578  N   SER   456      10.800  27.927 -26.595  1.00  0.00              
ATOM   3579  CA  SER   456       9.657  28.822 -26.449  1.00  0.00              
ATOM   3580  CB  SER   456       9.768  29.612 -25.147  1.00  0.00              
ATOM   3581  C   SER   456       9.576  29.935 -27.526  1.00  0.00              
ATOM   3582  O   SER   456       8.494  30.340 -27.940  1.00  0.00              
ATOM   3583  OG  SER   456       9.726  28.756 -24.022  1.00  0.00           O  
ATOM   3584  N   HIS   457      10.731  30.386 -28.012  1.00  0.00              
ATOM   3585  CA  HIS   457      10.740  31.367 -29.055  1.00  0.00              
ATOM   3586  CB  HIS   457      12.238  31.705 -29.267  1.00  0.00              
ATOM   3587  C   HIS   457      10.204  30.745 -30.310  1.00  0.00              
ATOM   3588  O   HIS   457       9.278  31.281 -30.911  1.00  0.00              
ATOM   3589  CG  HIS   457      12.543  32.706 -30.342  1.00  0.00           C  
ATOM   3590  ND1 HIS   457      13.829  33.212 -30.543  1.00  0.00           N  
ATOM   3591  CD2 HIS   457      11.792  33.302 -31.285  1.00  0.00           C  
ATOM   3592  CE1 HIS   457      13.831  34.056 -31.542  1.00  0.00           C  
ATOM   3593  NE2 HIS   457      12.612  34.129 -32.001  1.00  0.00           N  
ATOM   3594  N   LEU   458      10.713  29.572 -30.665  1.00  0.00              
ATOM   3595  CA  LEU   458      10.287  28.806 -31.826  1.00  0.00              
ATOM   3596  CB  LEU   458      11.128  27.546 -31.931  1.00  0.00              
ATOM   3597  C   LEU   458       8.854  28.585 -31.828  1.00  0.00              
ATOM   3598  O   LEU   458       8.253  28.984 -32.831  1.00  0.00              
ATOM   3599  CG  LEU   458      12.557  27.540 -32.320  1.00  0.00           C  
ATOM   3600  CD1 LEU   458      13.034  26.084 -32.595  1.00  0.00           C  
ATOM   3601  CD2 LEU   458      12.702  28.386 -33.587  1.00  0.00           C  
ATOM   3602  N   ARG   459       8.237  28.017 -30.792  1.00  0.00              
ATOM   3603  CA  ARG   459       6.818  27.831 -30.621  1.00  0.00              
ATOM   3604  CB  ARG   459       6.464  27.559 -29.154  1.00  0.00              
ATOM   3605  C   ARG   459       5.996  29.082 -31.048  1.00  0.00              
ATOM   3606  O   ARG   459       4.958  28.989 -31.718  1.00  0.00              
ATOM   3607  CG  ARG   459       5.065  26.968 -28.902  1.00  0.00           C  
ATOM   3608  CD  ARG   459       4.902  26.772 -27.391  1.00  0.00           C  
ATOM   3609  NE  ARG   459       3.523  26.519 -26.970  1.00  0.00           N  
ATOM   3610  CZ  ARG   459       3.079  25.265 -26.844  1.00  0.00           C  
ATOM   3611  NH1 ARG   459       3.897  24.262 -27.139  1.00  0.00           N  
ATOM   3612  NH2 ARG   459       1.850  24.988 -26.453  1.00  0.00           N  
ATOM   3613  N   LYS   460       6.499  30.249 -30.650  1.00  0.00              
ATOM   3614  CA  LYS   460       5.816  31.477 -30.998  1.00  0.00              
ATOM   3615  CB  LYS   460       6.272  32.699 -30.227  1.00  0.00              
ATOM   3616  C   LYS   460       6.091  31.830 -32.483  1.00  0.00              
ATOM   3617  O   LYS   460       5.232  32.419 -33.131  1.00  0.00              
ATOM   3618  CG  LYS   460       5.744  32.896 -28.815  1.00  0.00           C  
ATOM   3619  CD  LYS   460       6.735  33.754 -28.029  1.00  0.00           C  
ATOM   3620  CE  LYS   460       6.063  34.682 -27.031  1.00  0.00           C  
ATOM   3621  NZ  LYS   460       7.032  35.813 -26.734  1.00  0.00           N  
ATOM   3622  N   VAL   461       7.237  31.429 -33.030  1.00  0.00              
ATOM   3623  CA  VAL   461       7.528  31.617 -34.387  1.00  0.00              
ATOM   3624  CB  VAL   461       9.000  31.477 -34.788  1.00  0.00              
ATOM   3625  C   VAL   461       6.558  30.740 -35.231  1.00  0.00              
ATOM   3626  O   VAL   461       5.895  31.249 -36.129  1.00  0.00              
ATOM   3627  CG1 VAL   461       9.218  31.458 -36.316  1.00  0.00           C  
ATOM   3628  CG2 VAL   461       9.813  32.603 -34.201  1.00  0.00           C  
ATOM   3629  N   PHE   462       6.443  29.453 -34.911  1.00  0.00              
ATOM   3630  CA  PHE   462       5.529  28.609 -35.568  1.00  0.00              
ATOM   3631  CB  PHE   462       5.532  27.220 -34.903  1.00  0.00              
ATOM   3632  C   PHE   462       4.104  29.291 -35.680  1.00  0.00              
ATOM   3633  O   PHE   462       3.555  29.477 -36.761  1.00  0.00              
ATOM   3634  CG  PHE   462       5.317  26.075 -35.867  1.00  0.00           C  
ATOM   3635  CD1 PHE   462       4.123  25.942 -36.559  1.00  0.00           C  
ATOM   3636  CD2 PHE   462       6.326  25.150 -36.106  1.00  0.00           C  
ATOM   3637  CE1 PHE   462       3.939  24.910 -37.481  1.00  0.00           C  
ATOM   3638  CE2 PHE   462       6.148  24.119 -37.020  1.00  0.00           C  
ATOM   3639  CZ  PHE   462       4.952  24.001 -37.711  1.00  0.00           C  
ATOM   3640  N   ASP   463       3.541  29.656 -34.529  1.00  0.00              
ATOM   3641  CA  ASP   463       2.278  30.296 -34.556  1.00  0.00              
ATOM   3642  CB  ASP   463       1.876  30.651 -33.126  1.00  0.00              
ATOM   3643  C   ASP   463       2.176  31.574 -35.449  1.00  0.00              
ATOM   3644  O   ASP   463       1.171  31.845 -36.098  1.00  0.00              
ATOM   3645  CG  ASP   463       1.780  29.498 -32.155  1.00  0.00           C  
ATOM   3646  OD1 ASP   463       1.749  28.325 -32.581  1.00  0.00           O  
ATOM   3647  OD2 ASP   463       1.720  29.779 -30.937  1.00  0.00           O  
ATOM   3648  N   LYS   464       3.264  32.340 -35.478  1.00  0.00              
ATOM   3649  CA  LYS   464       3.243  33.534 -36.296  1.00  0.00              
ATOM   3650  CB  LYS   464       4.272  34.574 -35.885  1.00  0.00              
ATOM   3651  C   LYS   464       3.299  33.097 -37.735  1.00  0.00              
ATOM   3652  O   LYS   464       2.559  33.575 -38.593  1.00  0.00              
ATOM   3653  CG  LYS   464       3.943  35.177 -34.513  1.00  0.00           C  
ATOM   3654  CD  LYS   464       4.839  36.350 -34.208  1.00  0.00           C  
ATOM   3655  CE  LYS   464       4.632  36.966 -32.831  1.00  0.00           C  
ATOM   3656  NZ  LYS   464       5.950  37.290 -32.200  1.00  0.00           N  
ATOM   3657  N   TYR   465       4.175  32.128 -37.995  1.00  0.00              
ATOM   3658  CA  TYR   465       4.299  31.604 -39.395  1.00  0.00              
ATOM   3659  CB  TYR   465       5.249  30.400 -39.375  1.00  0.00              
ATOM   3660  C   TYR   465       2.850  31.278 -39.944  1.00  0.00              
ATOM   3661  O   TYR   465       2.436  31.782 -40.983  1.00  0.00              
ATOM   3662  CG  TYR   465       5.823  30.045 -40.724  1.00  0.00           C  
ATOM   3663  CD1 TYR   465       6.443  31.023 -41.521  1.00  0.00           C  
ATOM   3664  CD2 TYR   465       5.767  28.732 -41.206  1.00  0.00           C  
ATOM   3665  CE1 TYR   465       6.995  30.710 -42.754  1.00  0.00           C  
ATOM   3666  CE2 TYR   465       6.322  28.400 -42.452  1.00  0.00           C  
ATOM   3667  CZ  TYR   465       6.935  29.405 -43.211  1.00  0.00           C  
ATOM   3668  OH  TYR   465       7.518  29.076 -44.398  1.00  0.00           O  
ATOM   3669  N   MET   466       2.109  30.439 -39.222  1.00  0.00              
ATOM   3670  CA  MET   466       0.805  30.129 -39.630  1.00  0.00              
ATOM   3671  CB  MET   466       0.125  29.274 -38.559  1.00  0.00              
ATOM   3672  C   MET   466      -0.145  31.324 -39.885  1.00  0.00              
ATOM   3673  O   MET   466      -1.051  31.338 -40.716  1.00  0.00              
ATOM   3674  CG  MET   466       0.755  27.905 -38.463  1.00  0.00           C  
ATOM   3675  SD  MET   466       0.241  26.911 -37.070  1.00  0.00           S  
ATOM   3676  CE  MET   466      -1.360  26.307 -37.669  1.00  0.00           C  
ATOM   3677  N   THR   467       0.117  32.356 -39.085  1.00  0.00              
ATOM   3678  CA  THR   467      -0.795  33.552 -39.229  1.00  0.00              
ATOM   3679  CB  THR   467      -0.569  34.562 -38.071  1.00  0.00              
ATOM   3680  C   THR   467      -0.436  34.171 -40.593  1.00  0.00              
ATOM   3681  O   THR   467      -1.296  34.417 -41.436  1.00  0.00              
ATOM   3682  OG1 THR   467      -0.968  33.890 -36.859  1.00  0.00           O  
ATOM   3683  CG2 THR   467      -1.543  35.744 -38.177  1.00  0.00           C  
ATOM   3684  N   ILE   468       0.865  34.387 -40.803  1.00  0.00              
ATOM   3685  CA  ILE   468       1.274  35.022 -42.057  1.00  0.00              
ATOM   3686  CB  ILE   468       2.788  35.281 -41.950  1.00  0.00              
ATOM   3687  C   ILE   468       1.005  34.208 -43.399  1.00  0.00              
ATOM   3688  O   ILE   468       0.492  34.672 -44.414  1.00  0.00              
ATOM   3689  CG1 ILE   468       3.064  36.189 -40.746  1.00  0.00           C  
ATOM   3690  CG2 ILE   468       3.323  35.879 -43.244  1.00  0.00           C  
ATOM   3691  CD1 ILE   468       4.525  36.251 -40.341  1.00  0.00           C  
ATOM   3692  N   SER   469       1.425  32.949 -43.316  1.00  0.00              
ATOM   3693  CA  SER   469       1.303  32.170 -44.569  1.00  0.00              
ATOM   3694  CB  SER   469       2.482  31.182 -44.574  1.00  0.00              
ATOM   3695  C   SER   469       0.482  31.049 -43.848  1.00  0.00              
ATOM   3696  O   SER   469       0.872  30.298 -42.949  1.00  0.00              
ATOM   3697  OG  SER   469       2.264  30.136 -43.629  1.00  0.00           O  
ATOM   3698  N   GLY   470      -0.782  31.122 -44.262  1.00  0.00              
ATOM   3699  CA  GLY   470      -1.894  30.229 -43.898  1.00  0.00              
ATOM   3700  C   GLY   470      -1.548  28.785 -44.206  1.00  0.00              
ATOM   3701  O   GLY   470      -2.075  28.103 -45.084  1.00  0.00              
ATOM   3702  N   PHE   471      -0.580  28.337 -43.413  1.00  0.00              
ATOM   3703  CA  PHE   471       0.014  26.968 -43.489  1.00  0.00              
ATOM   3704  CB  PHE   471       1.074  26.651 -44.572  1.00  0.00              
ATOM   3705  C   PHE   471       0.581  26.594 -42.093  1.00  0.00              
ATOM   3706  O   PHE   471       1.000  27.514 -41.372  1.00  0.00              
ATOM   3707  CG  PHE   471       0.534  27.028 -45.946  1.00  0.00           C  
ATOM   3708  CD1 PHE   471      -0.435  26.238 -46.515  1.00  0.00           C  
ATOM   3709  CD2 PHE   471       0.977  28.154 -46.595  1.00  0.00           C  
ATOM   3710  CE1 PHE   471      -0.976  26.582 -47.743  1.00  0.00           C  
ATOM   3711  CE2 PHE   471       0.454  28.494 -47.842  1.00  0.00           C  
ATOM   3712  CZ  PHE   471      -0.511  27.701 -48.416  1.00  0.00           C  
ATOM   3713  N   GLN   472       0.731  25.321 -41.739  1.00  0.00              
ATOM   3714  CA  GLN   472       1.529  25.140 -40.522  1.00  0.00              
ATOM   3715  CB  GLN   472       0.893  23.932 -39.890  1.00  0.00              
ATOM   3716  C   GLN   472       2.919  25.058 -41.258  1.00  0.00              
ATOM   3717  O   GLN   472       3.039  24.918 -42.478  1.00  0.00              
ATOM   3718  CG  GLN   472      -0.321  24.387 -39.071  1.00  0.00           C  
ATOM   3719  CD  GLN   472      -0.237  23.714 -37.728  1.00  0.00           C  
ATOM   3720  OE1 GLN   472      -1.146  22.969 -37.390  1.00  0.00           O  
ATOM   3721  NE2 GLN   472       0.854  23.986 -37.008  1.00  0.00           N  
ATOM   3722  N   ILE   473       3.963  25.210 -40.454  1.00  0.00              
ATOM   3723  CA  ILE   473       5.308  25.114 -40.922  1.00  0.00              
ATOM   3724  CB  ILE   473       6.295  25.654 -39.772  1.00  0.00              
ATOM   3725  C   ILE   473       5.637  23.749 -41.466  1.00  0.00              
ATOM   3726  O   ILE   473       6.348  23.618 -42.461  1.00  0.00              
ATOM   3727  CG1 ILE   473       7.733  25.812 -40.313  1.00  0.00           C  
ATOM   3728  CG2 ILE   473       6.337  24.732 -38.611  1.00  0.00           C  
ATOM   3729  CD1 ILE   473       7.852  26.731 -41.576  1.00  0.00           C  
ATOM   3730  N   GLU   474       5.060  22.719 -40.850  1.00  0.00              
ATOM   3731  CA  GLU   474       5.245  21.337 -41.340  1.00  0.00              
ATOM   3732  CB  GLU   474       4.385  20.400 -40.499  1.00  0.00              
ATOM   3733  C   GLU   474       4.690  21.063 -42.709  1.00  0.00              
ATOM   3734  O   GLU   474       5.178  20.200 -43.437  1.00  0.00              
ATOM   3735  CG  GLU   474       4.812  20.268 -39.021  1.00  0.00           C  
ATOM   3736  CD  GLU   474       6.039  19.373 -38.972  1.00  0.00           C  
ATOM   3737  OE1 GLU   474       5.924  18.180 -39.349  1.00  0.00           O  
ATOM   3738  OE2 GLU   474       7.122  19.884 -38.611  1.00  0.00           O  
ATOM   3739  N   GLU   475       3.688  21.851 -43.094  1.00  0.00              
ATOM   3740  CA  GLU   475       3.092  21.703 -44.450  1.00  0.00              
ATOM   3741  CB  GLU   475       1.902  22.651 -44.560  1.00  0.00              
ATOM   3742  C   GLU   475       4.110  22.190 -45.517  1.00  0.00              
ATOM   3743  O   GLU   475       4.244  21.634 -46.617  1.00  0.00              
ATOM   3744  CG  GLU   475       0.671  22.256 -43.716  1.00  0.00           C  
ATOM   3745  CD  GLU   475      -0.029  21.109 -44.428  1.00  0.00           C  
ATOM   3746  OE1 GLU   475      -0.513  21.320 -45.568  1.00  0.00           O  
ATOM   3747  OE2 GLU   475      -0.040  19.992 -43.866  1.00  0.00           O  
ATOM   3748  N   THR   476       4.838  23.240 -45.143  1.00  0.00              
ATOM   3749  CA  THR   476       5.835  23.774 -46.071  1.00  0.00              
ATOM   3750  CB  THR   476       6.336  25.152 -45.578  1.00  0.00              
ATOM   3751  C   THR   476       6.954  22.733 -46.130  1.00  0.00              
ATOM   3752  O   THR   476       7.333  22.297 -47.211  1.00  0.00              
ATOM   3753  OG1 THR   476       5.217  26.022 -45.384  1.00  0.00           O  
ATOM   3754  CG2 THR   476       7.275  25.779 -46.590  1.00  0.00           C  
ATOM   3755  N   ILE   477       7.447  22.287 -44.976  1.00  0.00              
ATOM   3756  CA  ILE   477       8.468  21.275 -44.946  1.00  0.00              
ATOM   3757  CB  ILE   477       8.783  20.858 -43.491  1.00  0.00              
ATOM   3758  C   ILE   477       8.044  20.083 -45.755  1.00  0.00              
ATOM   3759  O   ILE   477       8.796  19.756 -46.667  1.00  0.00              
ATOM   3760  CG1 ILE   477       9.346  22.046 -42.694  1.00  0.00           C  
ATOM   3761  CG2 ILE   477       9.741  19.684 -43.539  1.00  0.00           C  
ATOM   3762  CD1 ILE   477       9.602  21.814 -41.226  1.00  0.00           C  
ATOM   3763  N   ASP   478       6.882  19.465 -45.531  1.00  0.00              
ATOM   3764  CA  ASP   478       6.285  18.525 -46.401  1.00  0.00              
ATOM   3765  CB  ASP   478       4.804  18.327 -46.035  1.00  0.00              
ATOM   3766  C   ASP   478       6.254  18.973 -47.933  1.00  0.00              
ATOM   3767  O   ASP   478       5.915  18.237 -48.871  1.00  0.00              
ATOM   3768  CG  ASP   478       4.605  17.368 -44.861  1.00  0.00           C  
ATOM   3769  OD1 ASP   478       3.464  17.266 -44.337  1.00  0.00           O  
ATOM   3770  OD2 ASP   478       5.593  16.701 -44.474  1.00  0.00           O  
ATOM   3771  N   ARG   479       6.423  20.277 -48.051  1.00  0.00              
ATOM   3772  CA  ARG   479       6.477  20.759 -49.469  1.00  0.00              
ATOM   3773  CB  ARG   479       5.768  22.117 -49.533  1.00  0.00              
ATOM   3774  C   ARG   479       7.744  21.146 -50.101  1.00  0.00              
ATOM   3775  O   ARG   479       7.897  21.025 -51.312  1.00  0.00              
ATOM   3776  CG  ARG   479       5.988  22.892 -50.827  1.00  0.00           C  
ATOM   3777  CD  ARG   479       5.134  24.156 -50.866  1.00  0.00           C  
ATOM   3778  NE  ARG   479       3.706  23.840 -50.861  1.00  0.00           N  
ATOM   3779  CZ  ARG   479       2.879  24.104 -49.856  1.00  0.00           C  
ATOM   3780  NH1 ARG   479       3.333  24.701 -48.765  1.00  0.00           N  
ATOM   3781  NH2 ARG   479       1.600  23.744 -49.931  1.00  0.00           N  
ATOM   3782  N   GLU   480       8.738  21.493 -49.289  1.00  0.00              
ATOM   3783  CA  GLU   480      10.097  21.874 -49.775  1.00  0.00              
ATOM   3784  CB  GLU   480      10.524  23.318 -49.400  1.00  0.00              
ATOM   3785  C   GLU   480      11.251  20.839 -49.930  1.00  0.00              
ATOM   3786  O   GLU   480      12.157  20.954 -50.768  1.00  0.00              
ATOM   3787  CG  GLU   480       9.995  24.459 -50.301  1.00  0.00           C  
ATOM   3788  CD  GLU   480      10.514  25.873 -49.913  1.00  0.00           C  
ATOM   3789  OE1 GLU   480      11.749  26.100 -49.935  1.00  0.00           O  
ATOM   3790  OE2 GLU   480       9.686  26.772 -49.606  1.00  0.00           O  
ATOM   3791  N   THR   481      11.220  19.856 -49.035  1.00  0.00              
ATOM   3792  CA  THR   481      12.293  18.835 -49.158  1.00  0.00              
ATOM   3793  CB  THR   481      13.409  19.100 -48.085  1.00  0.00              
ATOM   3794  C   THR   481      11.291  17.462 -49.300  1.00  0.00              
ATOM   3795  O   THR   481      10.154  17.470 -49.751  1.00  0.00              
ATOM   3796  OG1 THR   481      13.869  20.462 -48.291  1.00  0.00           O  
ATOM   3797  CG2 THR   481      14.559  18.136 -48.213  1.00  0.00           C  
ATOM   3798  N   SER   482      12.154  16.441 -49.334  1.00  0.00              
ATOM   3799  CA  SER   482      11.867  15.065 -49.362  1.00  0.00              
ATOM   3800  CB  SER   482      10.909  14.653 -50.494  1.00  0.00              
ATOM   3801  C   SER   482      13.026  14.093 -49.249  1.00  0.00              
ATOM   3802  O   SER   482      12.904  12.894 -49.527  1.00  0.00              
ATOM   3803  OG  SER   482      10.365  13.350 -50.257  1.00  0.00           O  
ATOM   3804  N   GLY   483      14.178  14.631 -48.860  1.00  0.00              
ATOM   3805  CA  GLY   483      15.372  13.770 -48.667  1.00  0.00              
ATOM   3806  C   GLY   483      15.545  13.438 -47.160  1.00  0.00              
ATOM   3807  O   GLY   483      14.634  13.130 -46.391  1.00  0.00              
ATOM   3808  N   ASN   484      16.793  13.671 -46.742  1.00  0.00              
ATOM   3809  CA  ASN   484      17.012  13.455 -45.254  1.00  0.00              
ATOM   3810  CB  ASN   484      18.483  13.055 -45.002  1.00  0.00              
ATOM   3811  C   ASN   484      16.741  14.821 -44.559  1.00  0.00              
ATOM   3812  O   ASN   484      16.321  14.916 -43.407  1.00  0.00              
ATOM   3813  CG  ASN   484      18.821  11.599 -45.295  1.00  0.00           C  
ATOM   3814  OD1 ASN   484      17.993  10.714 -45.534  1.00  0.00           O  
ATOM   3815  ND2 ASN   484      20.116  11.325 -45.322  1.00  0.00           N  
ATOM   3816  N   LEU   485      17.073  15.881 -45.296  1.00  0.00              
ATOM   3817  CA  LEU   485      16.972  17.210 -44.674  1.00  0.00              
ATOM   3818  CB  LEU   485      17.650  18.259 -45.542  1.00  0.00              
ATOM   3819  C   LEU   485      15.476  17.556 -44.344  1.00  0.00              
ATOM   3820  O   LEU   485      15.170  18.230 -43.366  1.00  0.00              
ATOM   3821  CG  LEU   485      19.156  17.926 -45.720  1.00  0.00           C  
ATOM   3822  CD1 LEU   485      19.741  19.030 -46.600  1.00  0.00           C  
ATOM   3823  CD2 LEU   485      19.839  17.864 -44.355  1.00  0.00           C  
ATOM   3824  N   GLU   486      14.560  17.057 -45.171  1.00  0.00              
ATOM   3825  CA  GLU   486      13.181  17.297 -44.914  1.00  0.00              
ATOM   3826  CB  GLU   486      12.375  16.925 -46.163  1.00  0.00              
ATOM   3827  C   GLU   486      12.662  16.424 -43.734  1.00  0.00              
ATOM   3828  O   GLU   486      11.789  16.836 -42.976  1.00  0.00              
ATOM   3829  CG  GLU   486      12.776  17.741 -47.386  1.00  0.00           C  
ATOM   3830  CD  GLU   486      12.047  17.361 -48.679  1.00  0.00           C  
ATOM   3831  OE1 GLU   486      11.568  16.207 -48.812  1.00  0.00           O  
ATOM   3832  OE2 GLU   486      11.984  18.227 -49.587  1.00  0.00           O  
ATOM   3833  N   GLN   487      13.238  15.236 -43.567  1.00  0.00              
ATOM   3834  CA  GLN   487      12.854  14.400 -42.477  1.00  0.00              
ATOM   3835  CB  GLN   487      12.851  12.923 -42.905  1.00  0.00              
ATOM   3836  C   GLN   487      13.303  15.110 -41.203  1.00  0.00              
ATOM   3837  O   GLN   487      12.524  15.272 -40.272  1.00  0.00              
ATOM   3838  CG  GLN   487      14.158  12.393 -43.458  1.00  0.00           C  
ATOM   3839  CD  GLN   487      14.000  11.051 -44.167  1.00  0.00           C  
ATOM   3840  OE1 GLN   487      14.883  10.192 -44.098  1.00  0.00           O  
ATOM   3841  NE2 GLN   487      12.879  10.874 -44.865  1.00  0.00           N  
ATOM   3842  N   LEU   488      14.586  15.452 -41.154  1.00  0.00              
ATOM   3843  CA  LEU   488      15.166  16.140 -40.014  1.00  0.00              
ATOM   3844  CB  LEU   488      16.669  16.302 -40.231  1.00  0.00              
ATOM   3845  C   LEU   488      14.386  17.321 -39.593  1.00  0.00              
ATOM   3846  O   LEU   488      13.931  17.383 -38.446  1.00  0.00              
ATOM   3847  CG  LEU   488      17.403  15.010 -40.636  1.00  0.00           C  
ATOM   3848  CD1 LEU   488      18.919  15.206 -40.638  1.00  0.00           C  
ATOM   3849  CD2 LEU   488      17.038  13.926 -39.641  1.00  0.00           C  
ATOM   3850  N   LEU   489      14.216  18.290 -40.493  1.00  0.00              
ATOM   3851  CA  LEU   489      13.446  19.524 -40.195  1.00  0.00              
ATOM   3852  CB  LEU   489      13.319  20.405 -41.451  1.00  0.00              
ATOM   3853  C   LEU   489      12.091  19.115 -39.501  1.00  0.00              
ATOM   3854  O   LEU   489      11.790  19.561 -38.399  1.00  0.00              
ATOM   3855  CG  LEU   489      14.563  21.220 -41.843  1.00  0.00           C  
ATOM   3856  CD1 LEU   489      14.453  21.776 -43.260  1.00  0.00           C  
ATOM   3857  CD2 LEU   489      14.764  22.349 -40.831  1.00  0.00           C  
ATOM   3858  N   LEU   490      11.307  18.260 -40.155  1.00  0.00              
ATOM   3859  CA  LEU   490      10.104  17.820 -39.584  1.00  0.00              
ATOM   3860  CB  LEU   490       9.403  16.883 -40.560  1.00  0.00              
ATOM   3861  C   LEU   490      10.310  17.320 -38.131  1.00  0.00              
ATOM   3862  O   LEU   490       9.666  17.800 -37.204  1.00  0.00              
ATOM   3863  CG  LEU   490       8.876  17.473 -41.872  1.00  0.00           C  
ATOM   3864  CD1 LEU   490       8.334  16.373 -42.770  1.00  0.00           C  
ATOM   3865  CD2 LEU   490       7.803  18.499 -41.536  1.00  0.00           C  
ATOM   3866  N   ALA   491      11.240  16.388 -37.936  1.00  0.00              
ATOM   3867  CA  ALA   491      11.524  15.912 -36.620  1.00  0.00              
ATOM   3868  CB  ALA   491      12.699  14.958 -36.663  1.00  0.00              
ATOM   3869  C   ALA   491      11.721  17.062 -35.641  1.00  0.00              
ATOM   3870  O   ALA   491      11.032  17.137 -34.627  1.00  0.00              
ATOM   3871  N   VAL   492      12.612  17.986 -35.978  1.00  0.00              
ATOM   3872  CA  VAL   492      12.902  19.151 -35.190  1.00  0.00              
ATOM   3873  CB  VAL   492      13.994  20.032 -35.855  1.00  0.00              
ATOM   3874  C   VAL   492      11.571  19.913 -34.782  1.00  0.00              
ATOM   3875  O   VAL   492      11.231  20.182 -33.640  1.00  0.00              
ATOM   3876  CG1 VAL   492      14.260  21.288 -35.031  1.00  0.00           C  
ATOM   3877  CG2 VAL   492      15.288  19.236 -36.072  1.00  0.00           C  
ATOM   3878  N   VAL   493      10.892  20.318 -35.856  1.00  0.00              
ATOM   3879  CA  VAL   493       9.648  21.070 -35.607  1.00  0.00              
ATOM   3880  CB  VAL   493       8.973  21.467 -36.942  1.00  0.00              
ATOM   3881  C   VAL   493       8.693  20.273 -34.627  1.00  0.00              
ATOM   3882  O   VAL   493       8.185  20.791 -33.638  1.00  0.00              
ATOM   3883  CG1 VAL   493       7.654  22.205 -36.713  1.00  0.00           C  
ATOM   3884  CG2 VAL   493       9.884  22.283 -37.845  1.00  0.00           C  
ATOM   3885  N   LYS   494       8.484  18.996 -34.942  1.00  0.00              
ATOM   3886  CA  LYS   494       7.652  18.214 -34.091  1.00  0.00              
ATOM   3887  CB  LYS   494       7.315  16.862 -34.699  1.00  0.00              
ATOM   3888  C   LYS   494       8.200  18.217 -32.619  1.00  0.00              
ATOM   3889  O   LYS   494       7.505  18.550 -31.665  1.00  0.00              
ATOM   3890  CG  LYS   494       6.522  17.016 -36.003  1.00  0.00           C  
ATOM   3891  CD  LYS   494       6.010  15.683 -36.486  1.00  0.00           C  
ATOM   3892  CE  LYS   494       5.272  15.731 -37.817  1.00  0.00           C  
ATOM   3893  NZ  LYS   494       5.672  14.574 -38.678  1.00  0.00           N  
ATOM   3894  N   SER   495       9.475  17.861 -32.474  1.00  0.00              
ATOM   3895  CA  SER   495      10.055  17.880 -31.165  1.00  0.00              
ATOM   3896  CB  SER   495      11.540  17.546 -31.277  1.00  0.00              
ATOM   3897  C   SER   495       9.891  19.186 -30.423  1.00  0.00              
ATOM   3898  O   SER   495       9.415  19.170 -29.293  1.00  0.00              
ATOM   3899  OG  SER   495      11.727  16.313 -31.947  1.00  0.00           O  
ATOM   3900  N   ILE   496      10.172  20.324 -31.055  1.00  0.00              
ATOM   3901  CA  ILE   496       9.940  21.614 -30.474  1.00  0.00              
ATOM   3902  CB  ILE   496      10.231  22.749 -31.482  1.00  0.00              
ATOM   3903  C   ILE   496       8.516  22.017 -30.146  1.00  0.00              
ATOM   3904  O   ILE   496       8.245  23.090 -29.610  1.00  0.00              
ATOM   3905  CG1 ILE   496      11.702  22.717 -31.929  1.00  0.00           C  
ATOM   3906  CG2 ILE   496       9.850  24.063 -30.831  1.00  0.00           C  
ATOM   3907  CD1 ILE   496      12.106  23.705 -32.995  1.00  0.00           C  
ATOM   3908  N   ARG   497       7.588  21.130 -30.495  1.00  0.00              
ATOM   3909  CA  ARG   497       6.158  21.326 -30.247  1.00  0.00              
ATOM   3910  CB  ARG   497       5.248  21.621 -31.444  1.00  0.00              
ATOM   3911  C   ARG   497       5.937  20.380 -29.055  1.00  0.00              
ATOM   3912  O   ARG   497       5.316  20.697 -28.058  1.00  0.00              
ATOM   3913  CG  ARG   497       5.225  20.580 -32.551  1.00  0.00           C  
ATOM   3914  CD  ARG   497       4.263  21.018 -33.669  1.00  0.00           C  
ATOM   3915  NE  ARG   497       4.926  21.364 -34.932  1.00  0.00           N  
ATOM   3916  CZ  ARG   497       5.767  22.386 -35.102  1.00  0.00           C  
ATOM   3917  NH1 ARG   497       6.078  23.196 -34.096  1.00  0.00           N  
ATOM   3918  NH2 ARG   497       6.298  22.606 -36.291  1.00  0.00           N  
ATOM   3919  N   SER   498       6.386  19.151 -29.251  1.00  0.00              
ATOM   3920  CA  SER   498       6.273  18.161 -28.148  1.00  0.00              
ATOM   3921  CB  SER   498       4.890  17.678 -27.704  1.00  0.00              
ATOM   3922  C   SER   498       7.060  17.085 -28.276  1.00  0.00              
ATOM   3923  O   SER   498       6.676  16.477 -29.271  1.00  0.00              
ATOM   3924  OG  SER   498       3.999  17.530 -28.777  1.00  0.00           O  
ATOM   3925  N   ILE   499       8.086  16.672 -27.534  1.00  0.00              
ATOM   3926  CA  ILE   499       8.851  15.386 -27.835  1.00  0.00              
ATOM   3927  CB  ILE   499      10.050  15.257 -26.810  1.00  0.00              
ATOM   3928  C   ILE   499       8.008  14.106 -27.761  1.00  0.00              
ATOM   3929  O   ILE   499       8.147  13.131 -28.498  1.00  0.00              
ATOM   3930  CG1 ILE   499      11.151  16.222 -27.202  1.00  0.00           C  
ATOM   3931  CG2 ILE   499      10.610  13.834 -26.820  1.00  0.00           C  
ATOM   3932  CD1 ILE   499      11.956  16.725 -25.988  1.00  0.00           C  
ATOM   3933  N   PRO   500       7.093  14.157 -26.795  1.00  0.00              
ATOM   3934  CA  PRO   500       6.242  12.907 -26.614  1.00  0.00              
ATOM   3935  CB  PRO   500       5.359  13.188 -25.394  1.00  0.00              
ATOM   3936  C   PRO   500       5.288  12.658 -27.826  1.00  0.00              
ATOM   3937  O   PRO   500       4.965  11.522 -28.179  1.00  0.00              
ATOM   3938  CG  PRO   500       6.099  14.204 -24.623  1.00  0.00           C  
ATOM   3939  CD  PRO   500       6.834  15.049 -25.624  1.00  0.00           C  
ATOM   3940  N   ALA   501       4.876  13.756 -28.452  1.00  0.00              
ATOM   3941  CA  ALA   501       4.012  13.647 -29.601  1.00  0.00              
ATOM   3942  CB  ALA   501       3.423  14.999 -29.943  1.00  0.00              
ATOM   3943  C   ALA   501       4.828  13.184 -30.867  1.00  0.00              
ATOM   3944  O   ALA   501       4.339  12.460 -31.728  1.00  0.00              
ATOM   3945  N   TYR   502       6.088  13.610 -30.935  1.00  0.00              
ATOM   3946  CA  TYR   502       6.899  13.198 -32.031  1.00  0.00              
ATOM   3947  CB  TYR   502       8.213  13.997 -31.974  1.00  0.00              
ATOM   3948  C   TYR   502       7.157  11.657 -31.862  1.00  0.00              
ATOM   3949  O   TYR   502       6.920  10.837 -32.744  1.00  0.00              
ATOM   3950  CG  TYR   502       9.281  13.465 -32.935  1.00  0.00           C  
ATOM   3951  CD1 TYR   502      10.153  12.441 -32.576  1.00  0.00           C  
ATOM   3952  CD2 TYR   502       9.391  14.029 -34.188  1.00  0.00           C  
ATOM   3953  CE1 TYR   502      11.094  11.973 -33.473  1.00  0.00           C  
ATOM   3954  CE2 TYR   502      10.319  13.591 -35.098  1.00  0.00           C  
ATOM   3955  CZ  TYR   502      11.179  12.562 -34.726  1.00  0.00           C  
ATOM   3956  OH  TYR   502      12.099  12.134 -35.658  1.00  0.00           O  
ATOM   3957  N   LEU   503       7.647  11.298 -30.677  1.00  0.00              
ATOM   3958  CA  LEU   503       7.909   9.890 -30.458  1.00  0.00              
ATOM   3959  CB  LEU   503       8.564   9.728 -29.091  1.00  0.00              
ATOM   3960  C   LEU   503       6.672   9.037 -30.703  1.00  0.00              
ATOM   3961  O   LEU   503       6.751   8.080 -31.466  1.00  0.00              
ATOM   3962  CG  LEU   503       9.988  10.261 -28.907  1.00  0.00           C  
ATOM   3963  CD1 LEU   503      10.420  10.136 -27.455  1.00  0.00           C  
ATOM   3964  CD2 LEU   503      10.912   9.484 -29.834  1.00  0.00           C  
ATOM   3965  N   ALA   504       5.518   9.405 -30.149  1.00  0.00              
ATOM   3966  CA  ALA   504       4.292   8.729 -30.403  1.00  0.00              
ATOM   3967  CB  ALA   504       3.129   9.467 -29.772  1.00  0.00              
ATOM   3968  C   ALA   504       3.973   8.562 -31.945  1.00  0.00              
ATOM   3969  O   ALA   504       3.442   7.538 -32.361  1.00  0.00              
ATOM   3970  N   GLU   505       4.310   9.563 -32.757  1.00  0.00              
ATOM   3971  CA  GLU   505       4.103   9.473 -34.125  1.00  0.00              
ATOM   3972  CB  GLU   505       4.284  10.860 -34.750  1.00  0.00              
ATOM   3973  C   GLU   505       5.068   8.436 -34.707  1.00  0.00              
ATOM   3974  O   GLU   505       4.633   7.531 -35.411  1.00  0.00              
ATOM   3975  CG  GLU   505       3.314  11.890 -34.185  1.00  0.00           C  
ATOM   3976  CD  GLU   505       3.498  13.312 -34.727  1.00  0.00           C  
ATOM   3977  OE1 GLU   505       4.613  13.669 -35.182  1.00  0.00           O  
ATOM   3978  OE2 GLU   505       2.513  14.090 -34.665  1.00  0.00           O  
ATOM   3979  N   THR   506       6.352   8.508 -34.362  1.00  0.00              
ATOM   3980  CA  THR   506       7.303   7.532 -34.781  1.00  0.00              
ATOM   3981  CB  THR   506       8.644   7.833 -34.001  1.00  0.00              
ATOM   3982  C   THR   506       6.721   6.084 -34.529  1.00  0.00              
ATOM   3983  O   THR   506       6.618   5.273 -35.442  1.00  0.00              
ATOM   3984  OG1 THR   506       9.183   9.042 -34.630  1.00  0.00           O  
ATOM   3985  CG2 THR   506       9.694   6.725 -33.997  1.00  0.00           C  
ATOM   3986  N   LEU   507       6.346   5.797 -33.284  1.00  0.00              
ATOM   3987  CA  LEU   507       5.800   4.536 -32.990  1.00  0.00              
ATOM   3988  CB  LEU   507       5.527   4.451 -31.493  1.00  0.00              
ATOM   3989  C   LEU   507       4.559   4.131 -33.806  1.00  0.00              
ATOM   3990  O   LEU   507       4.275   2.970 -34.091  1.00  0.00              
ATOM   3991  CG  LEU   507       6.728   4.431 -30.542  1.00  0.00           C  
ATOM   3992  CD1 LEU   507       6.262   4.483 -29.096  1.00  0.00           C  
ATOM   3993  CD2 LEU   507       7.539   3.174 -30.824  1.00  0.00           C  
ATOM   3994  N   TYR   508       3.816   5.171 -34.182  1.00  0.00              
ATOM   3995  CA  TYR   508       2.571   4.876 -34.964  1.00  0.00              
ATOM   3996  CB  TYR   508       1.749   6.169 -35.034  1.00  0.00              
ATOM   3997  C   TYR   508       3.083   4.343 -36.379  1.00  0.00              
ATOM   3998  O   TYR   508       2.710   3.296 -36.897  1.00  0.00              
ATOM   3999  CG  TYR   508       0.329   5.973 -35.505  1.00  0.00           C  
ATOM   4000  CD1 TYR   508      -0.501   5.010 -34.905  1.00  0.00           C  
ATOM   4001  CD2 TYR   508      -0.200   6.755 -36.539  1.00  0.00           C  
ATOM   4002  CE1 TYR   508      -1.814   4.831 -35.311  1.00  0.00           C  
ATOM   4003  CE2 TYR   508      -1.528   6.586 -36.959  1.00  0.00           C  
ATOM   4004  CZ  TYR   508      -2.322   5.618 -36.330  1.00  0.00           C  
ATOM   4005  OH  TYR   508      -3.625   5.486 -36.703  1.00  0.00           O  
ATOM   4006  N   TYR   509       3.953   5.155 -36.976  1.00  0.00              
ATOM   4007  CA  TYR   509       4.430   4.736 -38.276  1.00  0.00              
ATOM   4008  CB  TYR   509       5.464   5.780 -38.735  1.00  0.00              
ATOM   4009  C   TYR   509       5.077   3.394 -38.263  1.00  0.00              
ATOM   4010  O   TYR   509       4.866   2.530 -39.131  1.00  0.00              
ATOM   4011  CG  TYR   509       6.211   5.364 -40.006  1.00  0.00           C  
ATOM   4012  CD1 TYR   509       7.360   4.578 -39.964  1.00  0.00           C  
ATOM   4013  CD2 TYR   509       5.740   5.796 -41.227  1.00  0.00           C  
ATOM   4014  CE1 TYR   509       8.000   4.208 -41.131  1.00  0.00           C  
ATOM   4015  CE2 TYR   509       6.358   5.451 -42.403  1.00  0.00           C  
ATOM   4016  CZ  TYR   509       7.500   4.659 -42.344  1.00  0.00           C  
ATOM   4017  OH  TYR   509       8.100   4.318 -43.537  1.00  0.00           O  
ATOM   4018  N   ALA   510       5.857   3.195 -37.202  1.00  0.00              
ATOM   4019  CA  ALA   510       6.645   1.888 -37.086  1.00  0.00              
ATOM   4020  CB  ALA   510       7.418   1.819 -35.771  1.00  0.00              
ATOM   4021  C   ALA   510       5.624   0.628 -37.275  1.00  0.00              
ATOM   4022  O   ALA   510       6.045  -0.499 -37.545  1.00  0.00              
ATOM   4023  N   MET   511       4.370   0.849 -36.890  1.00  0.00              
ATOM   4024  CA  MET   511       3.504  -0.236 -36.839  1.00  0.00              
ATOM   4025  CB  MET   511       2.505  -0.173 -35.705  1.00  0.00              
ATOM   4026  C   MET   511       2.558  -0.223 -38.003  1.00  0.00              
ATOM   4027  O   MET   511       2.177  -1.248 -38.538  1.00  0.00              
ATOM   4028  CG  MET   511       1.535  -1.368 -35.742  1.00  0.00           C  
ATOM   4029  SD  MET   511       2.177  -2.819 -34.884  1.00  0.00           S  
ATOM   4030  CE  MET   511       1.776  -2.225 -33.085  1.00  0.00           C  
ATOM   4031  N   LYS   512       2.101   0.968 -38.343  1.00  0.00              
ATOM   4032  CA  LYS   512       1.095   1.118 -39.447  1.00  0.00              
ATOM   4033  CB  LYS   512       0.737   2.597 -39.626  1.00  0.00              
ATOM   4034  C   LYS   512       0.554   0.062 -40.676  1.00  0.00              
ATOM   4035  O   LYS   512      -0.529  -0.433 -41.007  1.00  0.00              
ATOM   4036  CG  LYS   512      -0.175   2.811 -40.838  1.00  0.00           C  
ATOM   4037  CD  LYS   512      -0.777   4.212 -40.849  1.00  0.00           C  
ATOM   4038  CE  LYS   512      -1.589   4.388 -42.137  1.00  0.00           C  
ATOM   4039  NZ  LYS   512      -2.882   3.647 -41.951  1.00  0.00           N  
ATOM   4040  N   GLY   513       1.639   0.027 -41.461  1.00  0.00              
ATOM   4041  CA  GLY   513       1.028  -0.842 -42.702  1.00  0.00              
ATOM   4042  C   GLY   513       2.203  -1.832 -43.103  1.00  0.00              
ATOM   4043  O   GLY   513       3.433  -1.704 -43.158  1.00  0.00              
ATOM   4044  N   ALA   514       1.568  -2.986 -43.281  1.00  0.00              
ATOM   4045  CA  ALA   514       2.536  -4.157 -43.785  1.00  0.00              
ATOM   4046  CB  ALA   514       2.771  -4.191 -45.294  1.00  0.00              
ATOM   4047  C   ALA   514       3.224  -5.112 -42.885  1.00  0.00              
ATOM   4048  O   ALA   514       2.934  -6.289 -42.914  1.00  0.00              
ATOM   4049  N   GLY   515       4.073  -4.595 -42.037  1.00  0.00              
ATOM   4050  CA  GLY   515       4.875  -5.423 -41.070  1.00  0.00              
ATOM   4051  C   GLY   515       5.856  -4.408 -40.486  1.00  0.00              
ATOM   4052  O   GLY   515       6.534  -3.624 -41.133  1.00  0.00              
ATOM   4053  N   THR   516       5.776  -4.338 -39.144  1.00  0.00              
ATOM   4054  CA  THR   516       6.500  -3.627 -38.142  1.00  0.00              
ATOM   4055  CB  THR   516       6.494  -4.132 -36.698  1.00  0.00              
ATOM   4056  C   THR   516       7.902  -3.347 -38.203  1.00  0.00              
ATOM   4057  O   THR   516       8.648  -4.202 -38.678  1.00  0.00              
ATOM   4058  OG1 THR   516       7.433  -5.217 -36.585  1.00  0.00           O  
ATOM   4059  CG2 THR   516       5.137  -4.639 -36.277  1.00  0.00           C  
ATOM   4060  N   ASP   517       8.318  -2.136 -37.840  1.00  0.00              
ATOM   4061  CA  ASP   517       9.715  -1.621 -37.858  1.00  0.00              
ATOM   4062  CB  ASP   517       9.794  -0.144 -37.496  1.00  0.00              
ATOM   4063  C   ASP   517      10.020  -1.748 -36.305  1.00  0.00              
ATOM   4064  O   ASP   517       9.860  -0.911 -35.428  1.00  0.00              
ATOM   4065  CG  ASP   517       9.029   0.727 -38.448  1.00  0.00           C  
ATOM   4066  OD1 ASP   517       7.813   0.907 -38.237  1.00  0.00           O  
ATOM   4067  OD2 ASP   517       9.643   1.234 -39.408  1.00  0.00           O  
ATOM   4068  N   ASP   518      10.460  -2.982 -36.047  1.00  0.00              
ATOM   4069  CA  ASP   518      10.722  -3.705 -34.845  1.00  0.00              
ATOM   4070  CB  ASP   518      11.062  -5.190 -34.844  1.00  0.00              
ATOM   4071  C   ASP   518      11.858  -2.896 -34.159  1.00  0.00              
ATOM   4072  O   ASP   518      11.895  -2.663 -32.951  1.00  0.00              
ATOM   4073  CG  ASP   518       9.807  -6.075 -35.015  1.00  0.00           C  
ATOM   4074  OD1 ASP   518       8.688  -5.587 -34.724  1.00  0.00           O  
ATOM   4075  OD2 ASP   518       9.976  -7.230 -35.429  1.00  0.00           O  
ATOM   4076  N   HIS   519      12.836  -2.541 -34.993  1.00  0.00              
ATOM   4077  CA  HIS   519      14.031  -1.893 -34.396  1.00  0.00              
ATOM   4078  CB  HIS   519      15.100  -1.694 -35.473  1.00  0.00              
ATOM   4079  C   HIS   519      13.846  -0.456 -34.009  1.00  0.00              
ATOM   4080  O   HIS   519      14.728   0.248 -33.521  1.00  0.00              
ATOM   4081  CG  HIS   519      14.596  -1.031 -36.714  1.00  0.00           C  
ATOM   4082  ND1 HIS   519      13.421  -1.402 -37.331  1.00  0.00           N  
ATOM   4083  CD2 HIS   519      15.116  -0.031 -37.464  1.00  0.00           C  
ATOM   4084  CE1 HIS   519      13.240  -0.661 -38.410  1.00  0.00           C  
ATOM   4085  NE2 HIS   519      14.254   0.179 -38.512  1.00  0.00           N  
ATOM   4086  N   THR   520      12.622  -0.002 -34.267  1.00  0.00              
ATOM   4087  CA  THR   520      12.241   1.427 -33.931  1.00  0.00              
ATOM   4088  CB  THR   520      12.069   2.304 -35.209  1.00  0.00              
ATOM   4089  C   THR   520      11.413   1.124 -32.724  1.00  0.00              
ATOM   4090  O   THR   520      11.714   1.682 -31.663  1.00  0.00              
ATOM   4091  OG1 THR   520      10.963   1.815 -35.960  1.00  0.00           O  
ATOM   4092  CG2 THR   520      13.339   2.236 -36.108  1.00  0.00           C  
ATOM   4093  N   LEU   521      10.380   0.288 -32.835  1.00  0.00              
ATOM   4094  CA  LEU   521       9.543  -0.122 -31.748  1.00  0.00              
ATOM   4095  CB  LEU   521       8.592  -1.257 -32.167  1.00  0.00              
ATOM   4096  C   LEU   521      10.372  -0.339 -30.463  1.00  0.00              
ATOM   4097  O   LEU   521      10.173   0.291 -29.428  1.00  0.00              
ATOM   4098  CG  LEU   521       7.407  -0.861 -33.064  1.00  0.00           C  
ATOM   4099  CD1 LEU   521       6.740  -2.082 -33.694  1.00  0.00           C  
ATOM   4100  CD2 LEU   521       6.400  -0.057 -32.240  1.00  0.00           C  
ATOM   4101  N   ILE   522      11.335  -1.244 -30.583  1.00  0.00              
ATOM   4102  CA  ILE   522      12.184  -1.589 -29.444  1.00  0.00              
ATOM   4103  CB  ILE   522      13.181  -2.736 -29.845  1.00  0.00              
ATOM   4104  C   ILE   522      13.112  -0.447 -28.925  1.00  0.00              
ATOM   4105  O   ILE   522      13.544  -0.410 -27.777  1.00  0.00              
ATOM   4106  CG1 ILE   522      12.410  -3.946 -30.397  1.00  0.00           C  
ATOM   4107  CG2 ILE   522      14.032  -3.158 -28.629  1.00  0.00           C  
ATOM   4108  CD1 ILE   522      13.262  -4.974 -31.160  1.00  0.00           C  
ATOM   4109  N   ARG   523      13.415   0.477 -29.836  1.00  0.00              
ATOM   4110  CA  ARG   523      14.332   1.546 -29.410  1.00  0.00              
ATOM   4111  CB  ARG   523      15.026   2.143 -30.630  1.00  0.00              
ATOM   4112  C   ARG   523      13.542   2.607 -28.600  1.00  0.00              
ATOM   4113  O   ARG   523      13.926   3.066 -27.520  1.00  0.00              
ATOM   4114  CG  ARG   523      16.051   3.210 -30.300  1.00  0.00           C  
ATOM   4115  CD  ARG   523      16.787   3.681 -31.548  1.00  0.00           C  
ATOM   4116  NE  ARG   523      17.597   2.622 -32.142  1.00  0.00           N  
ATOM   4117  CZ  ARG   523      17.360   2.060 -33.328  1.00  0.00           C  
ATOM   4118  NH1 ARG   523      16.327   2.453 -34.069  1.00  0.00           N  
ATOM   4119  NH2 ARG   523      18.154   1.092 -33.766  1.00  0.00           N  
ATOM   4120  N   VAL   524      12.386   2.949 -29.152  1.00  0.00              
ATOM   4121  CA  VAL   524      11.563   3.980 -28.490  1.00  0.00              
ATOM   4122  CB  VAL   524      10.425   4.475 -29.424  1.00  0.00              
ATOM   4123  C   VAL   524      10.981   3.513 -27.187  1.00  0.00              
ATOM   4124  O   VAL   524      11.077   4.237 -26.191  1.00  0.00              
ATOM   4125  CG1 VAL   524       9.360   5.246 -28.674  1.00  0.00           C  
ATOM   4126  CG2 VAL   524      10.937   5.318 -30.586  1.00  0.00           C  
ATOM   4127  N   MET   525      10.473   2.290 -27.136  1.00  0.00              
ATOM   4128  CA  MET   525       9.920   1.700 -25.932  1.00  0.00              
ATOM   4129  CB  MET   525       9.323   0.313 -26.177  1.00  0.00              
ATOM   4130  C   MET   525      10.961   1.572 -24.819  1.00  0.00              
ATOM   4131  O   MET   525      10.669   1.862 -23.665  1.00  0.00              
ATOM   4132  CG  MET   525       8.636  -0.263 -24.937  1.00  0.00           C  
ATOM   4133  SD  MET   525       7.017   0.523 -24.565  1.00  0.00           S  
ATOM   4134  CE  MET   525       5.988  -0.282 -25.880  1.00  0.00           C  
ATOM   4135  N   VAL   526      12.158   1.117 -25.175  1.00  0.00              
ATOM   4136  CA  VAL   526      13.217   0.946 -24.199  1.00  0.00              
ATOM   4137  CB  VAL   526      14.278  -0.033 -24.729  1.00  0.00              
ATOM   4138  C   VAL   526      13.879   2.228 -23.827  1.00  0.00              
ATOM   4139  O   VAL   526      13.925   2.451 -22.621  1.00  0.00              
ATOM   4140  CG1 VAL   526      15.518  -0.080 -23.844  1.00  0.00           C  
ATOM   4141  CG2 VAL   526      13.604  -1.420 -24.843  1.00  0.00           C  
ATOM   4142  N   SER   527      14.360   3.070 -24.729  1.00  0.00              
ATOM   4143  CA  SER   527      14.903   4.340 -24.484  1.00  0.00              
ATOM   4144  CB  SER   527      15.423   4.973 -25.740  1.00  0.00              
ATOM   4145  C   SER   527      14.061   5.257 -23.588  1.00  0.00              
ATOM   4146  O   SER   527      14.568   5.883 -22.666  1.00  0.00              
ATOM   4147  OG  SER   527      14.411   5.250 -26.694  1.00  0.00           O  
ATOM   4148  N   ARG   528      12.775   5.347 -23.910  1.00  0.00              
ATOM   4149  CA  ARG   528      11.890   6.217 -23.131  1.00  0.00              
ATOM   4150  CB  ARG   528      10.640   6.661 -23.911  1.00  0.00              
ATOM   4151  C   ARG   528      10.943   5.615 -22.116  1.00  0.00              
ATOM   4152  O   ARG   528      10.127   6.363 -21.549  1.00  0.00              
ATOM   4153  CG  ARG   528      11.070   7.500 -25.111  1.00  0.00           C  
ATOM   4154  CD  ARG   528       9.887   7.772 -26.039  1.00  0.00           C  
ATOM   4155  NE  ARG   528      10.220   8.715 -27.128  1.00  0.00           N  
ATOM   4156  CZ  ARG   528       9.814   8.600 -28.385  1.00  0.00           C  
ATOM   4157  NH1 ARG   528       9.103   7.569 -28.849  1.00  0.00           N  
ATOM   4158  NH2 ARG   528      10.193   9.529 -29.301  1.00  0.00           N  
ATOM   4159  N   SER   529      11.144   4.379 -21.661  1.00  0.00              
ATOM   4160  CA  SER   529      10.601   3.679 -20.613  1.00  0.00              
ATOM   4161  CB  SER   529      10.985   2.199 -20.540  1.00  0.00              
ATOM   4162  C   SER   529      10.598   4.554 -19.227  1.00  0.00              
ATOM   4163  O   SER   529       9.641   4.809 -18.493  1.00  0.00              
ATOM   4164  OG  SER   529      12.372   2.063 -20.270  1.00  0.00           O  
ATOM   4165  N   GLU   530      11.854   4.905 -18.930  1.00  0.00              
ATOM   4166  CA  GLU   530      11.944   5.616 -17.633  1.00  0.00              
ATOM   4167  CB  GLU   530      13.269   5.220 -16.925  1.00  0.00              
ATOM   4168  C   GLU   530      12.005   7.056 -17.634  1.00  0.00              
ATOM   4169  O   GLU   530      12.176   7.727 -16.609  1.00  0.00              
ATOM   4170  CG  GLU   530      13.086   3.788 -16.399  1.00  0.00           C  
ATOM   4171  CD  GLU   530      14.401   3.049 -16.278  1.00  0.00           C  
ATOM   4172  OE1 GLU   530      15.446   3.676 -16.523  1.00  0.00           O  
ATOM   4173  OE2 GLU   530      14.388   1.900 -15.785  1.00  0.00           O  
ATOM   4174  N   ILE   531      11.642   7.587 -18.794  1.00  0.00              
ATOM   4175  CA  ILE   531      11.637   9.137 -19.029  1.00  0.00              
ATOM   4176  CB  ILE   531      12.901   9.960 -19.368  1.00  0.00              
ATOM   4177  C   ILE   531      10.221   8.974 -19.586  1.00  0.00              
ATOM   4178  O   ILE   531       9.503   8.043 -19.158  1.00  0.00              
ATOM   4179  CG1 ILE   531      13.911   9.967 -18.219  1.00  0.00           C  
ATOM   4180  CG2 ILE   531      12.526  11.366 -19.803  1.00  0.00           C  
ATOM   4181  CD1 ILE   531      14.878  11.110 -18.164  1.00  0.00           C  
ATOM   4182  N   ASP   532       9.708   9.929 -20.335  1.00  0.00              
ATOM   4183  CA  ASP   532       8.378   9.879 -20.837  1.00  0.00              
ATOM   4184  CB  ASP   532       8.779  11.077 -21.732  1.00  0.00              
ATOM   4185  C   ASP   532       7.467   8.965 -21.477  1.00  0.00              
ATOM   4186  O   ASP   532       6.616   9.357 -22.253  1.00  0.00              
ATOM   4187  CG  ASP   532       9.534  10.755 -23.024  1.00  0.00           C  
ATOM   4188  OD1 ASP   532       9.700   9.594 -23.377  1.00  0.00           O  
ATOM   4189  OD2 ASP   532       9.982  11.674 -23.707  1.00  0.00           O  
ATOM   4190  N   LEU   533       7.655   7.686 -21.258  1.00  0.00              
ATOM   4191  CA  LEU   533       6.730   6.700 -22.108  1.00  0.00              
ATOM   4192  CB  LEU   533       7.226   5.278 -21.910  1.00  0.00              
ATOM   4193  C   LEU   533       5.234   6.874 -21.780  1.00  0.00              
ATOM   4194  O   LEU   533       4.340   6.580 -22.571  1.00  0.00              
ATOM   4195  CG  LEU   533       6.575   4.230 -22.798  1.00  0.00           C  
ATOM   4196  CD1 LEU   533       6.590   4.666 -24.242  1.00  0.00           C  
ATOM   4197  CD2 LEU   533       7.346   2.943 -22.713  1.00  0.00           C  
ATOM   4198  N   PHE   534       4.993   7.375 -20.570  1.00  0.00              
ATOM   4199  CA  PHE   534       3.590   7.577 -20.157  1.00  0.00              
ATOM   4200  CB  PHE   534       3.590   7.929 -18.667  1.00  0.00              
ATOM   4201  C   PHE   534       2.965   8.748 -20.892  1.00  0.00              
ATOM   4202  O   PHE   534       1.783   8.755 -21.265  1.00  0.00              
ATOM   4203  CG  PHE   534       2.218   8.138 -18.081  1.00  0.00           C  
ATOM   4204  CD1 PHE   534       1.354   7.071 -17.882  1.00  0.00           C  
ATOM   4205  CD2 PHE   534       1.784   9.421 -17.766  1.00  0.00           C  
ATOM   4206  CE1 PHE   534       0.070   7.269 -17.375  1.00  0.00           C  
ATOM   4207  CE2 PHE   534       0.503   9.633 -17.258  1.00  0.00           C  
ATOM   4208  CZ  PHE   534      -0.357   8.555 -17.063  1.00  0.00           C  
ATOM   4209  N   ASN   535       3.812   9.743 -21.152  1.00  0.00              
ATOM   4210  CA  ASN   535       3.306  10.946 -21.892  1.00  0.00              
ATOM   4211  CB  ASN   535       4.236  12.150 -21.739  1.00  0.00              
ATOM   4212  C   ASN   535       3.114  10.481 -23.339  1.00  0.00              
ATOM   4213  O   ASN   535       2.039  10.722 -23.879  1.00  0.00              
ATOM   4214  CG  ASN   535       3.889  12.890 -20.460  1.00  0.00           C  
ATOM   4215  OD1 ASN   535       2.717  13.069 -20.090  1.00  0.00           O  
ATOM   4216  ND2 ASN   535       4.905  13.398 -19.767  1.00  0.00           N  
ATOM   4217  N   ILE   536       4.065   9.772 -23.944  1.00  0.00              
ATOM   4218  CA  ILE   536       3.937   9.210 -25.213  1.00  0.00              
ATOM   4219  CB  ILE   536       5.133   8.295 -25.561  1.00  0.00              
ATOM   4220  C   ILE   536       2.551   8.479 -25.345  1.00  0.00              
ATOM   4221  O   ILE   536       1.778   8.805 -26.241  1.00  0.00              
ATOM   4222  CG1 ILE   536       6.451   9.087 -25.537  1.00  0.00           C  
ATOM   4223  CG2 ILE   536       4.860   7.662 -26.910  1.00  0.00           C  
ATOM   4224  CD1 ILE   536       7.718   8.298 -25.756  1.00  0.00           C  
ATOM   4225  N   ARG   537       2.244   7.537 -24.455  1.00  0.00              
ATOM   4226  CA  ARG   537       1.018   6.897 -24.456  1.00  0.00              
ATOM   4227  CB  ARG   537       0.991   5.851 -23.344  1.00  0.00              
ATOM   4228  C   ARG   537      -0.253   7.829 -24.471  1.00  0.00              
ATOM   4229  O   ARG   537      -1.257   7.544 -25.114  1.00  0.00              
ATOM   4230  CG  ARG   537       1.968   4.715 -23.606  1.00  0.00           C  
ATOM   4231  CD  ARG   537       1.626   3.471 -22.820  1.00  0.00           C  
ATOM   4232  NE  ARG   537       2.308   3.411 -21.529  1.00  0.00           N  
ATOM   4233  CZ  ARG   537       1.799   2.829 -20.447  1.00  0.00           C  
ATOM   4234  NH1 ARG   537       0.597   2.269 -20.495  1.00  0.00           N  
ATOM   4235  NH2 ARG   537       2.520   2.748 -19.335  1.00  0.00           N  
ATOM   4236  N   LYS   538      -0.165   8.952 -23.760  1.00  0.00              
ATOM   4237  CA  LYS   538      -1.259   9.858 -23.755  1.00  0.00              
ATOM   4238  CB  LYS   538      -1.246  10.811 -22.571  1.00  0.00              
ATOM   4239  C   LYS   538      -1.345  10.488 -25.190  1.00  0.00              
ATOM   4240  O   LYS   538      -2.382  10.498 -25.845  1.00  0.00              
ATOM   4241  CG  LYS   538      -1.454  10.063 -21.247  1.00  0.00           C  
ATOM   4242  CD  LYS   538      -1.652  11.027 -20.106  1.00  0.00           C  
ATOM   4243  CE  LYS   538      -1.792  10.372 -18.739  1.00  0.00           C  
ATOM   4244  NZ  LYS   538      -1.015  11.134 -17.712  1.00  0.00           N  
ATOM   4245  N   GLU   539      -0.209  11.001 -25.658  1.00  0.00              
ATOM   4246  CA  GLU   539      -0.215  11.587 -26.974  1.00  0.00              
ATOM   4247  CB  GLU   539       1.197  12.100 -27.276  1.00  0.00              
ATOM   4248  C   GLU   539      -0.782  10.590 -28.017  1.00  0.00              
ATOM   4249  O   GLU   539      -1.657  10.869 -28.835  1.00  0.00              
ATOM   4250  CG  GLU   539       1.696  13.091 -26.231  1.00  0.00           C  
ATOM   4251  CD  GLU   539       3.131  13.585 -26.448  1.00  0.00           C  
ATOM   4252  OE1 GLU   539       3.943  12.882 -27.101  1.00  0.00           O  
ATOM   4253  OE2 GLU   539       3.453  14.682 -25.927  1.00  0.00           O  
ATOM   4254  N   PHE   540      -0.215   9.387 -27.947  1.00  0.00              
ATOM   4255  CA  PHE   540      -0.678   8.365 -28.936  1.00  0.00              
ATOM   4256  CB  PHE   540      -0.002   7.044 -28.560  1.00  0.00              
ATOM   4257  C   PHE   540      -2.265   8.290 -28.950  1.00  0.00              
ATOM   4258  O   PHE   540      -2.948   8.462 -29.954  1.00  0.00              
ATOM   4259  CG  PHE   540      -0.236   5.928 -29.545  1.00  0.00           C  
ATOM   4260  CD1 PHE   540       0.365   5.939 -30.795  1.00  0.00           C  
ATOM   4261  CD2 PHE   540      -1.094   4.884 -29.222  1.00  0.00           C  
ATOM   4262  CE1 PHE   540       0.120   4.926 -31.722  1.00  0.00           C  
ATOM   4263  CE2 PHE   540      -1.349   3.864 -30.138  1.00  0.00           C  
ATOM   4264  CZ  PHE   540      -0.741   3.885 -31.391  1.00  0.00           C  
ATOM   4265  N   ARG   541      -2.807   8.018 -27.765  1.00  0.00              
ATOM   4266  CA  ARG   541      -4.249   7.930 -27.714  1.00  0.00              
ATOM   4267  CB  ARG   541      -4.641   7.476 -26.310  1.00  0.00              
ATOM   4268  C   ARG   541      -4.928   9.148 -28.340  1.00  0.00              
ATOM   4269  O   ARG   541      -5.807   9.025 -29.185  1.00  0.00              
ATOM   4270  CG  ARG   541      -4.239   6.034 -26.044  1.00  0.00           C  
ATOM   4271  CD  ARG   541      -5.018   5.422 -24.903  1.00  0.00           C  
ATOM   4272  NE  ARG   541      -4.348   5.572 -23.613  1.00  0.00           N  
ATOM   4273  CZ  ARG   541      -4.987   5.690 -22.454  1.00  0.00           C  
ATOM   4274  NH1 ARG   541      -6.315   5.691 -22.422  1.00  0.00           N  
ATOM   4275  NH2 ARG   541      -4.302   5.741 -21.318  1.00  0.00           N  
ATOM   4276  N   LYS   542      -4.546  10.319 -27.844  1.00  0.00              
ATOM   4277  CA  LYS   542      -5.090  11.581 -28.350  1.00  0.00              
ATOM   4278  CB  LYS   542      -4.515  12.661 -27.475  1.00  0.00              
ATOM   4279  C   LYS   542      -4.957  11.898 -29.866  1.00  0.00              
ATOM   4280  O   LYS   542      -5.816  12.534 -30.495  1.00  0.00              
ATOM   4281  CG  LYS   542      -5.149  14.037 -27.477  1.00  0.00           C  
ATOM   4282  CD  LYS   542      -4.290  14.993 -26.622  1.00  0.00           C  
ATOM   4283  CE  LYS   542      -4.220  14.605 -25.157  1.00  0.00           C  
ATOM   4284  NZ  LYS   542      -2.934  14.987 -24.522  1.00  0.00           N  
ATOM   4285  N   ASN   543      -3.816  11.498 -30.434  1.00  0.00              
ATOM   4286  CA  ASN   543      -3.641  11.779 -31.857  1.00  0.00              
ATOM   4287  CB  ASN   543      -2.309  12.546 -31.938  1.00  0.00              
ATOM   4288  C   ASN   543      -4.274  10.649 -32.774  1.00  0.00              
ATOM   4289  O   ASN   543      -4.962  10.865 -33.768  1.00  0.00              
ATOM   4290  CG  ASN   543      -2.213  13.699 -30.913  1.00  0.00           C  
ATOM   4291  OD1 ASN   543      -2.873  14.729 -31.056  1.00  0.00           O  
ATOM   4292  ND2 ASN   543      -1.387  13.517 -29.880  1.00  0.00           N  
ATOM   4293  N   PHE   544      -3.966   9.421 -32.366  1.00  0.00              
ATOM   4294  CA  PHE   544      -4.442   8.328 -33.231  1.00  0.00              
ATOM   4295  CB  PHE   544      -3.224   7.440 -33.500  1.00  0.00              
ATOM   4296  C   PHE   544      -5.676   7.615 -33.007  1.00  0.00              
ATOM   4297  O   PHE   544      -6.148   6.769 -33.783  1.00  0.00              
ATOM   4298  CG  PHE   544      -2.044   8.207 -34.029  1.00  0.00           C  
ATOM   4299  CD1 PHE   544      -1.974   8.561 -35.372  1.00  0.00           C  
ATOM   4300  CD2 PHE   544      -1.042   8.644 -33.172  1.00  0.00           C  
ATOM   4301  CE1 PHE   544      -0.928   9.346 -35.847  1.00  0.00           C  
ATOM   4302  CE2 PHE   544       0.008   9.432 -33.637  1.00  0.00           C  
ATOM   4303  CZ  PHE   544       0.065   9.782 -34.977  1.00  0.00           C  
ATOM   4304  N   ALA   545      -6.251   7.901 -31.848  1.00  0.00              
ATOM   4305  CA  ALA   545      -7.585   7.225 -31.402  1.00  0.00              
ATOM   4306  CB  ALA   545      -8.696   7.446 -32.448  1.00  0.00              
ATOM   4307  C   ALA   545      -7.432   5.835 -30.663  1.00  0.00              
ATOM   4308  O   ALA   545      -8.313   5.461 -29.882  1.00  0.00              
ATOM   4309  N   THR   546      -6.435   5.052 -31.080  1.00  0.00              
ATOM   4310  CA  THR   546      -6.103   3.867 -30.421  1.00  0.00              
ATOM   4311  CB  THR   546      -5.703   3.027 -31.627  1.00  0.00              
ATOM   4312  C   THR   546      -5.055   3.796 -29.401  1.00  0.00              
ATOM   4313  O   THR   546      -4.076   4.524 -29.602  1.00  0.00              
ATOM   4314  OG1 THR   546      -6.637   3.359 -32.649  1.00  0.00           O  
ATOM   4315  CG2 THR   546      -5.699   1.533 -31.362  1.00  0.00           C  
ATOM   4316  N   SER   547      -5.151   2.995 -28.342  1.00  0.00              
ATOM   4317  CA  SER   547      -4.064   3.004 -27.333  1.00  0.00              
ATOM   4318  CB  SER   547      -4.532   2.130 -26.168  1.00  0.00              
ATOM   4319  C   SER   547      -2.837   2.152 -27.871  1.00  0.00              
ATOM   4320  O   SER   547      -2.923   1.050 -28.412  1.00  0.00              
ATOM   4321  OG  SER   547      -4.427   0.756 -26.493  1.00  0.00           O  
ATOM   4322  N   LEU   548      -1.670   2.717 -27.556  1.00  0.00              
ATOM   4323  CA  LEU   548      -0.404   2.155 -27.902  1.00  0.00              
ATOM   4324  CB  LEU   548       0.749   2.831 -27.183  1.00  0.00              
ATOM   4325  C   LEU   548      -0.291   0.730 -27.542  1.00  0.00              
ATOM   4326  O   LEU   548       0.414   0.069 -28.294  1.00  0.00              
ATOM   4327  CG  LEU   548       2.099   2.442 -27.755  1.00  0.00           C  
ATOM   4328  CD1 LEU   548       2.229   2.969 -29.178  1.00  0.00           C  
ATOM   4329  CD2 LEU   548       3.180   3.005 -26.860  1.00  0.00           C  
ATOM   4330  N   TYR   549      -0.921   0.221 -26.489  1.00  0.00              
ATOM   4331  CA  TYR   549      -1.066  -1.110 -26.075  1.00  0.00              
ATOM   4332  CB  TYR   549      -1.738  -1.196 -24.680  1.00  0.00              
ATOM   4333  C   TYR   549      -1.847  -1.986 -27.032  1.00  0.00              
ATOM   4334  O   TYR   549      -1.410  -3.108 -27.303  1.00  0.00              
ATOM   4335  CG  TYR   549      -2.047  -2.643 -24.346  1.00  0.00           C  
ATOM   4336  CD1 TYR   549      -0.980  -3.404 -23.851  1.00  0.00           C  
ATOM   4337  CD2 TYR   549      -3.272  -3.222 -24.561  1.00  0.00           C  
ATOM   4338  CE1 TYR   549      -1.180  -4.747 -23.567  1.00  0.00           C  
ATOM   4339  CE2 TYR   549      -3.475  -4.582 -24.268  1.00  0.00           C  
ATOM   4340  CZ  TYR   549      -2.418  -5.307 -23.773  1.00  0.00           C  
ATOM   4341  OH  TYR   549      -2.543  -6.659 -23.467  1.00  0.00           O  
ATOM   4342  N   SER   550      -2.933  -1.484 -27.604  1.00  0.00              
ATOM   4343  CA  SER   550      -3.743  -2.195 -28.544  1.00  0.00              
ATOM   4344  CB  SER   550      -5.090  -1.503 -28.811  1.00  0.00              
ATOM   4345  C   SER   550      -2.935  -2.391 -29.821  1.00  0.00              
ATOM   4346  O   SER   550      -2.885  -3.507 -30.349  1.00  0.00              
ATOM   4347  OG  SER   550      -4.915  -0.223 -29.387  1.00  0.00           O  
ATOM   4348  N   MET   551      -2.355  -1.313 -30.350  1.00  0.00              
ATOM   4349  CA  MET   551      -1.571  -1.371 -31.551  1.00  0.00              
ATOM   4350  CB  MET   551      -1.069   0.008 -31.955  1.00  0.00              
ATOM   4351  C   MET   551      -0.514  -2.456 -31.410  1.00  0.00              
ATOM   4352  O   MET   551      -0.436  -3.432 -32.169  1.00  0.00              
ATOM   4353  CG  MET   551      -2.182   0.997 -32.237  1.00  0.00           C  
ATOM   4354  SD  MET   551      -1.482   2.667 -32.453  1.00  0.00           S  
ATOM   4355  CE  MET   551      -0.718   2.438 -33.939  1.00  0.00           C  
ATOM   4356  N   ILE   552       0.291  -2.287 -30.362  1.00  0.00              
ATOM   4357  CA  ILE   552       1.370  -3.308 -30.123  1.00  0.00              
ATOM   4358  CB  ILE   552       2.125  -2.950 -28.827  1.00  0.00              
ATOM   4359  C   ILE   552       0.746  -4.730 -30.055  1.00  0.00              
ATOM   4360  O   ILE   552       1.216  -5.608 -30.771  1.00  0.00              
ATOM   4361  CG1 ILE   552       2.920  -1.656 -29.049  1.00  0.00           C  
ATOM   4362  CG2 ILE   552       3.043  -4.098 -28.402  1.00  0.00           C  
ATOM   4363  CD1 ILE   552       3.589  -1.131 -27.801  1.00  0.00           C  
ATOM   4364  N   LYS   553      -0.311  -4.945 -29.275  1.00  0.00              
ATOM   4365  CA  LYS   553      -1.005  -6.139 -29.238  1.00  0.00              
ATOM   4366  CB  LYS   553      -2.164  -6.146 -28.254  1.00  0.00              
ATOM   4367  C   LYS   553      -1.196  -6.720 -30.671  1.00  0.00              
ATOM   4368  O   LYS   553      -0.737  -7.803 -31.022  1.00  0.00              
ATOM   4369  CG  LYS   553      -1.692  -5.830 -26.829  1.00  0.00           C  
ATOM   4370  CD  LYS   553      -2.800  -6.046 -25.831  1.00  0.00           C  
ATOM   4371  CE  LYS   553      -2.441  -5.685 -24.396  1.00  0.00           C  
ATOM   4372  NZ  LYS   553      -3.575  -4.960 -23.741  1.00  0.00           N  
ATOM   4373  N   GLY   554      -1.885  -5.930 -31.484  1.00  0.00              
ATOM   4374  CA  GLY   554      -2.178  -6.351 -32.846  1.00  0.00              
ATOM   4375  C   GLY   554      -0.866  -6.597 -33.722  1.00  0.00              
ATOM   4376  O   GLY   554      -0.900  -7.374 -34.673  1.00  0.00              
ATOM   4377  N   ASP   555       0.176  -5.805 -33.501  1.00  0.00              
ATOM   4378  CA  ASP   555       1.278  -5.992 -34.385  1.00  0.00              
ATOM   4379  CB  ASP   555       1.881  -4.588 -34.528  1.00  0.00              
ATOM   4380  C   ASP   555       2.261  -7.130 -34.056  1.00  0.00              
ATOM   4381  O   ASP   555       2.918  -7.693 -34.932  1.00  0.00              
ATOM   4382  CG  ASP   555       0.931  -3.602 -35.221  1.00  0.00           C  
ATOM   4383  OD1 ASP   555      -0.208  -3.986 -35.569  1.00  0.00           O  
ATOM   4384  OD2 ASP   555       1.318  -2.427 -35.410  1.00  0.00           O  
ATOM   4385  N   THR   556       2.405  -7.389 -32.759  1.00  0.00              
ATOM   4386  CA  THR   556       3.548  -8.311 -32.407  1.00  0.00              
ATOM   4387  CB  THR   556       4.362  -7.448 -31.373  1.00  0.00              
ATOM   4388  C   THR   556       3.107  -9.619 -31.739  1.00  0.00              
ATOM   4389  O   THR   556       2.151  -9.661 -30.956  1.00  0.00              
ATOM   4390  OG1 THR   556       4.534  -6.158 -31.876  1.00  0.00           O  
ATOM   4391  CG2 THR   556       5.771  -8.017 -31.163  1.00  0.00           C  
ATOM   4392  N   SER   557       3.830 -10.699 -32.062  1.00  0.00              
ATOM   4393  CA  SER   557       3.671 -11.981 -31.430  1.00  0.00              
ATOM   4394  CB  SER   557       3.721 -12.929 -32.630  1.00  0.00              
ATOM   4395  C   SER   557       4.620 -12.738 -30.508  1.00  0.00              
ATOM   4396  O   SER   557       5.844 -12.615 -30.626  1.00  0.00              
ATOM   4397  OG  SER   557       5.020 -12.963 -33.196  1.00  0.00           O  
ATOM   4398  N   GLY   558       4.020 -13.497 -29.597  1.00  0.00              
ATOM   4399  CA  GLY   558       4.818 -14.252 -28.608  1.00  0.00              
ATOM   4400  C   GLY   558       5.976 -13.904 -27.865  1.00  0.00              
ATOM   4401  O   GLY   558       6.977 -13.676 -28.578  1.00  0.00              
ATOM   4402  N   ASP   559       5.998 -13.819 -26.540  1.00  0.00              
ATOM   4403  CA  ASP   559       7.121 -13.440 -25.696  1.00  0.00              
ATOM   4404  CB  ASP   559       8.389 -14.272 -25.427  1.00  0.00              
ATOM   4405  C   ASP   559       7.587 -12.046 -25.964  1.00  0.00              
ATOM   4406  O   ASP   559       7.672 -11.254 -25.028  1.00  0.00              
ATOM   4407  CG  ASP   559       8.235 -15.790 -25.565  1.00  0.00           C  
ATOM   4408  OD1 ASP   559       7.474 -16.367 -24.780  1.00  0.00           O  
ATOM   4409  OD2 ASP   559       8.862 -16.389 -26.453  1.00  0.00           O  
ATOM   4410  N   TYR   560       7.819 -11.699 -27.229  1.00  0.00              
ATOM   4411  CA  TYR   560       8.195 -10.350 -27.628  1.00  0.00              
ATOM   4412  CB  TYR   560       8.563 -10.347 -29.118  1.00  0.00              
ATOM   4413  C   TYR   560       7.056  -9.367 -27.543  1.00  0.00              
ATOM   4414  O   TYR   560       7.242  -8.153 -27.466  1.00  0.00              
ATOM   4415  CG  TYR   560       9.301  -9.111 -29.568  1.00  0.00           C  
ATOM   4416  CD1 TYR   560      10.442  -8.664 -28.880  1.00  0.00           C  
ATOM   4417  CD2 TYR   560       8.877  -8.390 -30.691  1.00  0.00           C  
ATOM   4418  CE1 TYR   560      11.145  -7.542 -29.293  1.00  0.00           C  
ATOM   4419  CE2 TYR   560       9.579  -7.253 -31.121  1.00  0.00           C  
ATOM   4420  CZ  TYR   560      10.714  -6.846 -30.409  1.00  0.00           C  
ATOM   4421  OH  TYR   560      11.426  -5.773 -30.854  1.00  0.00           O  
ATOM   4422  N   LYS   561       5.843  -9.911 -27.552  1.00  0.00              
ATOM   4423  CA  LYS   561       4.600  -9.130 -27.451  1.00  0.00              
ATOM   4424  CB  LYS   561       3.659  -9.580 -28.554  1.00  0.00              
ATOM   4425  C   LYS   561       4.225  -9.022 -25.997  1.00  0.00              
ATOM   4426  O   LYS   561       3.770  -7.941 -25.612  1.00  0.00              
ATOM   4427  CG  LYS   561       4.122  -9.116 -29.930  1.00  0.00           C  
ATOM   4428  CD  LYS   561       3.003  -9.279 -30.907  1.00  0.00           C  
ATOM   4429  CE  LYS   561       3.522  -9.740 -32.266  1.00  0.00           C  
ATOM   4430  NZ  LYS   561       2.643 -10.728 -32.924  1.00  0.00           N  
ATOM   4431  N   LYS   562       4.482 -10.026 -25.170  1.00  0.00              
ATOM   4432  CA  LYS   562       4.264 -10.030 -23.775  1.00  0.00              
ATOM   4433  CB  LYS   562       4.495 -11.440 -23.224  1.00  0.00              
ATOM   4434  C   LYS   562       5.142  -8.976 -23.127  1.00  0.00              
ATOM   4435  O   LYS   562       4.647  -8.059 -22.469  1.00  0.00              
ATOM   4436  CG  LYS   562       4.152 -11.667 -21.762  1.00  0.00           C  
ATOM   4437  CD  LYS   562       4.530 -13.102 -21.346  1.00  0.00           C  
ATOM   4438  CE  LYS   562       3.873 -14.136 -22.261  1.00  0.00           C  
ATOM   4439  NZ  LYS   562       4.278 -15.541 -21.961  1.00  0.00           N  
ATOM   4440  N   ALA   563       6.457  -9.089 -23.340  1.00  0.00              
ATOM   4441  CA  ALA   563       7.397  -8.116 -22.793  1.00  0.00              
ATOM   4442  CB  ALA   563       8.819  -8.646 -23.077  1.00  0.00              
ATOM   4443  C   ALA   563       6.948  -6.710 -23.112  1.00  0.00              
ATOM   4444  O   ALA   563       6.708  -5.917 -22.196  1.00  0.00              
ATOM   4445  N   LEU   564       6.876  -6.372 -24.400  1.00  0.00              
ATOM   4446  CA  LEU   564       6.464  -5.049 -24.833  1.00  0.00              
ATOM   4447  CB  LEU   564       6.312  -5.004 -26.364  1.00  0.00              
ATOM   4448  C   LEU   564       5.206  -4.553 -24.049  1.00  0.00              
ATOM   4449  O   LEU   564       5.231  -3.497 -23.426  1.00  0.00              
ATOM   4450  CG  LEU   564       7.616  -4.953 -27.178  1.00  0.00           C  
ATOM   4451  CD1 LEU   564       7.374  -5.255 -28.655  1.00  0.00           C  
ATOM   4452  CD2 LEU   564       8.263  -3.577 -27.005  1.00  0.00           C  
ATOM   4453  N   LEU   565       4.134  -5.344 -24.056  1.00  0.00              
ATOM   4454  CA  LEU   565       2.980  -5.002 -23.315  1.00  0.00              
ATOM   4455  CB  LEU   565       1.916  -6.073 -23.524  1.00  0.00              
ATOM   4456  C   LEU   565       3.198  -4.686 -21.796  1.00  0.00              
ATOM   4457  O   LEU   565       2.563  -3.805 -21.224  1.00  0.00              
ATOM   4458  CG  LEU   565       1.319  -6.230 -24.926  1.00  0.00           C  
ATOM   4459  CD1 LEU   565       0.383  -7.428 -24.973  1.00  0.00           C  
ATOM   4460  CD2 LEU   565       0.595  -4.941 -25.284  1.00  0.00           C  
ATOM   4461  N   LEU   566       4.126  -5.407 -21.170  1.00  0.00              
ATOM   4462  CA  LEU   566       4.406  -5.149 -19.796  1.00  0.00              
ATOM   4463  CB  LEU   566       5.132  -6.344 -19.191  1.00  0.00              
ATOM   4464  C   LEU   566       5.116  -3.738 -19.729  1.00  0.00              
ATOM   4465  O   LEU   566       4.731  -2.849 -18.976  1.00  0.00              
ATOM   4466  CG  LEU   566       4.326  -7.621 -18.931  1.00  0.00           C  
ATOM   4467  CD1 LEU   566       5.239  -8.740 -18.457  1.00  0.00           C  
ATOM   4468  CD2 LEU   566       3.250  -7.304 -17.902  1.00  0.00           C  
ATOM   4469  N   LEU   567       6.151  -3.570 -20.549  1.00  0.00              
ATOM   4470  CA  LEU   567       6.820  -2.316 -20.561  1.00  0.00              
ATOM   4471  CB  LEU   567       8.015  -2.414 -21.502  1.00  0.00              
ATOM   4472  C   LEU   567       5.891  -1.077 -20.890  1.00  0.00              
ATOM   4473  O   LEU   567       6.129   0.061 -20.478  1.00  0.00              
ATOM   4474  CG  LEU   567       9.177  -3.326 -21.096  1.00  0.00           C  
ATOM   4475  CD1 LEU   567      10.207  -3.402 -22.211  1.00  0.00           C  
ATOM   4476  CD2 LEU   567       9.784  -2.782 -19.810  1.00  0.00           C  
ATOM   4477  N   CYS   568       4.904  -1.315 -21.749  1.00  0.00              
ATOM   4478  CA  CYS   568       4.064  -0.187 -22.082  1.00  0.00              
ATOM   4479  CB  CYS   568       3.799  -0.322 -23.589  1.00  0.00              
ATOM   4480  C   CYS   568       2.690  -0.513 -21.612  1.00  0.00              
ATOM   4481  O   CYS   568       1.886  -1.042 -22.371  1.00  0.00              
ATOM   4482  SG  CYS   568       5.296  -0.550 -24.553  1.00  0.00           S  
ATOM   4483  N   GLY   569       2.420  -0.245 -20.342  1.00  0.00              
ATOM   4484  CA  GLY   569       1.067  -0.695 -19.802  1.00  0.00              
ATOM   4485  C   GLY   569      -0.324  -0.332 -20.497  1.00  0.00              
ATOM   4486  O   GLY   569      -0.887  -0.942 -21.398  1.00  0.00              
ATOM   4487  N   GLU   570      -0.758   0.842 -20.033  1.00  0.00              
ATOM   4488  CA  GLU   570      -2.027   1.445 -20.336  1.00  0.00              
ATOM   4489  CB  GLU   570      -2.236   2.362 -21.578  1.00  0.00              
ATOM   4490  C   GLU   570      -2.962   0.673 -21.317  1.00  0.00              
ATOM   4491  O   GLU   570      -3.168   0.938 -22.486  1.00  0.00              
ATOM   4492  CG  GLU   570      -1.437   3.665 -21.472  1.00  0.00           C  
ATOM   4493  CD  GLU   570      -0.045   3.595 -22.060  1.00  0.00           C  
ATOM   4494  OE1 GLU   570       0.583   2.534 -22.070  1.00  0.00           O  
ATOM   4495  OE2 GLU   570       0.443   4.646 -22.574  1.00  0.00           O  
ATOM   4496  N   ASP   571      -3.445  -0.364 -20.654  1.00  0.00              
ATOM   4497  CA  ASP   571      -4.507  -1.295 -21.222  1.00  0.00              
ATOM   4498  CB  ASP   571      -4.465  -2.720 -20.628  1.00  0.00              
ATOM   4499  C   ASP   571      -5.763  -0.712 -20.911  1.00  0.00              
ATOM   4500  O   ASP   571      -6.560  -1.243 -20.140  1.00  0.00              
ATOM   4501  CG  ASP   571      -4.665  -2.762 -19.105  1.00  0.00           C  
ATOM   4502  OD1 ASP   571      -4.865  -1.707 -18.466  1.00  0.00           O  
ATOM   4503  OD2 ASP   571      -4.641  -3.892 -18.557  1.00  0.00           O  
ATOM   4504  N   ASP   572      -6.015   0.434 -21.529  1.00  0.00              
ATOM   4505  CA  ASP   572      -7.388   1.169 -20.955  1.00  0.00              
ATOM   4506  CB  ASP   572      -7.692   2.557 -20.334  1.00  0.00              
ATOM   4507  C   ASP   572      -7.806   1.413 -22.653  1.00  0.00              
ATOM   4508  O   ASP   572      -7.652   2.524 -23.176  1.00  0.00              
ATOM   4509  CG  ASP   572      -7.956   2.584 -18.859  1.00  0.00           C  
ATOM   4510  OD1 ASP   572      -8.203   1.422 -18.306  1.00  0.00           O  
ATOM   4511  OD2 ASP   572      -8.035   3.631 -18.271  1.00  0.00           O  
TER
